# Supplementary material for: How decarbonization and the circular economy interact: Benefits and trade-offs in the case of the buildings, transport, and electricity sectors in Austria
Source: J Ind Ecol. 2025 Jan 31;29(2):531–45. doi: 10.1111/jiec.13619 (PMC13070055; doi:10.1111/jiec.13619)
Supplement: Supplementary file 2 — Supporting Information SI-data: This supporting information provides overall key data and data as used in the graphs. Supporting information is linked to this article on the JIE website. [file 44498_2025_2902009_MOESM2_ESM.xlsx]

## Sheet: Cover
2021 Journal of Industrial Ecology – www.wileyonlinelibrary.com/journal/jie
SUPPORTING INFORMATION FOR:
Haas, W., Baumgart, A., Eisenmenger, N., Virág, D., Kalt, G., Sommer, M., Kratena, K. & Meyer, I. (2024). How decarbonization and the circular economy interact: Benefits and trade-offs in the case of the buildings, transport and electricity sectors in Austria. Journal of Industrial Ecology.
This "supporting information data" provides information on the three sectors in the scenarios reference (R), decarbonization (A), weakt CE (B) and strong CE (C) for both economic projections. Further, all data for the figures are provided here.
Sheet overview
General data on stocks, flows for each scenario and economic projection
	Buildings	Building sector material stocks, flows and inventories
	Transport	Transport sector material stocks, flows and inventories
	Electricity	Electricity sector material stocks, flows and inventories
data_from_figure_1, 2, 3, 4 and 5_in_manuscript
	Fig1	Figure 1: Shares of sectors in total domestic material consumption (DMC) and GHG emissions in Austria in 2018
	Fig3a	Figure 3a: Processed materials for the buildings, transport, and electricity sectors by material category
	Fig3b	Figure 3b: Processed materials for the buildings, transport, and electricity sectors by material sector
	Fig3c	Figure 3c: Electricity generation energy use and direct emissions
	Fig3d	Figure 3d: Scarce material demand in Austria in 2040
	Fig4	Figure 4: Combined reduction of material and energy use in buildings, transport and electricity sector through different bundles of strategies compared to the reference scenario (R1) in 2040
	Fig5	Figure 5: Comparison of domestic material consumption (DMC) percentage changes in the buildings, transport, and electricity sectors for two economic projections
	Fig6	Figure 6: Processed materials (PM) and domestic material consumption (DMC) in Austria in 2040
data_from_SI_figure SI1, 2, 3, 8 and 9
	Fig_SI1	Figure SI-1: Reference scenarios GDP refelcting different economic trajectories
	Fig_SI2	Figure SI-2: Material intensities of GDP for domestic extraction (DE), imports and exports for four main material categories
	Fig_SI3	Figure SI-3: Modelled domestic extraction (DE), imports, exports and domestic material consumption (DMC) for the four main material categories until 2040 in reference scenario R1
	Fig_SI8	Figure SI-8: Cumulative C-emissions for the buildings, transport, and electricity sectors
	Fig_SI9	Figure SI-9: Development of the Austrian domestic material consumption (DMC) from 1960 until 2040 in all three scenarios for both reference trajectories (scenarios starting in 2018)
Abbreviations
	R1	Reference scenario (smooth recovery)
	A1	Decarbonisation scenario (smooth recovery)
	B1	Decarbonisation and weak CE (smooth recovery)
	C1	Decarbonisation and strong CE (smooth recovery)
	R2	Reference scenario (slow recovery, zero growth)
	A2	Decarbonisation scenario (slow recovery, zero growth)
	B2	Decarbonisation and weak CE (slow recovery, zero growth)
	C2	Decarbonisation and strong CE (slow recovery, zero growth)
	DE	Domestic extraction
	DMC	Domestic material consumption
	PM	Processed materials
	SFH	Single-family buildings
	MFH	Multi-family buildings
	APB	Apartment buildings
	COM	Commercial buildings

## Sheet: Buildings
Building sector material stocks, flows and inventories
All scenarios
Unit: kt or as defined in 'Unit'
Scenario	Description	Type	Material	Unit	2018	2019	2020	2021	2022	2023	2024	2025	2026	2027	2028	2029	2030	2031	2032	2033	2034	2035	2036	2037	2038	2039	2040
A1	Stock	Stock	Iron/steel	kt	53873.1	55107.5	56254.7	57482.9	58737	60012.1	61307.8	62623.8	63959.7	65315.5	66691.5	68087.7	69504.2	70939.9	72395.2	73870.1	75364.9	76879.7	78414.7	79970.1	81546	83142.7	84760.4
A1	Stock	Stock	Copper	kt	0	0	0	0	0	0	0	0	0	0	0	0	0	0	0	0	0	0	0	0	0	0	0
A1	Stock	Stock	Aluminium	kt	0	0	0	0	0	0	0	0	0	0	0	0	0	0	0	0	0	0	0	0	0	0	0
A1	Stock	Stock	Other metals	kt	0	0	0	0	0	0	0	0	0	0	0	0	0	0	0	0	0	0	0	0	0	0	0
A1	Stock	Stock	Concrete	kt	1.29406e+06	1.31625e+06	1.33691e+06	1.3589e+06	1.3813e+06	1.40402e+06	1.42705e+06	1.45039e+06	1.47404e+06	1.49798e+06	1.52223e+06	1.54678e+06	1.57164e+06	1.5968e+06	1.62227e+06	1.64803e+06	1.67411e+06	1.7005e+06	1.72721e+06	1.75423e+06	1.78158e+06	1.80925e+06	1.83725e+06
A1	Stock	Stock	Cement	kt	64.1398	73.1859	82.4393	91.8965	101.554	111.616	122.077	132.932	144.174	156.146	168.838	182.241	196.343	209.893	222.895	235.352	247.267	258.644	269.488	279.803	289.594	298.878	307.662
A1	Stock	Stock	Gravel	kt	0	0	0	0	0	0	0	0	0	0	0	0	0	0	0	0	0	0	0	0	0	0	0
A1	Stock	Stock	Sand	kt	145323	147500	149563	151698	153855	156029	158219	160424	162644	164878	167127	169391	171669	173961	176267	178588	180923	183273	185639	188019	190415	192826	195253
A1	Stock	Stock	Glass	kt	5111.42	5202.12	5289.53	5378.8	5468.92	5559.86	5651.6	5744.13	5837.41	5931.76	6027.17	6123.63	6221.13	6318.51	6415.78	6512.94	6610.01	6706.99	6803.9	6900.73	6997.5	7094.24	7190.94
A1	Stock	Stock	Gypsum	kt	20890.6	21268.3	21629.8	22000.2	22373.9	22750.6	23130.2	23512.4	23897.3	24285.5	24677	25071.8	25469.8	25868.4	26267.6	26667.5	27068	27469.3	27871.4	28274.3	28677.9	29082.5	29488
A1	Stock	Stock	Clay	kt	0	0	0	0	0	0	0	0	0	0	0	0	0	0	0	0	0	0	0	0	0	0	0
A1	Stock	Stock	Limestone	kt	0	0	0	0	0	0	0	0	0	0	0	0	0	0	0	0	0	0	0	0	0	0	0
A1	Stock	Stock	Mortar	kt	1937.38	2211.59	2492.36	2779.63	3073.31	3379.66	3698.55	4029.85	4373.44	4739.87	5128.92	5540.37	5973.98	6391.31	6792.45	7177.46	7546.42	7899.43	8236.56	8557.92	8863.62	9154.17	9429.69
A1	Stock	Stock	Bricks	kt	584749	590078	595335	600424	605459	610437	615356	620216	625015	629754	634431	639046	643598	648085	652506	656861	661150	665373	669531	673622	677647	681605	685497
A1	Stock	Stock	Stone wool	kt	1624.7	1769.42	1915.9	2065.52	2218.06	2376.15	2539.72	2708.73	2883.11	3067.38	3261.45	3465.22	3678.6	3885.17	4084.96	4278	4464.32	4643.95	4816.93	4983.31	5143.11	5296.57	5443.72
A1	Stock	Stock	Glass wool	kt	1624.7	1769.42	1915.9	2065.52	2218.06	2376.15	2539.72	2708.73	2883.11	3067.38	3261.45	3465.22	3678.6	3885.17	4084.96	4278	4464.32	4643.95	4816.93	4983.31	5143.11	5296.57	5443.72
A1	Stock	Stock	Other non-metallic minerals	kt	187.055	213.557	240.701	268.482	296.892	326.537	357.407	389.49	422.775	458.288	496.01	535.92	577.998	618.516	657.48	694.897	730.773	765.116	797.934	829.235	859.027	887.362	914.248
A1	Stock	Stock	Timber	kt	23515.8	23669.8	23817.3	23962.5	24106.5	24248.9	24389.9	24529.2	24666.9	24803.2	24937.9	25071.1	25202.8	25332.4	25459.9	25585.4	25708.8	25830.1	25949.4	26066.7	26181.9	26295.1	26406.2
A1	Stock	Stock	Other biomass-based materials	kt	426.721	487.138	549.007	612.314	677.041	744.566	814.865	887.908	963.67	1044.48	1130.29	1221.05	1316.72	1408.81	1497.34	1582.32	1663.78	1741.73	1816.18	1887.17	1954.71	2018.92	2079.82
A1	Stock	Stock	Asphalt	kt	0	0	0	0	0	0	0	0	0	0	0	0	0	0	0	0	0	0	0	0	0	0	0
A1	Stock	Stock	Bitumen	kt	0	0	0	0	0	0	0	0	0	0	0	0	0	0	0	0	0	0	0	0	0	0	0
A1	Stock	Stock	Other petrochemical-based materials	kt	1083.11	1187.03	1288.21	1392.69	1498.97	1607.33	1717.76	1830.21	1944.65	2062	2182.23	2305.32	2431.27	2556.75	2681.78	2806.38	2930.55	3054.32	3177.7	3300.71	3423.37	3545.72	3667.8
A1	Stock	Stock	Natural gas	kt	0	0	0	0	0	0	0	0	0	0	0	0	0	0	0	0	0	0	0	0	0	0	0
A1	Stock	Stock	Oil	kt	0	0	0	0	0	0	0	0	0	0	0	0	0	0	0	0	0	0	0	0	0	0	0
A1	Stock	Stock	Other materials	kt	626.645	715.472	806.466	899.606	994.873	1094.3	1197.84	1305.48	1417.18	1536.37	1663	1797	1938.32	2074.42	2205.34	2331.09	2451.7	2567.18	2677.56	2782.87	2883.13	2978.52	3069.06
A1	Construction	Inflow	Iron/steel	kt	1208.98	1326.29	1243.24	1328.68	1358.76	1383.97	1408.71	1433.14	1457.26	1481.25	1505.34	1529.53	1553.8	1577.81	1601.99	1626.35	1650.89	1675.6	1700.49	1725.56	1750.81	1776.25	1801.87
A1	Construction	Inflow	Copper	kt	0	0	0	0	0	0	0	0	0	0	0	0	0	0	0	0	0	0	0	0	0	0	0
A1	Construction	Inflow	Aluminium	kt	0	0	0	0	0	0	0	0	0	0	0	0	0	0	0	0	0	0	0	0	0	0	0
A1	Construction	Inflow	Other metals	kt	0	0	0	0	0	0	0	0	0	0	0	0	0	0	0	0	0	0	0	0	0	0	0
A1	Construction	Inflow	Concrete	kt	22681.6	24809.7	23398.1	24843.9	25369.1	25810.8	26244	26671.9	27094.4	27514.7	27936.5	28359.9	28784.4	29203.6	29625.8	30051	30479.3	30910.6	31345	31782.5	32223.1	32666.9	33113.9
A1	Construction	Inflow	Cement	kt	0	0	0	0	0	0	0	0	0	0	0	0	0	0	0	0	0	0	0	0	0	0	0
A1	Construction	Inflow	Gravel	kt	0	0	0	0	0	0	0	0	0	0	0	0	0	0	0	0	0	0	0	0	0	0	0
A1	Construction	Inflow	Sand	kt	2285.71	2480.23	2379.46	2465	2501.63	2531.91	2561.37	2590.38	2618.93	2647.25	2675.61	2704.01	2732.41	2760.15	2788.1	2816.24	2844.59	2873.15	2901.91	2930.89	2960.07	2989.47	3019.09
A1	Construction	Inflow	Glass	kt	84.6404	91.7166	88.6449	90.7385	91.7995	92.672	93.5153	94.3438	95.1583	95.9644	96.7699	97.5743	98.3768	99.1519	99.9326	100.719	101.511	102.309	103.112	103.922	104.737	105.559	106.386
A1	Construction	Inflow	Gypsum	kt	368.84	400.637	385.844	396.197	401.073	405.071	408.938	412.738	416.472	420.169	423.864	427.556	431.242	434.811	438.405	442.026	445.672	449.345	453.044	456.77	460.522	464.302	468.11
A1	Construction	Inflow	Clay	kt	0	0	0	0	0	0	0	0	0	0	0	0	0	0	0	0	0	0	0	0	0	0	0
A1	Construction	Inflow	Limestone	kt	0	0	0	0	0	0	0	0	0	0	0	0	0	0	0	0	0	0	0	0	0	0	0
A1	Construction	Inflow	Mortar	kt	0	0	0	0	0	0	0	0	0	0	0	0	0	0	0	0	0	0	0	0	0	0	0
A1	Construction	Inflow	Bricks	kt	6207.58	6608.28	6594.98	6484.42	6489.13	6490.31	6489.5	6488.02	6486	6483.35	6480.05	6476.1	6471.41	6464.03	6456.53	6448.93	6441.23	6433.42	6425.5	6417.48	6409.35	6401.11	6392.77
A1	Construction	Inflow	Stone wool	kt	24.5903	29.0193	28.0039	28.4072	28.6134	28.7809	28.9392	29.0934	29.2441	29.3919	29.538	29.6823	29.8244	29.9559	30.0877	30.2198	30.3524	30.4852	30.6185	30.752	30.886	31.0203	31.155
A1	Construction	Inflow	Glass wool	kt	24.5903	29.0193	28.0039	28.4072	28.6134	28.7809	28.9392	29.0934	29.2441	29.3919	29.538	29.6823	29.8244	29.9559	30.0877	30.2198	30.3524	30.4852	30.6185	30.752	30.886	31.0203	31.155
A1	Construction	Inflow	Other non-metallic minerals	kt	0	0	0	0	0	0	0	0	0	0	0	0	0	0	0	0	0	0	0	0	0	0	0
A1	Construction	Inflow	Timber	kt	183.537	198.953	194.501	194.453	195.223	195.785	196.284	196.757	197.208	197.639	198.054	198.452	198.833	199.137	199.441	199.744	200.046	200.349	200.65	200.952	201.253	201.553	201.853
A1	Construction	Inflow	Other biomass-based materials	kt	0	0	0	0	0	0	0	0	0	0	0	0	0	0	0	0	0	0	0	0	0	0	0
A1	Construction	Inflow	Asphalt	kt	0	0	0	0	0	0	0	0	0	0	0	0	0	0	0	0	0	0	0	0	0	0	0
A1	Construction	Inflow	Bitumen	kt	0	0	0	0	0	0	0	0	0	0	0	0	0	0	0	0	0	0	0	0	0	0	0
A1	Construction	Inflow	Other petrochemical-based materials	kt	70.4496	81.8927	78.6432	81.4568	82.7701	83.8369	84.8765	85.8996	86.9057	87.9041	88.9061	89.9117	90.9199	91.9103	92.9095	93.9178	94.9352	95.9618	96.9977	98.0429	99.0976	100.162	101.236
A1	Construction	Inflow	Natural gas	kt	0	0	0	0	0	0	0	0	0	0	0	0	0	0	0	0	0	0	0	0	0	0	0
A1	Construction	Inflow	Oil	kt	0	0	0	0	0	0	0	0	0	0	0	0	0	0	0	0	0	0	0	0	0	0	0
A1	Construction	Inflow	Other materials	kt	0	0	0	0	0	0	0	0	0	0	0	0	0	0	0	0	0	0	0	0	0	0	0
A1	Demolition	Outflow	Iron/steel	kt	96.7894	101.189	105.588	109.988	114.387	118.787	123.186	127.586	131.986	136.385	140.785	145.184	149.584	153.983	158.383	162.782	167.182	171.581	175.981	180.38	184.78	189.179	193.579
A1	Demolition	Outflow	Copper	kt	0	0	0	0	0	0	0	0	0	0	0	0	0	0	0	0	0	0	0	0	0	0	0
A1	Demolition	Outflow	Aluminium	kt	0	0	0	0	0	0	0	0	0	0	0	0	0	0	0	0	0	0	0	0	0	0	0
A1	Demolition	Outflow	Other metals	kt	0	0	0	0	0	0	0	0	0	0	0	0	0	0	0	0	0	0	0	0	0	0	0
A1	Demolition	Outflow	Concrete	kt	2616.82	2735.77	2854.72	2973.66	3092.61	3211.55	3330.5	3449.45	3568.39	3687.34	3806.29	3925.23	4044.18	4163.13	4282.07	4401.02	4519.97	4638.91	4757.86	4876.81	4995.75	5114.7	5233.64
A1	Demolition	Outflow	Cement	kt	0	0	0	0	0	0	0	0	0	0	0	0	0	0	0	0	0	0	0	0	0	0	0
A1	Demolition	Outflow	Gravel	kt	0	0	0	0	0	0	0	0	0	0	0	0	0	0	0	0	0	0	0	0	0	0	0
A1	Demolition	Outflow	Sand	kt	302.823	316.588	330.352	344.117	357.882	371.646	385.411	399.176	412.94	426.705	440.47	454.234	467.999	481.764	495.528	509.293	523.058	536.822	550.587	564.352	578.116	591.881	605.646
A1	Demolition	Outflow	Glass	kt	9.10419	9.51801	9.93184	10.3457	10.7595	11.1733	11.5871	12.001	12.4148	12.8286	13.2425	13.6563	14.0701	14.4839	14.8978	15.3116	15.7254	16.1392	16.5531	16.9669	17.3807	17.7945	18.2084
A1	Demolition	Outflow	Gypsum	kt	41.1321	43.0018	44.8714	46.741	48.6107	50.4803	52.35	54.2196	56.0892	57.9589	59.8285	61.6982	63.5678	65.4375	67.3071	69.1767	71.0464	72.916	74.7857	76.6553	78.5249	80.3946	82.2642
A1	Demolition	Outflow	Clay	kt	0	0	0	0	0	0	0	0	0	0	0	0	0	0	0	0	0	0	0	0	0	0	0
A1	Demolition	Outflow	Limestone	kt	0	0	0	0	0	0	0	0	0	0	0	0	0	0	0	0	0	0	0	0	0	0	0
A1	Demolition	Outflow	Mortar	kt	0	0	0	0	0	0	0	0	0	0	0	0	0	0	0	0	0	0	0	0	0	0	0
A1	Demolition	Outflow	Bricks	kt	1279.52	1337.68	1395.84	1454	1512.16	1570.32	1628.49	1686.65	1744.81	1802.97	1861.13	1919.29	1977.45	2035.61	2093.77	2151.93	2210.09	2268.25	2326.41	2384.57	2442.73	2500.89	2559.05
A1	Demolition	Outflow	Stone wool	kt	1.07548	1.12437	1.17325	1.22214	1.27102	1.31991	1.36879	1.41768	1.46656	1.51545	1.56434	1.61322	1.66211	1.71099	1.75988	1.80876	1.85765	1.90653	1.95542	2.0043	2.05319	2.10208	2.15096
A1	Demolition	Outflow	Glass wool	kt	1.07548	1.12437	1.17325	1.22214	1.27102	1.31991	1.36879	1.41768	1.46656	1.51545	1.56434	1.61322	1.66211	1.71099	1.75988	1.80876	1.85765	1.90653	1.95542	2.0043	2.05319	2.10208	2.15096
A1	Demolition	Outflow	Other non-metallic minerals	kt	0	0	0	0	0	0	0	0	0	0	0	0	0	0	0	0	0	0	0	0	0	0	0
A1	Demolition	Outflow	Timber	kt	47.9749	50.1556	52.3363	54.517	56.6976	58.8783	61.059	63.2397	65.4203	67.601	69.7817	71.9624	74.1431	76.3237	78.5044	80.6851	82.8658	85.0465	87.2271	89.4078	91.5885	93.7692	95.9498
A1	Demolition	Outflow	Other biomass-based materials	kt	0	0	0	0	0	0	0	0	0	0	0	0	0	0	0	0	0	0	0	0	0	0	0
A1	Demolition	Outflow	Asphalt	kt	0	0	0	0	0	0	0	0	0	0	0	0	0	0	0	0	0	0	0	0	0	0	0
A1	Demolition	Outflow	Bitumen	kt	0	0	0	0	0	0	0	0	0	0	0	0	0	0	0	0	0	0	0	0	0	0	0
A1	Demolition	Outflow	Other petrochemical-based materials	kt	1.47523	1.54229	1.60934	1.6764	1.74346	1.81051	1.87757	1.94462	2.01168	2.07873	2.14579	2.21285	2.2799	2.34696	2.41401	2.48107	2.54813	2.61518	2.68224	2.74929	2.81635	2.88341	2.95046
A1	Demolition	Outflow	Natural gas	kt	0	0	0	0	0	0	0	0	0	0	0	0	0	0	0	0	0	0	0	0	0	0	0
A1	Demolition	Outflow	Oil	kt	0	0	0	0	0	0	0	0	0	0	0	0	0	0	0	0	0	0	0	0	0	0	0
A1	Demolition	Outflow	Other materials	kt	0	0	0	0	0	0	0	0	0	0	0	0	0	0	0	0	0	0	0	0	0	0	0
A1	Thermal renovation	Inflow	Iron/steel	kt	6.54898	6.70547	6.86017	7.01301	7.31498	7.614	7.90994	8.20267	8.74749	9.28695	9.82081	10.3489	9.95978	9.57236	9.18677	8.80313	8.42157	8.04223	7.66525	7.29074	6.92893	6.56975	6.21333
A1	Thermal renovation	Inflow	Copper	kt	0	0	0	0	0	0	0	0	0	0	0	0	0	0	0	0	0	0	0	0	0	0	0
A1	Thermal renovation	Inflow	Aluminium	kt	7.29298	7.4624	7.62935	7.79374	8.12322	8.44861	8.76976	9.08648	9.6813	10.2687	10.8484	11.4201	10.979	10.5403	10.1042	9.67068	9.24007	8.81253	8.38823	7.96736	7.5611	7.15847	6.75966
A1	Thermal renovation	Inflow	Other metals	kt	0	0	0	0	0	0	0	0	0	0	0	0	0	0	0	0	0	0	0	0	0	0	0
A1	Thermal renovation	Inflow	Concrete	kt	0	0	0	0	0	0	0	0	0	0	0	0	0	0	0	0	0	0	0	0	0	0	0
A1	Thermal renovation	Inflow	Cement	kt	9.04618	9.25338	9.45723	9.65761	10.0622	10.4612	10.8544	11.2416	11.9722	12.6927	13.4028	14.1019	13.5502	13.0016	12.4565	11.915	11.3774	10.844	10.315	9.79061	9.28465	8.78362	8.28778
A1	Thermal renovation	Inflow	Gravel	kt	0	0	0	0	0	0	0	0	0	0	0	0	0	0	0	0	0	0	0	0	0	0	0
A1	Thermal renovation	Inflow	Sand	kt	0	0	0	0	0	0	0	0	0	0	0	0	0	0	0	0	0	0	0	0	0	0	0
A1	Thermal renovation	Inflow	Glass	kt	24.1302	24.7068	25.2768	25.8399	26.9526	28.0543	29.1447	30.2233	32.2308	34.2184	36.1855	38.1312	36.6975	35.27	33.8493	32.4357	31.0299	29.6322	28.2431	26.8633	25.5301	24.2067	22.8935
A1	Thermal renovation	Inflow	Gypsum	kt	18.195	18.6158	19.0303	19.4381	20.2575	21.0664	21.8643	22.651	24.1303	25.5907	27.0312	28.4511	27.3478	26.2505	25.1597	24.0758	22.9993	21.9307	20.8704	19.8189	18.804	17.7985	16.8028
A1	Thermal renovation	Inflow	Clay	kt	0	0	0	0	0	0	0	0	0	0	0	0	0	0	0	0	0	0	0	0	0	0	0
A1	Thermal renovation	Inflow	Limestone	kt	0	0	0	0	0	0	0	0	0	0	0	0	0	0	0	0	0	0	0	0	0	0	0
A1	Thermal renovation	Inflow	Mortar	kt	274.209	280.775	287.267	293.683	306.346	318.888	331.302	343.585	366.431	389.055	411.45	433.606	417.336	401.135	385.009	368.964	353.004	337.135	321.363	305.693	290.553	275.521	260.603
A1	Thermal renovation	Inflow	Bricks	kt	0	0	0	0	0	0	0	0	0	0	0	0	0	0	0	0	0	0	0	0	0	0	0
A1	Thermal renovation	Inflow	Stone wool	kt	116.779	119.599	122.39	125.15	130.576	135.954	141.282	146.558	156.345	166.044	175.654	185.169	178.277	171.413	164.578	157.775	151.005	144.272	137.577	130.922	124.49	118.102	111.758
A1	Thermal renovation	Inflow	Glass wool	kt	116.779	119.599	122.39	125.15	130.576	135.954	141.282	146.558	156.345	166.044	175.654	185.169	178.277	171.413	164.578	157.775	151.005	144.272	137.577	130.922	124.49	118.102	111.758
A1	Thermal renovation	Inflow	Other non-metallic minerals	kt	26.5019	27.1444	27.7806	28.4102	29.6451	30.8696	32.0832	33.2855	35.5129	37.7213	39.91	42.0781	40.5182	38.9643	37.4168	35.8763	34.3431	32.8177	31.3007	29.7925	28.3347	26.8862	25.4475
A1	Thermal renovation	Inflow	Timber	kt	3.01792	3.09003	3.16132	3.23176	3.37091	3.5087	3.64508	3.77998	4.03104	4.27964	4.52565	4.769	4.58969	4.41116	4.23347	4.05668	3.88085	3.70604	3.53232	3.35974	3.19301	3.02749	2.86324
A1	Thermal renovation	Inflow	Other biomass-based materials	kt	60.4168	61.8694	63.3064	64.7272	67.5255	70.2981	73.0437	75.7615	80.8096	85.8109	90.7634	95.6652	92.0899	88.5293	84.9845	81.4569	77.9474	74.4573	70.9877	67.5399	64.2082	60.8995	57.6149
A1	Thermal renovation	Inflow	Asphalt	kt	0	0	0	0	0	0	0	0	0	0	0	0	0	0	0	0	0	0	0	0	0	0	0
A1	Thermal renovation	Inflow	Bitumen	kt	0	0	0	0	0	0	0	0	0	0	0	0	0	0	0	0	0	0	0	0	0	0	0
A1	Thermal renovation	Inflow	Other petrochemical-based materials	kt	26.2093	26.8401	27.4641	28.0812	29.296	30.4997	31.6918	32.8719	35.0633	37.2346	39.3848	41.5133	39.9633	38.4195	36.8826	35.3531	33.8314	32.318	30.8134	29.3181	27.8732	26.4382	25.0136
A1	Thermal renovation	Inflow	Natural gas	kt	0	0	0	0	0	0	0	0	0	0	0	0	0	0	0	0	0	0	0	0	0	0	0
A1	Thermal renovation	Inflow	Oil	kt	0	0	0	0	0	0	0	0	0	0	0	0	0	0	0	0	0	0	0	0	0	0	0
A1	Thermal renovation	Inflow	Other materials	kt	88.828	90.9945	93.1411	95.267	99.4245	103.549	107.639	111.694	119.192	126.63	134.005	141.316	136.109	130.92	125.751	120.605	115.481	110.382	105.31	100.265	95.3874	90.5396	85.7226
A1	Thermal renovation	Outflow	Iron/steel	kt	1.59029	1.62829	1.66586	1.70297	1.7763	1.84891	1.92077	1.99186	2.12416	2.25515	2.38479	2.51302	2.41854	2.32446	2.23083	2.13767	2.04501	1.9529	1.86135	1.77041	1.68255	1.59533	1.50879
A1	Thermal renovation	Outflow	Copper	kt	0	0	0	0	0	0	0	0	0	0	0	0	0	0	0	0	0	0	0	0	0	0	0
A1	Thermal renovation	Outflow	Aluminium	kt	9.76894	10.0024	10.2331	10.4611	10.9116	11.3576	11.799	12.2357	13.0484	13.8531	14.6494	15.4371	14.8567	14.2788	13.7036	13.1314	12.5622	11.9964	11.434	10.8754	10.3357	9.79991	9.26825
A1	Thermal renovation	Outflow	Other metals	kt	0	0	0	0	0	0	0	0	0	0	0	0	0	0	0	0	0	0	0	0	0	0	0
A1	Thermal renovation	Outflow	Concrete	kt	0	0	0	0	0	0	0	0	0	0	0	0	0	0	0	0	0	0	0	0	0	0	0
A1	Thermal renovation	Outflow	Cement	kt	0	0	0	0	0	0	0	0	0	0	0	0	0	0	0	0	0	0	0	0	0	0	0
A1	Thermal renovation	Outflow	Gravel	kt	0	0	0	0	0	0	0	0	0	0	0	0	0	0	0	0	0	0	0	0	0	0	0
A1	Thermal renovation	Outflow	Sand	kt	0	0	0	0	0	0	0	0	0	0	0	0	0	0	0	0	0	0	0	0	0	0	0
A1	Thermal renovation	Outflow	Glass	kt	16.0438	16.4271	16.8061	17.1806	17.9203	18.6529	19.3779	20.095	21.4297	22.7513	24.0591	25.3528	24.3996	23.4505	22.5059	21.566	20.6313	19.702	18.7784	17.8609	16.9746	16.0946	15.2215
A1	Thermal renovation	Outflow	Gypsum	kt	0	0	0	0	0	0	0	0	0	0	0	0	0	0	0	0	0	0	0	0	0	0	0
A1	Thermal renovation	Outflow	Clay	kt	0	0	0	0	0	0	0	0	0	0	0	0	0	0	0	0	0	0	0	0	0	0	0
A1	Thermal renovation	Outflow	Limestone	kt	0	0	0	0	0	0	0	0	0	0	0	0	0	0	0	0	0	0	0	0	0	0	0
A1	Thermal renovation	Outflow	Mortar	kt	0	0	0	0	0	0	0	0	0	0	0	0	0	0	0	0	0	0	0	0	0	0	0
A1	Thermal renovation	Outflow	Bricks	kt	0	0	0	0	0	0	0	0	0	0	0	0	0	0	0	0	0	0	0	0	0	0	0
A1	Thermal renovation	Outflow	Stone wool	kt	0	0	0	0	0	0	0	0	0	0	0	0	0	0	0	0	0	0	0	0	0	0	0
A1	Thermal renovation	Outflow	Glass wool	kt	0	0	0	0	0	0	0	0	0	0	0	0	0	0	0	0	0	0	0	0	0	0	0
A1	Thermal renovation	Outflow	Other non-metallic minerals	kt	0	0	0	0	0	0	0	0	0	0	0	0	0	0	0	0	0	0	0	0	0	0	0
A1	Thermal renovation	Outflow	Timber	kt	0	0	0	0	0	0	0	0	0	0	0	0	0	0	0	0	0	0	0	0	0	0	0
A1	Thermal renovation	Outflow	Other biomass-based materials	kt	0	0	0	0	0	0	0	0	0	0	0	0	0	0	0	0	0	0	0	0	0	0	0
A1	Thermal renovation	Outflow	Asphalt	kt	0	0	0	0	0	0	0	0	0	0	0	0	0	0	0	0	0	0	0	0	0	0	0
A1	Thermal renovation	Outflow	Bitumen	kt	0	0	0	0	0	0	0	0	0	0	0	0	0	0	0	0	0	0	0	0	0	0	0
A1	Thermal renovation	Outflow	Other petrochemical-based materials	kt	2.7035	2.7681	2.83196	2.89505	3.01971	3.14315	3.26531	3.38616	3.61107	3.83376	4.05415	4.27214	4.11151	3.95158	3.79241	3.63403	3.47652	3.31993	3.1643	3.0097	2.86034	2.71207	2.56494
A1	Thermal renovation	Outflow	Natural gas	kt	0	0	0	0	0	0	0	0	0	0	0	0	0	0	0	0	0	0	0	0	0	0	0
A1	Thermal renovation	Outflow	Oil	kt	0	0	0	0	0	0	0	0	0	0	0	0	0	0	0	0	0	0	0	0	0	0	0
A1	Thermal renovation	Outflow	Other materials	kt	0.000681554	0.000697839	0.000713939	0.000729845	0.000761272	0.00079239	0.000823188	0.000853654	0.000910353	0.000966494	0.00102205	0.00107701	0.00103652	0.000996197	0.000956069	0.000916143	0.000876434	0.000836957	0.000797724	0.000758749	0.000721095	0.000683715	0.000646622
A1	Heating system replacement	Inflow	Iron/steel	kt	0	0	0	0.282517	0.057733	0	0	0	0	0	0	0	0	0	0	0	0	0	0.274698	0.85635	1.4732	2.1433	2.87436
A1	Heating system replacement	Inflow	Copper	kt	0.611483	0.611483	0.617579	1.58181	1.61538	1.64754	1.67916	1.71024	1.72537	1.73688	1.74436	1.74735	1.81603	1.89225	1.97687	2.07091	2.17554	2.29208	2.4221	2.56739	2.72879	2.90984	3.11347
A1	Heating system replacement	Inflow	Aluminium	kt	0	0	0	0.144593	0.14459	0.144107	0.1435	0.142792	0.137305	0.131313	0.12477	0.11762	0.128644	0.140626	0.153669	0.167904	0.183472	0.200541	0.219302	0.239979	0.262558	0.287596	0.315456
A1	Heating system replacement	Inflow	Other metals	kt	0.00434894	0.00434894	0.00440787	0.0102272	0.01047	0.0107067	0.0109405	0.0111713	0.0113268	0.0114604	0.0115694	0.0116512	0.0120553	0.012506	0.0130085	0.0135692	0.0141952	0.0148949	0.0156777	0.016555	0.0175328	0.0186321	0.019871
A1	Heating system replacement	Inflow	Concrete	kt	0	0	0	0	0	0	0	0	0	0	0	0	0	0	0	0	0	0	0	0	0	0	0
A1	Heating system replacement	Inflow	Cement	kt	0.00472203	0.00472203	0.00468722	0	0	0	0	0	0	0	0	0	0	0	0	0	0	0	0	0	0	0	0
A1	Heating system replacement	Inflow	Gravel	kt	0	0	0	0	0	0	0	0	0	0	0	0	0	0	0	0	0	0	0	0	0	0	0
A1	Heating system replacement	Inflow	Sand	kt	0.223732	0.223732	0.222082	0	0	0	0	0	0	0	0	0	0	0	0	0	0	0	0	0	0	0	0
A1	Heating system replacement	Inflow	Glass	kt	0.197991	0.197991	0.200589	0.655578	0.671741	0.687575	0.703239	0.71872	0.73002	0.739944	0.748334	0.75501	0.779998	0.807917	0.8391	0.87395	0.912917	0.956523	1.00537	1.06018	1.12134	1.19016	1.26779
A1	Heating system replacement	Inflow	Gypsum	kt	0	0	0	0	0	0	0	0	0	0	0	0	0	0	0	0	0	0	0	0	0	0	0
A1	Heating system replacement	Inflow	Clay	kt	0	0	0	0.0264957	0.0222661	0.0174638	0.0125385	0.00752111	0	0	0	0	0	0	0	0.00130366	0.0124251	0.0243864	0.0372921	0.0512644	0.0661776	0.0824526	0.100288
A1	Heating system replacement	Inflow	Limestone	kt	0.0146286	0.0146286	0.0145208	0	0	0	0	0	0	0	0	0	0	0	0	0	0	0	0	0	0	0	0
A1	Heating system replacement	Inflow	Mortar	kt	0	0	0	0	0	0	0	0	0	0	0	0	0	0	0	0	0	0	0	0	0	0	0
A1	Heating system replacement	Inflow	Bricks	kt	0.192861	0.192861	0.191439	0	0	0	0	0	0	0	0	0	0	0	0	0	0	0	0	0	0	0	0
A1	Heating system replacement	Inflow	Stone wool	kt	0	0	0	0	0	0	0	0	0	0	0	0	0	0	0	0	0	0	0	0.00193399	0.0105078	0.0197973	0.0299062
A1	Heating system replacement	Inflow	Glass wool	kt	0	0	0	0	0	0	0	0	0	0	0	0	0	0	0	0	0	0	0	0	0	0	0
A1	Heating system replacement	Inflow	Other non-metallic minerals	kt	0	0	0	0	0	0	0	0	0	0	0	0	0	0	0	0	0	0	0	0	0	0	0
A1	Heating system replacement	Inflow	Timber	kt	0.0187747	0.0187747	0.0186363	0	0	0	0	0	0	0	0	0	0	0	0	0	0	0	0	0	0	0	0
A1	Heating system replacement	Inflow	Other biomass-based materials	kt	0	0	0	0	0	0	0	0	0	0	0	0	0	0	0	0	0	0	0	0	0	0	0
A1	Heating system replacement	Inflow	Asphalt	kt	0	0	0	0	0	0	0	0	0	0	0	0	0	0	0	0	0	0	0	0	0	0	0
A1	Heating system replacement	Inflow	Bitumen	kt	0	0	0	0	0	0	0	0	0	0	0	0	0	0	0	0	0	0	0	0	0	0	0
A1	Heating system replacement	Inflow	Other petrochemical-based materials	kt	1.0435	1.0435	1.05187	2.25946	2.30028	2.33825	2.37529	2.41144	2.41708	2.41714	2.41102	2.39805	2.50718	2.62771	2.76092	2.90835	3.07176	3.25315	3.45485	3.67958	3.92832	4.20666	4.51903
A1	Heating system replacement	Inflow	Natural gas	kt	0	0	0	0	0	0	0	0	0	0	0	0	0	0	0	0	0	0	0	0	0	0	0
A1	Heating system replacement	Inflow	Oil	kt	0	0	0	0	0	0	0	0	0	0	0	0	0	0	0	0	0	0	0	0	0	0	0
A1	Heating system replacement	Inflow	Other materials	kt	0	0	0	0.0292039	0.0289377	0.028544	0.0281192	0.0276692	0.0259666	0.0241474	0.0222008	0.0201147	0.0227517	0.0256056	0.0286989	0.0320615	0.0357253	0.0397276	0.0441114	0.0489273	0.0541645	0.0599555	0.066382
A1	Heating system replacement	Outflow	Iron/steel	kt	5.58632	5.58632	5.79893	0	0	0.193746	0.45081	0.711973	1.22552	1.75268	2.29437	2.85164	2.48275	2.0923	1.67836	1.23794	0.768047	0.265186	0	0	0	0	0
A1	Heating system replacement	Outflow	Copper	kt	0	0	0	0	0	0	0	0	0	0	0	0	0	0	0	0	0	0	0	0	0	0	0
A1	Heating system replacement	Outflow	Aluminium	kt	0.03073	0.03073	0.0332131	0	0	0	0	0	0	0	0	0	0	0	0	0	0	0	0	0	0	0	0
A1	Heating system replacement	Outflow	Other metals	kt	0	0	0	0	0	0	0	0	0	0	0	0	0	0	0	0	0	0	0	0	0	0	0
A1	Heating system replacement	Outflow	Concrete	kt	0	0	0	0	0	0	0	0	0	0	0	0	0	0	0	0	0	0	0	0	0	0	0
A1	Heating system replacement	Outflow	Cement	kt	0	0	0	0.00199005	0.00229699	0.00263249	0.0029736	0.00331864	0.00392982	0.00455131	0.00518358	0.00582717	0.0055045	0.00516816	0.00481715	0.00444957	0.00406366	0.00365737	0.00322832	0.00277371	0.00230229	0.00179855	0.00125791
A1	Heating system replacement	Outflow	Gravel	kt	0	0	0	0	0	0	0	0	0	0	0	0	0	0	0	0	0	0	0	0	0	0	0
A1	Heating system replacement	Outflow	Sand	kt	0	0	0	0.0942892	0.108832	0.124729	0.140891	0.157238	0.186196	0.215643	0.2456	0.276094	0.260806	0.24487	0.228239	0.210822	0.192538	0.173288	0.152959	0.13142	0.109083	0.085216	0.0596001
A1	Heating system replacement	Outflow	Glass	kt	0	0	0	0	0	0	0	0	0	0	0	0	0	0	0	0	0	0	0	0	0	0	0
A1	Heating system replacement	Outflow	Gypsum	kt	0	0	0	0	0	0	0	0	0	0	0	0	0	0	0	0	0	0	0	0	0	0	0
A1	Heating system replacement	Outflow	Clay	kt	0.0178417	0.0178417	0.0205421	0	0	0	0	0	0.0029448	0.0137406	0.0248908	0.0364229	0.0278675	0.0187662	0.0090676	0	0	0	0	0	0	0	0
A1	Heating system replacement	Outflow	Limestone	kt	0	0	0	0.00616506	0.00711597	0.00815533	0.00921207	0.010281	0.0121744	0.0140997	0.0160585	0.0180523	0.0170527	0.0160107	0.0149233	0.0137845	0.012589	0.0113303	0.0100012	0.00859282	0.00713237	0.00557182	0.00389693
A1	Heating system replacement	Outflow	Mortar	kt	0	0	0	0	0	0	0	0	0	0	0	0	0	0	0	0	0	0	0	0	0	0	0
A1	Heating system replacement	Outflow	Bricks	kt	0	0	0	0.0812791	0.0938157	0.107518	0.12145	0.135542	0.160505	0.185888	0.211712	0.237998	0.224819	0.211082	0.196746	0.181733	0.165971	0.149377	0.131854	0.113286	0.094032	0.0734578	0.0513765
A1	Heating system replacement	Outflow	Stone wool	kt	0	0.0223364	0.0243916	0.00248786	0.00600524	0.00991736	0.013911	0.0179639	0.0257379	0.0337007	0.0418647	0.0502435	0.0449976	0.0394602	0.033606	0.0273943	0.0207852	0.0137318	0.00617993	0	0	0	0
A1	Heating system replacement	Outflow	Glass wool	kt	0	0	0	0	0	0	0	0	0	0	0	0	0	0	0	0	0	0	0	0	0	0	0
A1	Heating system replacement	Outflow	Other non-metallic minerals	kt	0.0822068	0.0822068	0.0851204	0.0600435	0.0646876	0.0696641	0.0747001	0.0797743	0.0878865	0.0960503	0.104263	0.112521	0.109921	0.107312	0.104701	0.102085	0.0994686	0.0968541	0.0942455	0.0916469	0.0891876	0.0867481	0.0843345
A1	Heating system replacement	Outflow	Timber	kt	0	0	0	0.00791238	0.0091328	0.0104667	0.011823	0.0131948	0.0156249	0.0180959	0.0206098	0.0231687	0.0218858	0.0205485	0.0191529	0.0176914	0.016157	0.0145416	0.0128357	0.0110282	0.00915385	0.00715099	0.00500141
A1	Heating system replacement	Outflow	Other biomass-based materials	kt	0	0	0	0	0	0	0	0	0	0	0	0	0	0	0	0	0	0	0	0	0	0	0
A1	Heating system replacement	Outflow	Asphalt	kt	0	0	0	0	0	0	0	0	0	0	0	0	0	0	0	0	0	0	0	0	0	0	0
A1	Heating system replacement	Outflow	Bitumen	kt	0	0	0	0	0	0	0	0	0	0	0	0	0	0	0	0	0	0	0	0	0	0	0
A1	Heating system replacement	Outflow	Other petrochemical-based materials	kt	0	0	0	0	0	0	0	0	0	0	0	0	0	0	0	0	0	0	0	0	0	0	0
A1	Heating system replacement	Outflow	Natural gas	kt	0	0	0	0	0	0	0	0	0	0	0	0	0	0	0	0	0	0	0	0	0	0	0
A1	Heating system replacement	Outflow	Oil	kt	0	0	0	0	0	0	0	0	0	0	0	0	0	0	0	0	0	0	0	0	0	0	0
A1	Heating system replacement	Outflow	Other materials	kt	0.00969346	0.00969346	0.0103853	0	0	0	0	0	0	0	0	0	0	0	0	0	0	0	0	0	0	0	0
A1	Heating fuels	Inflow	Iron/steel	kt	0	0	0	0	0	0	0	0	0	0	0	0	0	0	0	0	0	0	0	0	0	0	0
A1	Heating fuels	Inflow	Copper	kt	0	0	0	0	0	0	0	0	0	0	0	0	0	0	0	0	0	0	0	0	0	0	0
A1	Heating fuels	Inflow	Aluminium	kt	0	0	0	0	0	0	0	0	0	0	0	0	0	0	0	0	0	0	0	0	0	0	0
A1	Heating fuels	Inflow	Other metals	kt	0	0	0	0	0	0	0	0	0	0	0	0	0	0	0	0	0	0	0	0	0	0	0
A1	Heating fuels	Inflow	Concrete	kt	0	0	0	0	0	0	0	0	0	0	0	0	0	0	0	0	0	0	0	0	0	0	0
A1	Heating fuels	Inflow	Cement	kt	0	0	0	0	0	0	0	0	0	0	0	0	0	0	0	0	0	0	0	0	0	0	0
A1	Heating fuels	Inflow	Gravel	kt	0	0	0	0	0	0	0	0	0	0	0	0	0	0	0	0	0	0	0	0	0	0	0
A1	Heating fuels	Inflow	Sand	kt	0	0	0	0	0	0	0	0	0	0	0	0	0	0	0	0	0	0	0	0	0	0	0
A1	Heating fuels	Inflow	Glass	kt	0	0	0	0	0	0	0	0	0	0	0	0	0	0	0	0	0	0	0	0	0	0	0
A1	Heating fuels	Inflow	Gypsum	kt	0	0	0	0	0	0	0	0	0	0	0	0	0	0	0	0	0	0	0	0	0	0	0
A1	Heating fuels	Inflow	Clay	kt	0	0	0	0	0	0	0	0	0	0	0	0	0	0	0	0	0	0	0	0	0	0	0
A1	Heating fuels	Inflow	Limestone	kt	0	0	0	0	0	0	0	0	0	0	0	0	0	0	0	0	0	0	0	0	0	0	0
A1	Heating fuels	Inflow	Mortar	kt	0	0	0	0	0	0	0	0	0	0	0	0	0	0	0	0	0	0	0	0	0	0	0
A1	Heating fuels	Inflow	Bricks	kt	0	0	0	0	0	0	0	0	0	0	0	0	0	0	0	0	0	0	0	0	0	0	0
A1	Heating fuels	Inflow	Stone wool	kt	0	0	0	0	0	0	0	0	0	0	0	0	0	0	0	0	0	0	0	0	0	0	0
A1	Heating fuels	Inflow	Glass wool	kt	0	0	0	0	0	0	0	0	0	0	0	0	0	0	0	0	0	0	0	0	0	0	0
A1	Heating fuels	Inflow	Other non-metallic minerals	kt	0	0	0	0	0	0	0	0	0	0	0	0	0	0	0	0	0	0	0	0	0	0	0
A1	Heating fuels	Inflow	Timber	kt	0	0	0	0	0	0	0	0	0	0	0	0	0	0	0	0	0	0	0	0	0	0	0
A1	Heating fuels	Inflow	Other biomass-based materials	kt	7603.13	7545.9	7487.08	7461.92	7433.26	7400.76	7364.36	7324.04	7276.68	7222.18	7160.41	7091.27	7026	6973.98	6926.75	6884.53	6847.57	6816.16	6790.62	6771.3	6758.49	6752.62	6754.24
A1	Heating fuels	Inflow	Crop residues/straw	kt	0	0	0	97.497	196.759	297.734	400.364	504.591	610.094	716.658	824.047	932.009	1041.95	1154.23	1269.21	1387.32	1509.03	1634.88	1765.46	1901.45	2043.57	2192.67	2349.76
A1	Heating fuels	Inflow	Asphalt	kt	0	0	0	0	0	0	0	0	0	0	0	0	0	0	0	0	0	0	0	0	0	0	0
A1	Heating fuels	Inflow	Bitumen	kt	0	0	0	0	0	0	0	0	0	0	0	0	0	0	0	0	0	0	0	0	0	0	0
A1	Heating fuels	Inflow	Other petrochemical-based materials	kt	0	0	0	0	0	0	0	0	0	0	0	0	0	0	0	0	0	0	0	0	0	0	0
A1	Heating fuels	Inflow	Natural gas	kt	2530.72	2495.96	2460.55	2362.76	2262.53	2159.83	2054.7	1947.19	1836.6	1723.09	1606.86	1488.09	1369.23	1248.86	1127.84	1005.86	882.598	757.681	630.692	501.162	368.553	232.269	91.6281
A1	Heating fuels	Inflow	Oil	kt	1319.33	1273.94	1227.99	1177.4	1125.53	1072.35	1017.88	962.144	904.801	845.934	785.638	724.018	662.259	600.234	537.8	474.799	411.056	346.373	280.529	213.273	144.32	73.3499	0
A1	Heating fuels	Inflow	Other materials	kt	53.1675	55.5609	57.9869	62.9211	67.9697	73.1295	78.3991	83.777	89.2238	94.729	100.281	105.865	111.649	117.654	123.906	130.434	137.269	144.448	152.01	160.001	168.471	177.479	187.093
A1	Heating fuels	Outflow	Iron/steel	kt	0	0	0	0	0	0	0	0	0	0	0	0	0	0	0	0	0	0	0	0	0	0	0
A1	Heating fuels	Outflow	Copper	kt	0	0	0	0	0	0	0	0	0	0	0	0	0	0	0	0	0	0	0	0	0	0	0
A1	Heating fuels	Outflow	Aluminium	kt	0	0	0	0	0	0	0	0	0	0	0	0	0	0	0	0	0	0	0	0	0	0	0
A1	Heating fuels	Outflow	Other metals	kt	0	0	0	0	0	0	0	0	0	0	0	0	0	0	0	0	0	0	0	0	0	0	0
A1	Heating fuels	Outflow	Concrete	kt	0	0	0	0	0	0	0	0	0	0	0	0	0	0	0	0	0	0	0	0	0	0	0
A1	Heating fuels	Outflow	Cement	kt	0	0	0	0	0	0	0	0	0	0	0	0	0	0	0	0	0	0	0	0	0	0	0
A1	Heating fuels	Outflow	Gravel	kt	0	0	0	0	0	0	0	0	0	0	0	0	0	0	0	0	0	0	0	0	0	0	0
A1	Heating fuels	Outflow	Sand	kt	0	0	0	0	0	0	0	0	0	0	0	0	0	0	0	0	0	0	0	0	0	0	0
A1	Heating fuels	Outflow	Glass	kt	0	0	0	0	0	0	0	0	0	0	0	0	0	0	0	0	0	0	0	0	0	0	0
A1	Heating fuels	Outflow	Gypsum	kt	0	0	0	0	0	0	0	0	0	0	0	0	0	0	0	0	0	0	0	0	0	0	0
A1	Heating fuels	Outflow	Clay	kt	0	0	0	0	0	0	0	0	0	0	0	0	0	0	0	0	0	0	0	0	0	0	0
A1	Heating fuels	Outflow	Limestone	kt	0	0	0	0	0	0	0	0	0	0	0	0	0	0	0	0	0	0	0	0	0	0	0
A1	Heating fuels	Outflow	Mortar	kt	0	0	0	0	0	0	0	0	0	0	0	0	0	0	0	0	0	0	0	0	0	0	0
A1	Heating fuels	Outflow	Bricks	kt	0	0	0	0	0	0	0	0	0	0	0	0	0	0	0	0	0	0	0	0	0	0	0
A1	Heating fuels	Outflow	Stone wool	kt	0	0	0	0	0	0	0	0	0	0	0	0	0	0	0	0	0	0	0	0	0	0	0
A1	Heating fuels	Outflow	Glass wool	kt	0	0	0	0	0	0	0	0	0	0	0	0	0	0	0	0	0	0	0	0	0	0	0
A1	Heating fuels	Outflow	Other non-metallic minerals	kt	0	0	0	0	0	0	0	0	0	0	0	0	0	0	0	0	0	0	0	0	0	0	0
A1	Heating fuels	Outflow	Timber	kt	0	0	0	0	0	0	0	0	0	0	0	0	0	0	0	0	0	0	0	0	0	0	0
A1	Heating fuels	Outflow	Other biomass-based materials	kt	7603.13	7545.9	7487.08	7461.92	7433.26	7400.76	7364.36	7324.04	7276.68	7222.18	7160.41	7091.27	7026	6973.98	6926.75	6884.53	6847.57	6816.16	6790.62	6771.3	6758.49	6752.62	6754.24
A1	Heating fuels	Outflow	Crop residues/straw	kt	0	0	0	97.497	196.759	297.734	400.364	504.591	610.094	716.658	824.047	932.009	1041.95	1154.23	1269.21	1387.32	1509.03	1634.88	1765.46	1901.45	2043.57	2192.67	2349.76
A1	Heating fuels	Outflow	Asphalt	kt	0	0	0	0	0	0	0	0	0	0	0	0	0	0	0	0	0	0	0	0	0	0	0
A1	Heating fuels	Outflow	Bitumen	kt	0	0	0	0	0	0	0	0	0	0	0	0	0	0	0	0	0	0	0	0	0	0	0
A1	Heating fuels	Outflow	Other petrochemical-based materials	kt	0	0	0	0	0	0	0	0	0	0	0	0	0	0	0	0	0	0	0	0	0	0	0
A1	Heating fuels	Outflow	Natural gas	kt	2530.72	2495.96	2460.55	2362.76	2262.53	2159.83	2054.7	1947.19	1836.6	1723.09	1606.86	1488.09	1369.23	1248.86	1127.84	1005.86	882.598	757.681	630.692	501.162	368.553	232.269	91.6281
A1	Heating fuels	Outflow	Oil	kt	1319.33	1273.94	1227.99	1177.4	1125.53	1072.35	1017.88	962.144	904.801	845.934	785.638	724.018	662.259	600.234	537.8	474.799	411.056	346.373	280.529	213.273	144.32	73.3499	0
A1	Heating fuels	Outflow	Other materials	kt	53.1675	55.5609	57.9869	62.9211	67.9697	73.1295	78.3991	83.777	89.2238	94.729	100.281	105.865	111.649	117.654	123.906	130.434	137.269	144.448	152.01	160.001	168.471	177.479	187.093
A1	Fuel use (construction)	Inflow	Iron/steel	kt	0	0	0	0	0	0	0	0	0	0	0	0	0	0	0	0	0	0	0	0	0	0	0
A1	Fuel use (construction)	Inflow	Copper	kt	0	0	0	0	0	0	0	0	0	0	0	0	0	0	0	0	0	0	0	0	0	0	0
A1	Fuel use (construction)	Inflow	Aluminium	kt	0	0	0	0	0	0	0	0	0	0	0	0	0	0	0	0	0	0	0	0	0	0	0
A1	Fuel use (construction)	Inflow	Other metals	kt	0	0	0	0	0	0	0	0	0	0	0	0	0	0	0	0	0	0	0	0	0	0	0
A1	Fuel use (construction)	Inflow	Concrete	kt	0	0	0	0	0	0	0	0	0	0	0	0	0	0	0	0	0	0	0	0	0	0	0
A1	Fuel use (construction)	Inflow	Cement	kt	0	0	0	0	0	0	0	0	0	0	0	0	0	0	0	0	0	0	0	0	0	0	0
A1	Fuel use (construction)	Inflow	Gravel	kt	0	0	0	0	0	0	0	0	0	0	0	0	0	0	0	0	0	0	0	0	0	0	0
A1	Fuel use (construction)	Inflow	Sand	kt	0	0	0	0	0	0	0	0	0	0	0	0	0	0	0	0	0	0	0	0	0	0	0
A1	Fuel use (construction)	Inflow	Glass	kt	0	0	0	0	0	0	0	0	0	0	0	0	0	0	0	0	0	0	0	0	0	0	0
A1	Fuel use (construction)	Inflow	Gypsum	kt	0	0	0	0	0	0	0	0	0	0	0	0	0	0	0	0	0	0	0	0	0	0	0
A1	Fuel use (construction)	Inflow	Clay	kt	0	0	0	0	0	0	0	0	0	0	0	0	0	0	0	0	0	0	0	0	0	0	0
A1	Fuel use (construction)	Inflow	Limestone	kt	0	0	0	0	0	0	0	0	0	0	0	0	0	0	0	0	0	0	0	0	0	0	0
A1	Fuel use (construction)	Inflow	Mortar	kt	0	0	0	0	0	0	0	0	0	0	0	0	0	0	0	0	0	0	0	0	0	0	0
A1	Fuel use (construction)	Inflow	Bricks	kt	0	0	0	0	0	0	0	0	0	0	0	0	0	0	0	0	0	0	0	0	0	0	0
A1	Fuel use (construction)	Inflow	Stone wool	kt	0	0	0	0	0	0	0	0	0	0	0	0	0	0	0	0	0	0	0	0	0	0	0
A1	Fuel use (construction)	Inflow	Glass wool	kt	0	0	0	0	0	0	0	0	0	0	0	0	0	0	0	0	0	0	0	0	0	0	0
A1	Fuel use (construction)	Inflow	Other non-metallic minerals	kt	0	0	0	0	0	0	0	0	0	0	0	0	0	0	0	0	0	0	0	0	0	0	0
A1	Fuel use (construction)	Inflow	Timber	kt	0	0	0	0	0	0	0	0	0	0	0	0	0	0	0	0	0	0	0	0	0	0	0
A1	Fuel use (construction)	Inflow	Other biomass-based materials	kt	0	0	0	0	0	0	0	0	0	0	0	0	0	0	0	0	0	0	0	0	0	0	0
A1	Fuel use (construction)	Inflow	Asphalt	kt	0	0	0	0	0	0	0	0	0	0	0	0	0	0	0	0	0	0	0	0	0	0	0
A1	Fuel use (construction)	Inflow	Bitumen	kt	0	0	0	0	0	0	0	0	0	0	0	0	0	0	0	0	0	0	0	0	0	0	0
A1	Fuel use (construction)	Inflow	Other petrochemical-based materials	kt	0	0	0	0	0	0	0	0	0	0	0	0	0	0	0	0	0	0	0	0	0	0	0
A1	Fuel use (construction)	Inflow	Natural gas	kt	0	0	0	0	0	0	0	0	0	0	0	0	0	0	0	0	0	0	0	0	0	0	0
A1	Fuel use (construction)	Inflow	Oil	kt	401.893	437.823	413.106	439.595	449.283	457.462	465.494	473.433	481.276	489.082	496.92	504.788	512.682	520.487	528.348	536.267	544.244	552.279	560.373	568.526	576.738	585.011	593.344
A1	Fuel use (construction)	Inflow	Other materials	kt	0	0	0	0	0	0	0	0	0	0	0	0	0	0	0	0	0	0	0	0	0	0	0
A1	Fuel use (construction)	Outflow	Iron/steel	kt	0	0	0	0	0	0	0	0	0	0	0	0	0	0	0	0	0	0	0	0	0	0	0
A1	Fuel use (construction)	Outflow	Copper	kt	0	0	0	0	0	0	0	0	0	0	0	0	0	0	0	0	0	0	0	0	0	0	0
A1	Fuel use (construction)	Outflow	Aluminium	kt	0	0	0	0	0	0	0	0	0	0	0	0	0	0	0	0	0	0	0	0	0	0	0
A1	Fuel use (construction)	Outflow	Other metals	kt	0	0	0	0	0	0	0	0	0	0	0	0	0	0	0	0	0	0	0	0	0	0	0
A1	Fuel use (construction)	Outflow	Concrete	kt	0	0	0	0	0	0	0	0	0	0	0	0	0	0	0	0	0	0	0	0	0	0	0
A1	Fuel use (construction)	Outflow	Cement	kt	0	0	0	0	0	0	0	0	0	0	0	0	0	0	0	0	0	0	0	0	0	0	0
A1	Fuel use (construction)	Outflow	Gravel	kt	0	0	0	0	0	0	0	0	0	0	0	0	0	0	0	0	0	0	0	0	0	0	0
A1	Fuel use (construction)	Outflow	Sand	kt	0	0	0	0	0	0	0	0	0	0	0	0	0	0	0	0	0	0	0	0	0	0	0
A1	Fuel use (construction)	Outflow	Glass	kt	0	0	0	0	0	0	0	0	0	0	0	0	0	0	0	0	0	0	0	0	0	0	0
A1	Fuel use (construction)	Outflow	Gypsum	kt	0	0	0	0	0	0	0	0	0	0	0	0	0	0	0	0	0	0	0	0	0	0	0
A1	Fuel use (construction)	Outflow	Clay	kt	0	0	0	0	0	0	0	0	0	0	0	0	0	0	0	0	0	0	0	0	0	0	0
A1	Fuel use (construction)	Outflow	Limestone	kt	0	0	0	0	0	0	0	0	0	0	0	0	0	0	0	0	0	0	0	0	0	0	0
A1	Fuel use (construction)	Outflow	Mortar	kt	0	0	0	0	0	0	0	0	0	0	0	0	0	0	0	0	0	0	0	0	0	0	0
A1	Fuel use (construction)	Outflow	Bricks	kt	0	0	0	0	0	0	0	0	0	0	0	0	0	0	0	0	0	0	0	0	0	0	0
A1	Fuel use (construction)	Outflow	Stone wool	kt	0	0	0	0	0	0	0	0	0	0	0	0	0	0	0	0	0	0	0	0	0	0	0
A1	Fuel use (construction)	Outflow	Glass wool	kt	0	0	0	0	0	0	0	0	0	0	0	0	0	0	0	0	0	0	0	0	0	0	0
A1	Fuel use (construction)	Outflow	Other non-metallic minerals	kt	0	0	0	0	0	0	0	0	0	0	0	0	0	0	0	0	0	0	0	0	0	0	0
A1	Fuel use (construction)	Outflow	Timber	kt	0	0	0	0	0	0	0	0	0	0	0	0	0	0	0	0	0	0	0	0	0	0	0
A1	Fuel use (construction)	Outflow	Other biomass-based materials	kt	0	0	0	0	0	0	0	0	0	0	0	0	0	0	0	0	0	0	0	0	0	0	0
A1	Fuel use (construction)	Outflow	Asphalt	kt	0	0	0	0	0	0	0	0	0	0	0	0	0	0	0	0	0	0	0	0	0	0	0
A1	Fuel use (construction)	Outflow	Bitumen	kt	0	0	0	0	0	0	0	0	0	0	0	0	0	0	0	0	0	0	0	0	0	0	0
A1	Fuel use (construction)	Outflow	Other petrochemical-based materials	kt	0	0	0	0	0	0	0	0	0	0	0	0	0	0	0	0	0	0	0	0	0	0	0
A1	Fuel use (construction)	Outflow	Natural gas	kt	0	0	0	0	0	0	0	0	0	0	0	0	0	0	0	0	0	0	0	0	0	0	0
A1	Fuel use (construction)	Outflow	Oil	kt	401.893	437.823	413.106	439.595	449.283	457.462	465.494	473.433	481.276	489.082	496.92	504.788	512.682	520.487	528.348	536.267	544.244	552.279	560.373	568.526	576.738	585.011	593.344
A1	Fuel use (construction)	Outflow	Other materials	kt	0	0	0	0	0	0	0	0	0	0	0	0	0	0	0	0	0	0	0	0	0	0	0
A1	Fuel use (demolition)	Inflow	Iron/steel	kt	0	0	0	0	0	0	0	0	0	0	0	0	0	0	0	0	0	0	0	0	0	0	0
A1	Fuel use (demolition)	Inflow	Copper	kt	0	0	0	0	0	0	0	0	0	0	0	0	0	0	0	0	0	0	0	0	0	0	0
A1	Fuel use (demolition)	Inflow	Aluminium	kt	0	0	0	0	0	0	0	0	0	0	0	0	0	0	0	0	0	0	0	0	0	0	0
A1	Fuel use (demolition)	Inflow	Other metals	kt	0	0	0	0	0	0	0	0	0	0	0	0	0	0	0	0	0	0	0	0	0	0	0
A1	Fuel use (demolition)	Inflow	Concrete	kt	0	0	0	0	0	0	0	0	0	0	0	0	0	0	0	0	0	0	0	0	0	0	0
A1	Fuel use (demolition)	Inflow	Cement	kt	0	0	0	0	0	0	0	0	0	0	0	0	0	0	0	0	0	0	0	0	0	0	0
A1	Fuel use (demolition)	Inflow	Gravel	kt	0	0	0	0	0	0	0	0	0	0	0	0	0	0	0	0	0	0	0	0	0	0	0
A1	Fuel use (demolition)	Inflow	Sand	kt	0	0	0	0	0	0	0	0	0	0	0	0	0	0	0	0	0	0	0	0	0	0	0
A1	Fuel use (demolition)	Inflow	Glass	kt	0	0	0	0	0	0	0	0	0	0	0	0	0	0	0	0	0	0	0	0	0	0	0
A1	Fuel use (demolition)	Inflow	Gypsum	kt	0	0	0	0	0	0	0	0	0	0	0	0	0	0	0	0	0	0	0	0	0	0	0
A1	Fuel use (demolition)	Inflow	Clay	kt	0	0	0	0	0	0	0	0	0	0	0	0	0	0	0	0	0	0	0	0	0	0	0
A1	Fuel use (demolition)	Inflow	Limestone	kt	0	0	0	0	0	0	0	0	0	0	0	0	0	0	0	0	0	0	0	0	0	0	0
A1	Fuel use (demolition)	Inflow	Mortar	kt	0	0	0	0	0	0	0	0	0	0	0	0	0	0	0	0	0	0	0	0	0	0	0
A1	Fuel use (demolition)	Inflow	Bricks	kt	0	0	0	0	0	0	0	0	0	0	0	0	0	0	0	0	0	0	0	0	0	0	0
A1	Fuel use (demolition)	Inflow	Stone wool	kt	0	0	0	0	0	0	0	0	0	0	0	0	0	0	0	0	0	0	0	0	0	0	0
A1	Fuel use (demolition)	Inflow	Glass wool	kt	0	0	0	0	0	0	0	0	0	0	0	0	0	0	0	0	0	0	0	0	0	0	0
A1	Fuel use (demolition)	Inflow	Other non-metallic minerals	kt	0	0	0	0	0	0	0	0	0	0	0	0	0	0	0	0	0	0	0	0	0	0	0
A1	Fuel use (demolition)	Inflow	Timber	kt	0	0	0	0	0	0	0	0	0	0	0	0	0	0	0	0	0	0	0	0	0	0	0
A1	Fuel use (demolition)	Inflow	Other biomass-based materials	kt	0	0	0	0	0	0	0	0	0	0	0	0	0	0	0	0	0	0	0	0	0	0	0
A1	Fuel use (demolition)	Inflow	Asphalt	kt	0	0	0	0	0	0	0	0	0	0	0	0	0	0	0	0	0	0	0	0	0	0	0
A1	Fuel use (demolition)	Inflow	Bitumen	kt	0	0	0	0	0	0	0	0	0	0	0	0	0	0	0	0	0	0	0	0	0	0	0
A1	Fuel use (demolition)	Inflow	Other petrochemical-based materials	kt	0	0	0	0	0	0	0	0	0	0	0	0	0	0	0	0	0	0	0	0	0	0	0
A1	Fuel use (demolition)	Inflow	Natural gas	kt	0	0	0	0	0	0	0	0	0	0	0	0	0	0	0	0	0	0	0	0	0	0	0
A1	Fuel use (demolition)	Inflow	Oil	kt	58.9033	61.5807	64.2581	66.9355	69.613	72.2904	74.9678	77.6452	80.3226	83.0001	85.6775	88.3549	91.0323	93.7097	96.3872	99.0646	101.742	104.419	107.097	109.774	112.452	115.129	117.807
A1	Fuel use (demolition)	Inflow	Other materials	kt	0	0	0	0	0	0	0	0	0	0	0	0	0	0	0	0	0	0	0	0	0	0	0
A1	Fuel use (demolition)	Outflow	Iron/steel	kt	0	0	0	0	0	0	0	0	0	0	0	0	0	0	0	0	0	0	0	0	0	0	0
A1	Fuel use (demolition)	Outflow	Copper	kt	0	0	0	0	0	0	0	0	0	0	0	0	0	0	0	0	0	0	0	0	0	0	0
A1	Fuel use (demolition)	Outflow	Aluminium	kt	0	0	0	0	0	0	0	0	0	0	0	0	0	0	0	0	0	0	0	0	0	0	0
A1	Fuel use (demolition)	Outflow	Other metals	kt	0	0	0	0	0	0	0	0	0	0	0	0	0	0	0	0	0	0	0	0	0	0	0
A1	Fuel use (demolition)	Outflow	Concrete	kt	0	0	0	0	0	0	0	0	0	0	0	0	0	0	0	0	0	0	0	0	0	0	0
A1	Fuel use (demolition)	Outflow	Cement	kt	0	0	0	0	0	0	0	0	0	0	0	0	0	0	0	0	0	0	0	0	0	0	0
A1	Fuel use (demolition)	Outflow	Gravel	kt	0	0	0	0	0	0	0	0	0	0	0	0	0	0	0	0	0	0	0	0	0	0	0
A1	Fuel use (demolition)	Outflow	Sand	kt	0	0	0	0	0	0	0	0	0	0	0	0	0	0	0	0	0	0	0	0	0	0	0
A1	Fuel use (demolition)	Outflow	Glass	kt	0	0	0	0	0	0	0	0	0	0	0	0	0	0	0	0	0	0	0	0	0	0	0
A1	Fuel use (demolition)	Outflow	Gypsum	kt	0	0	0	0	0	0	0	0	0	0	0	0	0	0	0	0	0	0	0	0	0	0	0
A1	Fuel use (demolition)	Outflow	Clay	kt	0	0	0	0	0	0	0	0	0	0	0	0	0	0	0	0	0	0	0	0	0	0	0
A1	Fuel use (demolition)	Outflow	Limestone	kt	0	0	0	0	0	0	0	0	0	0	0	0	0	0	0	0	0	0	0	0	0	0	0
A1	Fuel use (demolition)	Outflow	Mortar	kt	0	0	0	0	0	0	0	0	0	0	0	0	0	0	0	0	0	0	0	0	0	0	0
A1	Fuel use (demolition)	Outflow	Bricks	kt	0	0	0	0	0	0	0	0	0	0	0	0	0	0	0	0	0	0	0	0	0	0	0
A1	Fuel use (demolition)	Outflow	Stone wool	kt	0	0	0	0	0	0	0	0	0	0	0	0	0	0	0	0	0	0	0	0	0	0	0
A1	Fuel use (demolition)	Outflow	Glass wool	kt	0	0	0	0	0	0	0	0	0	0	0	0	0	0	0	0	0	0	0	0	0	0	0
A1	Fuel use (demolition)	Outflow	Other non-metallic minerals	kt	0	0	0	0	0	0	0	0	0	0	0	0	0	0	0	0	0	0	0	0	0	0	0
A1	Fuel use (demolition)	Outflow	Timber	kt	0	0	0	0	0	0	0	0	0	0	0	0	0	0	0	0	0	0	0	0	0	0	0
A1	Fuel use (demolition)	Outflow	Other biomass-based materials	kt	0	0	0	0	0	0	0	0	0	0	0	0	0	0	0	0	0	0	0	0	0	0	0
A1	Fuel use (demolition)	Outflow	Asphalt	kt	0	0	0	0	0	0	0	0	0	0	0	0	0	0	0	0	0	0	0	0	0	0	0
A1	Fuel use (demolition)	Outflow	Bitumen	kt	0	0	0	0	0	0	0	0	0	0	0	0	0	0	0	0	0	0	0	0	0	0	0
A1	Fuel use (demolition)	Outflow	Other petrochemical-based materials	kt	0	0	0	0	0	0	0	0	0	0	0	0	0	0	0	0	0	0	0	0	0	0	0
A1	Fuel use (demolition)	Outflow	Natural gas	kt	0	0	0	0	0	0	0	0	0	0	0	0	0	0	0	0	0	0	0	0	0	0	0
A1	Fuel use (demolition)	Outflow	Oil	kt	58.9033	61.5807	64.2581	66.9355	69.613	72.2904	74.9678	77.6452	80.3226	83.0001	85.6775	88.3549	91.0323	93.7097	96.3872	99.0646	101.742	104.419	107.097	109.774	112.452	115.129	117.807
A1	Fuel use (demolition)	Outflow	Other materials	kt	0	0	0	0	0	0	0	0	0	0	0	0	0	0	0	0	0	0	0	0	0	0	0
A1	Fuel use (manufacturing)	Inflow	Iron/steel	kt	0	0	0	0	0	0	0	0	0	0	0	0	0	0	0	0	0	0	0	0	0	0	0
A1	Fuel use (manufacturing)	Inflow	Copper	kt	0	0	0	0	0	0	0	0	0	0	0	0	0	0	0	0	0	0	0	0	0	0	0
A1	Fuel use (manufacturing)	Inflow	Aluminium	kt	0	0	0	0	0	0	0	0	0	0	0	0	0	0	0	0	0	0	0	0	0	0	0
A1	Fuel use (manufacturing)	Inflow	Other metals	kt	0	0	0	0	0	0	0	0	0	0	0	0	0	0	0	0	0	0	0	0	0	0	0
A1	Fuel use (manufacturing)	Inflow	Concrete	kt	0	0	0	0	0	0	0	0	0	0	0	0	0	0	0	0	0	0	0	0	0	0	0
A1	Fuel use (manufacturing)	Inflow	Cement	kt	0	0	0	0	0	0	0	0	0	0	0	0	0	0	0	0	0	0	0	0	0	0	0
A1	Fuel use (manufacturing)	Inflow	Gravel	kt	0	0	0	0	0	0	0	0	0	0	0	0	0	0	0	0	0	0	0	0	0	0	0
A1	Fuel use (manufacturing)	Inflow	Sand	kt	0	0	0	0	0	0	0	0	0	0	0	0	0	0	0	0	0	0	0	0	0	0	0
A1	Fuel use (manufacturing)	Inflow	Glass	kt	0	0	0	0	0	0	0	0	0	0	0	0	0	0	0	0	0	0	0	0	0	0	0
A1	Fuel use (manufacturing)	Inflow	Gypsum	kt	0	0	0	0	0	0	0	0	0	0	0	0	0	0	0	0	0	0	0	0	0	0	0
A1	Fuel use (manufacturing)	Inflow	Clay	kt	0	0	0	0	0	0	0	0	0	0	0	0	0	0	0	0	0	0	0	0	0	0	0
A1	Fuel use (manufacturing)	Inflow	Limestone	kt	0	0	0	0	0	0	0	0	0	0	0	0	0	0	0	0	0	0	0	0	0	0	0
A1	Fuel use (manufacturing)	Inflow	Mortar	kt	0	0	0	0	0	0	0	0	0	0	0	0	0	0	0	0	0	0	0	0	0	0	0
A1	Fuel use (manufacturing)	Inflow	Bricks	kt	0	0	0	0	0	0	0	0	0	0	0	0	0	0	0	0	0	0	0	0	0	0	0
A1	Fuel use (manufacturing)	Inflow	Stone wool	kt	0	0	0	0	0	0	0	0	0	0	0	0	0	0	0	0	0	0	0	0	0	0	0
A1	Fuel use (manufacturing)	Inflow	Glass wool	kt	0	0	0	0	0	0	0	0	0	0	0	0	0	0	0	0	0	0	0	0	0	0	0
A1	Fuel use (manufacturing)	Inflow	Other non-metallic minerals	kt	0	0	0	0	0	0	0	0	0	0	0	0	0	0	0	0	0	0	0	0	0	0	0
A1	Fuel use (manufacturing)	Inflow	Timber	kt	0	0	0	0	0	0	0	0	0	0	0	0	0	0	0	0	0	0	0	0	0	0	0
A1	Fuel use (manufacturing)	Inflow	Other biomass-based materials	kt	0	0	0	0	0	0	0	0	0	0	0	0	0	0	0	0	0	0	0	0	0	0	0
A1	Fuel use (manufacturing)	Inflow	Asphalt	kt	0	0	0	0	0	0	0	0	0	0	0	0	0	0	0	0	0	0	0	0	0	0	0
A1	Fuel use (manufacturing)	Inflow	Bitumen	kt	0	0	0	0	0	0	0	0	0	0	0	0	0	0	0	0	0	0	0	0	0	0	0
A1	Fuel use (manufacturing)	Inflow	Other petrochemical-based materials	kt	0	0	0	0	0	0	0	0	0	0	0	0	0	0	0	0	0	0	0	0	0	0	0
A1	Fuel use (manufacturing)	Inflow	Natural gas	kt	22.4391	24.0024	23.5114	24.1481	24.6122	25.036	25.4513	25.8611	26.474	27.0807	27.6823	28.2787	28.1258	27.9692	27.816	27.6662	27.52	27.3777	27.2396	27.1058	26.9849	26.8688	26.7579
A1	Fuel use (manufacturing)	Inflow	Oil	kt	705.935	774.788	737.342	779.143	796.253	811.01	825.506	839.817	856.28	872.618	888.936	905.226	913.168	920.988	928.928	936.991	945.182	953.506	962.026	970.754	979.73	988.875	998.198
A1	Fuel use (manufacturing)	Inflow	Coal	kt	58.2251	61.2105	61.9417	63.2448	65.5644	67.8483	70.1079	72.3444	76.4373	80.4933	84.5112	88.4895	85.7096	82.9366	80.1758	77.4283	74.6948	71.9763	69.2737	66.5881	63.9958	61.4213	58.8657
A1	Fuel use (manufacturing)	Inflow	Other materials	kt	0	0	0	0	0	0	0	0	0	0	0	0	0	0	0	0	0	0	0	0	0	0	0
A1	Fuel use (manufacturing)	Outflow	Iron/steel	kt	0	0	0	0	0	0	0	0	0	0	0	0	0	0	0	0	0	0	0	0	0	0	0
A1	Fuel use (manufacturing)	Outflow	Copper	kt	0	0	0	0	0	0	0	0	0	0	0	0	0	0	0	0	0	0	0	0	0	0	0
A1	Fuel use (manufacturing)	Outflow	Aluminium	kt	0	0	0	0	0	0	0	0	0	0	0	0	0	0	0	0	0	0	0	0	0	0	0
A1	Fuel use (manufacturing)	Outflow	Other metals	kt	0	0	0	0	0	0	0	0	0	0	0	0	0	0	0	0	0	0	0	0	0	0	0
A1	Fuel use (manufacturing)	Outflow	Concrete	kt	0	0	0	0	0	0	0	0	0	0	0	0	0	0	0	0	0	0	0	0	0	0	0
A1	Fuel use (manufacturing)	Outflow	Cement	kt	0	0	0	0	0	0	0	0	0	0	0	0	0	0	0	0	0	0	0	0	0	0	0
A1	Fuel use (manufacturing)	Outflow	Gravel	kt	0	0	0	0	0	0	0	0	0	0	0	0	0	0	0	0	0	0	0	0	0	0	0
A1	Fuel use (manufacturing)	Outflow	Sand	kt	0	0	0	0	0	0	0	0	0	0	0	0	0	0	0	0	0	0	0	0	0	0	0
A1	Fuel use (manufacturing)	Outflow	Glass	kt	0	0	0	0	0	0	0	0	0	0	0	0	0	0	0	0	0	0	0	0	0	0	0
A1	Fuel use (manufacturing)	Outflow	Gypsum	kt	0	0	0	0	0	0	0	0	0	0	0	0	0	0	0	0	0	0	0	0	0	0	0
A1	Fuel use (manufacturing)	Outflow	Clay	kt	0	0	0	0	0	0	0	0	0	0	0	0	0	0	0	0	0	0	0	0	0	0	0
A1	Fuel use (manufacturing)	Outflow	Limestone	kt	0	0	0	0	0	0	0	0	0	0	0	0	0	0	0	0	0	0	0	0	0	0	0
A1	Fuel use (manufacturing)	Outflow	Mortar	kt	0	0	0	0	0	0	0	0	0	0	0	0	0	0	0	0	0	0	0	0	0	0	0
A1	Fuel use (manufacturing)	Outflow	Bricks	kt	0	0	0	0	0	0	0	0	0	0	0	0	0	0	0	0	0	0	0	0	0	0	0
A1	Fuel use (manufacturing)	Outflow	Stone wool	kt	0	0	0	0	0	0	0	0	0	0	0	0	0	0	0	0	0	0	0	0	0	0	0
A1	Fuel use (manufacturing)	Outflow	Glass wool	kt	0	0	0	0	0	0	0	0	0	0	0	0	0	0	0	0	0	0	0	0	0	0	0
A1	Fuel use (manufacturing)	Outflow	Other non-metallic minerals	kt	0	0	0	0	0	0	0	0	0	0	0	0	0	0	0	0	0	0	0	0	0	0	0
A1	Fuel use (manufacturing)	Outflow	Timber	kt	0	0	0	0	0	0	0	0	0	0	0	0	0	0	0	0	0	0	0	0	0	0	0
A1	Fuel use (manufacturing)	Outflow	Other biomass-based materials	kt	0	0	0	0	0	0	0	0	0	0	0	0	0	0	0	0	0	0	0	0	0	0	0
A1	Fuel use (manufacturing)	Outflow	Asphalt	kt	0	0	0	0	0	0	0	0	0	0	0	0	0	0	0	0	0	0	0	0	0	0	0
A1	Fuel use (manufacturing)	Outflow	Bitumen	kt	0	0	0	0	0	0	0	0	0	0	0	0	0	0	0	0	0	0	0	0	0	0	0
A1	Fuel use (manufacturing)	Outflow	Other petrochemical-based materials	kt	0	0	0	0	0	0	0	0	0	0	0	0	0	0	0	0	0	0	0	0	0	0	0
A1	Fuel use (manufacturing)	Outflow	Natural gas	kt	22.4391	24.0024	23.5114	24.1481	24.6122	25.036	25.4513	25.8611	26.474	27.0807	27.6823	28.2787	28.1258	27.9692	27.816	27.6662	27.52	27.3777	27.2396	27.1058	26.9849	26.8688	26.7579
A1	Fuel use (manufacturing)	Outflow	Oil	kt	705.935	774.788	737.342	779.143	796.253	811.01	825.506	839.817	856.28	872.618	888.936	905.226	913.168	920.988	928.928	936.991	945.182	953.506	962.026	970.754	979.73	988.875	998.198
A1	Fuel use (manufacturing)	Outflow	Coal	kt	58.2251	61.2105	61.9417	63.2448	65.5644	67.8483	70.1079	72.3444	76.4373	80.4933	84.5112	88.4895	85.7096	82.9366	80.1758	77.4283	74.6948	71.9763	69.2737	66.5881	63.9958	61.4213	58.8657
A1	Fuel use (manufacturing)	Outflow	Other materials	kt	0	0	0	0	0	0	0	0	0	0	0	0	0	0	0	0	0	0	0	0	0	0	0
B1	Stock	Stock	Iron/steel	kt	53852.1	55038.3	56115.9	57249.2	58383.5	59513.5	60638	61759.5	62898.2	64054.3	65227.7	66418.7	67627.2	68852.4	70094.5	71353.7	72630	73923.8	75235	76564	77910.9	79275.9	80659.1
B1	Stock	Stock	Copper	kt	0	0	0	0	0	0	0	0	0	0	0	0	0	0	0	0	0	0	0	0	0	0	0
B1	Stock	Stock	Aluminium	kt	0	0	0	0	0	0	0	0	0	0	0	0	0	0	0	0	0	0	0	0	0	0	0
B1	Stock	Stock	Other metals	kt	0	0	0	0	0	0	0	0	0	0	0	0	0	0	0	0	0	0	0	0	0	0	0
B1	Stock	Stock	Concrete	kt	1.29365e+06	1.31491e+06	1.33421e+06	1.35436e+06	1.37444e+06	1.39435e+06	1.41408e+06	1.43367e+06	1.45352e+06	1.47362e+06	1.49398e+06	1.51459e+06	1.53546e+06	1.55659e+06	1.57797e+06	1.59961e+06	1.62152e+06	1.64369e+06	1.66613e+06	1.68884e+06	1.71183e+06	1.73509e+06	1.75863e+06
B1	Stock	Stock	Cement	kt	64.1398	73.1859	82.4393	91.8965	101.554	111.616	122.077	132.932	144.174	156.146	168.838	182.241	196.343	209.893	222.895	235.352	247.267	258.644	269.488	279.803	289.594	298.878	307.662
B1	Stock	Stock	Gravel	kt	0	0	0	0	0	0	0	0	0	0	0	0	0	0	0	0	0	0	0	0	0	0	0
B1	Stock	Stock	Sand	kt	145278	147353	149267	151203	153113	154987	156827	158636	160457	162290	164135	165991	167859	169738	171628	173530	175444	177370	179309	181259	183223	185199	187188
B1	Stock	Stock	Glass	kt	5109.68	5196.39	5277.99	5359.59	5440.12	5519.54	5597.82	5675.17	5753.2	5832.22	5912.22	5993.18	6075.11	6156.85	6238.4	6319.78	6400.99	6482.04	6562.94	6643.7	6724.33	6804.84	6885.25
B1	Stock	Stock	Gypsum	kt	20883.1	21243.7	21580.2	21917.5	22249.9	22577	22898.4	23215.2	23534.2	23856.2	24181.1	24508.9	24839.6	25170.5	25501.7	25833.3	26165.1	26497.4	26830.1	27163.3	27496.9	27831.1	28165.9
B1	Stock	Stock	Clay	kt	0	0	0	0	0	0	0	0	0	0	0	0	0	0	0	0	0	0	0	0	0	0	0
B1	Stock	Stock	Limestone	kt	0	0	0	0	0	0	0	0	0	0	0	0	0	0	0	0	0	0	0	0	0	0	0
B1	Stock	Stock	Mortar	kt	1937.38	2211.59	2492.36	2779.63	3073.31	3379.66	3698.55	4029.85	4373.44	4739.87	5128.92	5540.37	5973.98	6391.31	6792.45	7177.46	7546.42	7899.43	8236.56	8557.92	8863.62	9154.17	9429.69
B1	Stock	Stock	Bricks	kt	584603	589600	594369	598826	603077	607119	610949	614590	618171	621692	625153	628552	631890	635163	638373	641519	644601	647618	650571	653460	656284	659043	661738
B1	Stock	Stock	Stone wool	kt	1624.15	1767.53	1912.05	2059.09	2208.4	2362.62	2521.67	2685.58	2854.85	3033.98	3222.88	3421.47	3629.64	3830.98	4025.52	4213.29	4394.31	4568.63	4736.29	4897.31	5051.74	5199.8	5341.54
B1	Stock	Stock	Glass wool	kt	1624.15	1767.53	1912.05	2059.09	2208.4	2362.62	2521.67	2685.58	2854.85	3033.98	3222.88	3421.47	3629.64	3830.98	4025.52	4213.29	4394.31	4568.63	4736.29	4897.31	5051.74	5199.8	5341.54
B1	Stock	Stock	Other non-metallic minerals	kt	187.055	213.557	240.701	268.482	296.892	326.537	357.407	389.49	422.775	458.288	496.01	535.92	577.998	618.516	657.48	694.897	730.773	765.116	797.934	829.235	859.027	887.362	914.248
B1	Stock	Stock	Timber	kt	23511.7	23656.2	23789.7	23916.9	24038.3	24153.7	24263.2	24367.2	24469.6	24570.4	24669.6	24767.3	24863.3	24957.3	25049.1	25138.9	25226.6	25312.1	25395.6	25477.1	25556.4	25633.6	25708.8
B1	Stock	Stock	Other biomass-based materials	kt	426.721	487.138	549.007	612.314	677.041	744.566	814.865	887.908	963.67	1044.48	1130.29	1221.05	1316.72	1408.81	1497.34	1582.32	1663.78	1741.73	1816.18	1887.17	1954.71	2018.92	2079.82
B1	Stock	Stock	Asphalt	kt	0	0	0	0	0	0	0	0	0	0	0	0	0	0	0	0	0	0	0	0	0	0	0
B1	Stock	Stock	Bitumen	kt	0	0	0	0	0	0	0	0	0	0	0	0	0	0	0	0	0	0	0	0	0	0	0
B1	Stock	Stock	Other petrochemical-based materials	kt	1081.8	1182.5	1278.97	1377.23	1475.74	1574.76	1674.25	1774.38	1876.44	1981.32	2089.02	2199.52	2312.79	2425.54	2537.77	2649.5	2760.74	2871.52	2981.84	3091.73	3201.2	3310.3	3419.06
B1	Stock	Stock	Natural gas	kt	0	0	0	0	0	0	0	0	0	0	0	0	0	0	0	0	0	0	0	0	0	0	0
B1	Stock	Stock	Oil	kt	0	0	0	0	0	0	0	0	0	0	0	0	0	0	0	0	0	0	0	0	0	0	0
B1	Stock	Stock	Other materials	kt	626.645	715.472	806.466	899.606	994.873	1094.3	1197.84	1305.48	1417.18	1536.37	1663	1797	1938.32	2074.42	2205.34	2331.09	2451.7	2567.18	2677.56	2782.87	2883.13	2978.52	3069.06
B1	Construction	Inflow	Iron/steel	kt	1188.04	1277.99	1173.72	1233.69	1239.01	1238.82	1237.51	1238.7	1260.11	1281.4	1302.8	1324.3	1345.88	1367.28	1388.84	1410.57	1432.47	1454.53	1476.77	1499.17	1521.75	1544.5	1567.43
B1	Construction	Inflow	Copper	kt	0	0	0	0	0	0	0	0	0	0	0	0	0	0	0	0	0	0	0	0	0	0	0
B1	Construction	Inflow	Aluminium	kt	0	0	0	0	0	0	0	0	0	0	0	0	0	0	0	0	0	0	0	0	0	0	0
B1	Construction	Inflow	Other metals	kt	0	0	0	0	0	0	0	0	0	0	0	0	0	0	0	0	0	0	0	0	0	0	0
B1	Construction	Inflow	Concrete	kt	22274.2	23871.3	22045.1	23003.6	23051.9	23005.5	22939.2	22922.6	23297.1	23669.5	24043.6	24419.3	24796.4	25169.6	25545.6	25924.4	26306.2	26690.8	27078.4	27468.9	27862.4	28258.9	28658.5
B1	Construction	Inflow	Cement	kt	0	0	0	0	0	0	0	0	0	0	0	0	0	0	0	0	0	0	0	0	0	0	0
B1	Construction	Inflow	Gravel	kt	0	0	0	0	0	0	0	0	0	0	0	0	0	0	0	0	0	0	0	0	0	0	0
B1	Construction	Inflow	Sand	kt	2240.99	2377.74	2230.56	2266.61	2253.23	2232.81	2210.87	2194.81	2220.37	2245.72	2271.14	2296.6	2322.11	2347.11	2372.3	2397.69	2423.28	2449.07	2475.05	2501.25	2527.64	2554.24	2581.06
B1	Construction	Inflow	Glass	kt	82.8979	87.7315	82.8377	83.0636	82.2113	81.1519	80.0449	79.1742	79.9064	80.6312	81.3564	82.0816	82.8062	83.5096	84.2184	84.9328	85.6527	86.3783	87.1095	87.8465	88.5892	89.3377	90.0922
B1	Construction	Inflow	Gypsum	kt	361.344	383.486	360.865	363.134	359.75	355.4	350.834	347.277	350.629	353.947	357.268	360.591	363.913	367.144	370.4	373.681	376.988	380.32	383.679	387.063	390.473	393.91	397.374
B1	Construction	Inflow	Clay	kt	0	0	0	0	0	0	0	0	0	0	0	0	0	0	0	0	0	0	0	0	0	0	0
B1	Construction	Inflow	Limestone	kt	0	0	0	0	0	0	0	0	0	0	0	0	0	0	0	0	0	0	0	0	0	0	0
B1	Construction	Inflow	Mortar	kt	0	0	0	0	0	0	0	0	0	0	0	0	0	0	0	0	0	0	0	0	0	0	0
B1	Construction	Inflow	Bricks	kt	6061.48	6275.9	6106.84	5852.99	5704.98	5553.72	5400.82	5269.23	5267.83	5265.92	5263.49	5260.53	5256.97	5251.24	5245.41	5239.51	5233.52	5227.45	5221.3	5215.06	5208.74	5202.34	5195.86
B1	Construction	Inflow	Stone wool	kt	24.0445	27.6757	26.0441	25.8238	25.3881	24.9086	24.4144	24.0013	24.1279	24.2519	24.3747	24.4959	24.6155	24.7264	24.8377	24.9493	25.0612	25.1735	25.2861	25.399	25.5123	25.6259	25.7398
B1	Construction	Inflow	Glass wool	kt	24.0445	27.6757	26.0441	25.8238	25.3881	24.9086	24.4144	24.0013	24.1279	24.2519	24.3747	24.4959	24.6155	24.7264	24.8377	24.9493	25.0612	25.1735	25.2861	25.399	25.5123	25.6259	25.7398
B1	Construction	Inflow	Other non-metallic minerals	kt	0	0	0	0	0	0	0	0	0	0	0	0	0	0	0	0	0	0	0	0	0	0	0
B1	Construction	Inflow	Timber	kt	179.374	189.463	180.605	176.328	172.663	168.778	164.819	161.449	161.836	162.205	162.562	162.906	163.235	163.503	163.77	164.038	164.305	164.572	164.839	165.105	165.372	165.638	165.904
B1	Construction	Inflow	Other biomass-based materials	kt	0	0	0	0	0	0	0	0	0	0	0	0	0	0	0	0	0	0	0	0	0	0	0
B1	Construction	Inflow	Asphalt	kt	0	0	0	0	0	0	0	0	0	0	0	0	0	0	0	0	0	0	0	0	0	0	0
B1	Construction	Inflow	Bitumen	kt	0	0	0	0	0	0	0	0	0	0	0	0	0	0	0	0	0	0	0	0	0	0	0
B1	Construction	Inflow	Other petrochemical-based materials	kt	69.1403	78.6666	73.9451	75.237	74.9959	74.4919	73.9443	73.5826	74.5162	75.4428	76.3739	77.3093	78.2485	79.1747	80.1098	81.0537	82.0065	82.9685	83.9396	84.9199	85.9096	86.9086	87.9172
B1	Construction	Inflow	Natural gas	kt	0	0	0	0	0	0	0	0	0	0	0	0	0	0	0	0	0	0	0	0	0	0	0
B1	Construction	Inflow	Oil	kt	0	0	0	0	0	0	0	0	0	0	0	0	0	0	0	0	0	0	0	0	0	0	0
B1	Construction	Inflow	Other materials	kt	0	0	0	0	0	0	0	0	0	0	0	0	0	0	0	0	0	0	0	0	0	0	0
B1	Demolition	Outflow	Iron/steel	kt	96.7894	101.189	105.588	109.988	114.387	118.787	123.186	127.586	131.986	136.385	140.785	145.184	149.584	153.983	158.383	162.782	167.182	171.581	175.981	180.38	184.78	189.179	193.579
B1	Demolition	Outflow	Copper	kt	0	0	0	0	0	0	0	0	0	0	0	0	0	0	0	0	0	0	0	0	0	0	0
B1	Demolition	Outflow	Aluminium	kt	0	0	0	0	0	0	0	0	0	0	0	0	0	0	0	0	0	0	0	0	0	0	0
B1	Demolition	Outflow	Other metals	kt	0	0	0	0	0	0	0	0	0	0	0	0	0	0	0	0	0	0	0	0	0	0	0
B1	Demolition	Outflow	Concrete	kt	2616.82	2735.77	2854.72	2973.66	3092.61	3211.55	3330.5	3449.45	3568.39	3687.34	3806.29	3925.23	4044.18	4163.13	4282.07	4401.02	4519.97	4638.91	4757.86	4876.81	4995.75	5114.7	5233.64
B1	Demolition	Outflow	Cement	kt	0	0	0	0	0	0	0	0	0	0	0	0	0	0	0	0	0	0	0	0	0	0	0
B1	Demolition	Outflow	Gravel	kt	0	0	0	0	0	0	0	0	0	0	0	0	0	0	0	0	0	0	0	0	0	0	0
B1	Demolition	Outflow	Sand	kt	302.823	316.588	330.352	344.117	357.882	371.646	385.411	399.176	412.94	426.705	440.47	454.234	467.999	481.764	495.528	509.293	523.058	536.822	550.587	564.352	578.116	591.881	605.646
B1	Demolition	Outflow	Glass	kt	9.10419	9.51801	9.93184	10.3457	10.7595	11.1733	11.5871	12.001	12.4148	12.8286	13.2425	13.6563	14.0701	14.4839	14.8978	15.3116	15.7254	16.1392	16.5531	16.9669	17.3807	17.7945	18.2084
B1	Demolition	Outflow	Gypsum	kt	41.1321	43.0018	44.8714	46.741	48.6107	50.4803	52.35	54.2196	56.0892	57.9589	59.8285	61.6982	63.5678	65.4375	67.3071	69.1767	71.0464	72.916	74.7857	76.6553	78.5249	80.3946	82.2642
B1	Demolition	Outflow	Clay	kt	0	0	0	0	0	0	0	0	0	0	0	0	0	0	0	0	0	0	0	0	0	0	0
B1	Demolition	Outflow	Limestone	kt	0	0	0	0	0	0	0	0	0	0	0	0	0	0	0	0	0	0	0	0	0	0	0
B1	Demolition	Outflow	Mortar	kt	0	0	0	0	0	0	0	0	0	0	0	0	0	0	0	0	0	0	0	0	0	0	0
B1	Demolition	Outflow	Bricks	kt	1279.52	1337.68	1395.84	1454	1512.16	1570.32	1628.49	1686.65	1744.81	1802.97	1861.13	1919.29	1977.45	2035.61	2093.77	2151.93	2210.09	2268.25	2326.41	2384.57	2442.73	2500.89	2559.05
B1	Demolition	Outflow	Stone wool	kt	1.07548	1.12437	1.17325	1.22214	1.27102	1.31991	1.36879	1.41768	1.46656	1.51545	1.56434	1.61322	1.66211	1.71099	1.75988	1.80876	1.85765	1.90653	1.95542	2.0043	2.05319	2.10208	2.15096
B1	Demolition	Outflow	Glass wool	kt	1.07548	1.12437	1.17325	1.22214	1.27102	1.31991	1.36879	1.41768	1.46656	1.51545	1.56434	1.61322	1.66211	1.71099	1.75988	1.80876	1.85765	1.90653	1.95542	2.0043	2.05319	2.10208	2.15096
B1	Demolition	Outflow	Other non-metallic minerals	kt	0	0	0	0	0	0	0	0	0	0	0	0	0	0	0	0	0	0	0	0	0	0	0
B1	Demolition	Outflow	Timber	kt	47.9749	50.1556	52.3363	54.517	56.6976	58.8783	61.059	63.2397	65.4203	67.601	69.7817	71.9624	74.1431	76.3237	78.5044	80.6851	82.8658	85.0465	87.2271	89.4078	91.5885	93.7692	95.9498
B1	Demolition	Outflow	Other biomass-based materials	kt	0	0	0	0	0	0	0	0	0	0	0	0	0	0	0	0	0	0	0	0	0	0	0
B1	Demolition	Outflow	Asphalt	kt	0	0	0	0	0	0	0	0	0	0	0	0	0	0	0	0	0	0	0	0	0	0	0
B1	Demolition	Outflow	Bitumen	kt	0	0	0	0	0	0	0	0	0	0	0	0	0	0	0	0	0	0	0	0	0	0	0
B1	Demolition	Outflow	Other petrochemical-based materials	kt	1.47523	1.54229	1.60934	1.6764	1.74346	1.81051	1.87757	1.94462	2.01168	2.07873	2.14579	2.21285	2.2799	2.34696	2.41401	2.48107	2.54813	2.61518	2.68224	2.74929	2.81635	2.88341	2.95046
B1	Demolition	Outflow	Natural gas	kt	0	0	0	0	0	0	0	0	0	0	0	0	0	0	0	0	0	0	0	0	0	0	0
B1	Demolition	Outflow	Oil	kt	0	0	0	0	0	0	0	0	0	0	0	0	0	0	0	0	0	0	0	0	0	0	0
B1	Demolition	Outflow	Other materials	kt	0	0	0	0	0	0	0	0	0	0	0	0	0	0	0	0	0	0	0	0	0	0	0
B1	Thermal renovation	Inflow	Iron/steel	kt	6.54898	6.70547	6.86017	7.01301	7.31498	7.614	7.90994	8.20267	8.74749	9.28695	9.82081	10.3489	9.95978	9.57236	9.18677	8.80313	8.42157	8.04223	7.66525	7.29074	6.92893	6.56975	6.21333
B1	Thermal renovation	Inflow	Copper	kt	0	0	0	0	0	0	0	0	0	0	0	0	0	0	0	0	0	0	0	0	0	0	0
B1	Thermal renovation	Inflow	Aluminium	kt	7.29298	7.4624	7.62935	7.79374	8.12322	8.44861	8.76976	9.08648	9.6813	10.2687	10.8484	11.4201	10.979	10.5403	10.1042	9.67068	9.24007	8.81253	8.38823	7.96736	7.5611	7.15847	6.75966
B1	Thermal renovation	Inflow	Other metals	kt	0	0	0	0	0	0	0	0	0	0	0	0	0	0	0	0	0	0	0	0	0	0	0
B1	Thermal renovation	Inflow	Concrete	kt	0	0	0	0	0	0	0	0	0	0	0	0	0	0	0	0	0	0	0	0	0	0	0
B1	Thermal renovation	Inflow	Cement	kt	9.04618	9.25338	9.45723	9.65761	10.0622	10.4612	10.8544	11.2416	11.9722	12.6927	13.4028	14.1019	13.5502	13.0016	12.4565	11.915	11.3774	10.844	10.315	9.79061	9.28465	8.78362	8.28778
B1	Thermal renovation	Inflow	Gravel	kt	0	0	0	0	0	0	0	0	0	0	0	0	0	0	0	0	0	0	0	0	0	0	0
B1	Thermal renovation	Inflow	Sand	kt	0	0	0	0	0	0	0	0	0	0	0	0	0	0	0	0	0	0	0	0	0	0	0
B1	Thermal renovation	Inflow	Glass	kt	24.1302	24.7068	25.2768	25.8399	26.9526	28.0543	29.1447	30.2233	32.2308	34.2184	36.1855	38.1312	36.6975	35.27	33.8493	32.4357	31.0299	29.6322	28.2431	26.8633	25.5301	24.2067	22.8935
B1	Thermal renovation	Inflow	Gypsum	kt	18.195	18.6158	19.0303	19.4381	20.2575	21.0664	21.8643	22.651	24.1303	25.5907	27.0312	28.4511	27.3478	26.2505	25.1597	24.0758	22.9993	21.9307	20.8704	19.8189	18.804	17.7985	16.8028
B1	Thermal renovation	Inflow	Clay	kt	0	0	0	0	0	0	0	0	0	0	0	0	0	0	0	0	0	0	0	0	0	0	0
B1	Thermal renovation	Inflow	Limestone	kt	0	0	0	0	0	0	0	0	0	0	0	0	0	0	0	0	0	0	0	0	0	0	0
B1	Thermal renovation	Inflow	Mortar	kt	274.209	280.775	287.267	293.683	306.346	318.888	331.302	343.585	366.431	389.055	411.45	433.606	417.336	401.135	385.009	368.964	353.004	337.135	321.363	305.693	290.553	275.521	260.603
B1	Thermal renovation	Inflow	Bricks	kt	0	0	0	0	0	0	0	0	0	0	0	0	0	0	0	0	0	0	0	0	0	0	0
B1	Thermal renovation	Inflow	Stone wool	kt	116.779	119.599	122.39	125.15	130.576	135.954	141.282	146.558	156.345	166.044	175.654	185.169	178.277	171.413	164.578	157.775	151.005	144.272	137.577	130.922	124.49	118.102	111.758
B1	Thermal renovation	Inflow	Glass wool	kt	116.779	119.599	122.39	125.15	130.576	135.954	141.282	146.558	156.345	166.044	175.654	185.169	178.277	171.413	164.578	157.775	151.005	144.272	137.577	130.922	124.49	118.102	111.758
B1	Thermal renovation	Inflow	Other non-metallic minerals	kt	26.5019	27.1444	27.7806	28.4102	29.6451	30.8696	32.0832	33.2855	35.5129	37.7213	39.91	42.0781	40.5182	38.9643	37.4168	35.8763	34.3431	32.8177	31.3007	29.7925	28.3347	26.8862	25.4475
B1	Thermal renovation	Inflow	Timber	kt	3.01792	3.09003	3.16132	3.23176	3.37091	3.5087	3.64508	3.77998	4.03104	4.27964	4.52565	4.769	4.58969	4.41116	4.23347	4.05668	3.88085	3.70604	3.53232	3.35974	3.19301	3.02749	2.86324
B1	Thermal renovation	Inflow	Other biomass-based materials	kt	60.4168	61.8694	63.3064	64.7272	67.5255	70.2981	73.0437	75.7615	80.8096	85.8109	90.7634	95.6652	92.0899	88.5293	84.9845	81.4569	77.9474	74.4573	70.9877	67.5399	64.2082	60.8995	57.6149
B1	Thermal renovation	Inflow	Asphalt	kt	0	0	0	0	0	0	0	0	0	0	0	0	0	0	0	0	0	0	0	0	0	0	0
B1	Thermal renovation	Inflow	Bitumen	kt	0	0	0	0	0	0	0	0	0	0	0	0	0	0	0	0	0	0	0	0	0	0	0
B1	Thermal renovation	Inflow	Other petrochemical-based materials	kt	26.2093	26.8401	27.4641	28.0812	29.296	30.4997	31.6918	32.8719	35.0633	37.2346	39.3848	41.5133	39.9633	38.4195	36.8826	35.3531	33.8314	32.318	30.8134	29.3181	27.8732	26.4382	25.0136
B1	Thermal renovation	Inflow	Natural gas	kt	0	0	0	0	0	0	0	0	0	0	0	0	0	0	0	0	0	0	0	0	0	0	0
B1	Thermal renovation	Inflow	Oil	kt	0	0	0	0	0	0	0	0	0	0	0	0	0	0	0	0	0	0	0	0	0	0	0
B1	Thermal renovation	Inflow	Other materials	kt	88.828	90.9945	93.1411	95.267	99.4245	103.549	107.639	111.694	119.192	126.63	134.005	141.316	136.109	130.92	125.751	120.605	115.481	110.382	105.31	100.265	95.3874	90.5396	85.7226
B1	Thermal renovation	Outflow	Iron/steel	kt	1.59029	1.62829	1.66586	1.70297	1.7763	1.84891	1.92077	1.99186	2.12416	2.25515	2.38479	2.51302	2.41854	2.32446	2.23083	2.13767	2.04501	1.9529	1.86135	1.77041	1.68255	1.59533	1.50879
B1	Thermal renovation	Outflow	Copper	kt	0	0	0	0	0	0	0	0	0	0	0	0	0	0	0	0	0	0	0	0	0	0	0
B1	Thermal renovation	Outflow	Aluminium	kt	9.76894	10.0024	10.2331	10.4611	10.9116	11.3576	11.799	12.2357	13.0484	13.8531	14.6494	15.4371	14.8567	14.2788	13.7036	13.1314	12.5622	11.9964	11.434	10.8754	10.3357	9.79991	9.26825
B1	Thermal renovation	Outflow	Other metals	kt	0	0	0	0	0	0	0	0	0	0	0	0	0	0	0	0	0	0	0	0	0	0	0
B1	Thermal renovation	Outflow	Concrete	kt	0	0	0	0	0	0	0	0	0	0	0	0	0	0	0	0	0	0	0	0	0	0	0
B1	Thermal renovation	Outflow	Cement	kt	0	0	0	0	0	0	0	0	0	0	0	0	0	0	0	0	0	0	0	0	0	0	0
B1	Thermal renovation	Outflow	Gravel	kt	0	0	0	0	0	0	0	0	0	0	0	0	0	0	0	0	0	0	0	0	0	0	0
B1	Thermal renovation	Outflow	Sand	kt	0	0	0	0	0	0	0	0	0	0	0	0	0	0	0	0	0	0	0	0	0	0	0
B1	Thermal renovation	Outflow	Glass	kt	16.0438	16.4271	16.8061	17.1806	17.9203	18.6529	19.3779	20.095	21.4297	22.7513	24.0591	25.3528	24.3996	23.4505	22.5059	21.566	20.6313	19.702	18.7784	17.8609	16.9746	16.0946	15.2215
B1	Thermal renovation	Outflow	Gypsum	kt	0	0	0	0	0	0	0	0	0	0	0	0	0	0	0	0	0	0	0	0	0	0	0
B1	Thermal renovation	Outflow	Clay	kt	0	0	0	0	0	0	0	0	0	0	0	0	0	0	0	0	0	0	0	0	0	0	0
B1	Thermal renovation	Outflow	Limestone	kt	0	0	0	0	0	0	0	0	0	0	0	0	0	0	0	0	0	0	0	0	0	0	0
B1	Thermal renovation	Outflow	Mortar	kt	0	0	0	0	0	0	0	0	0	0	0	0	0	0	0	0	0	0	0	0	0	0	0
B1	Thermal renovation	Outflow	Bricks	kt	0	0	0	0	0	0	0	0	0	0	0	0	0	0	0	0	0	0	0	0	0	0	0
B1	Thermal renovation	Outflow	Stone wool	kt	0	0	0	0	0	0	0	0	0	0	0	0	0	0	0	0	0	0	0	0	0	0	0
B1	Thermal renovation	Outflow	Glass wool	kt	0	0	0	0	0	0	0	0	0	0	0	0	0	0	0	0	0	0	0	0	0	0	0
B1	Thermal renovation	Outflow	Other non-metallic minerals	kt	0	0	0	0	0	0	0	0	0	0	0	0	0	0	0	0	0	0	0	0	0	0	0
B1	Thermal renovation	Outflow	Timber	kt	0	0	0	0	0	0	0	0	0	0	0	0	0	0	0	0	0	0	0	0	0	0	0
B1	Thermal renovation	Outflow	Other biomass-based materials	kt	0	0	0	0	0	0	0	0	0	0	0	0	0	0	0	0	0	0	0	0	0	0	0
B1	Thermal renovation	Outflow	Asphalt	kt	0	0	0	0	0	0	0	0	0	0	0	0	0	0	0	0	0	0	0	0	0	0	0
B1	Thermal renovation	Outflow	Bitumen	kt	0	0	0	0	0	0	0	0	0	0	0	0	0	0	0	0	0	0	0	0	0	0	0
B1	Thermal renovation	Outflow	Other petrochemical-based materials	kt	2.7035	2.7681	2.83196	2.89505	3.01971	3.14315	3.26531	3.38616	3.61107	3.83376	4.05415	4.27214	4.11151	3.95158	3.79241	3.63403	3.47652	3.31993	3.1643	3.0097	2.86034	2.71207	2.56494
B1	Thermal renovation	Outflow	Natural gas	kt	0	0	0	0	0	0	0	0	0	0	0	0	0	0	0	0	0	0	0	0	0	0	0
B1	Thermal renovation	Outflow	Oil	kt	0	0	0	0	0	0	0	0	0	0	0	0	0	0	0	0	0	0	0	0	0	0	0
B1	Thermal renovation	Outflow	Other materials	kt	0.000681554	0.000697839	0.000713939	0.000729845	0.000761272	0.00079239	0.000823188	0.000853654	0.000910353	0.000966494	0.00102205	0.00107701	0.00103652	0.000996197	0.000956069	0.000916143	0.000876434	0.000836957	0.000797724	0.000758749	0.000721095	0.000683715	0.000646622
B1	Heating system replacement	Inflow	Iron/steel	kt	0	0	0	0.22632	0	0	0	0	0	0	0	0	0	0	0	0	0	0	0.00540169	0.572474	1.17339	1.82602	2.53785
B1	Heating system replacement	Inflow	Copper	kt	0.61077	0.61077	0.615856	1.579	1.61119	1.64175	1.67148	1.70036	1.7131	1.72302	1.72876	1.72985	1.79644	1.87036	1.95246	2.04372	2.14528	2.25842	2.38466	2.52576	2.68248	2.8583	3.05606
B1	Heating system replacement	Inflow	Aluminium	kt	0	0	0	0.143595	0.143187	0.142269	0.141185	0.13995	0.133937	0.127708	0.120909	0.113482	0.124204	0.13586	0.148547	0.162393	0.177537	0.194139	0.212385	0.232495	0.254445	0.278785	0.305866
B1	Heating system replacement	Inflow	Other metals	kt	0.00434615	0.00434615	0.00440094	0.0102152	0.0104515	0.0106803	0.0109044	0.0111237	0.0112664	0.0113904	0.0114891	0.0115594	0.0119509	0.0123877	0.012875	0.0134188	0.0140262	0.0147052	0.015465	0.0163167	0.017266	0.0183333	0.0195363
B1	Heating system replacement	Inflow	Concrete	kt	0	0	0	0	0	0	0	0	0	0	0	0	0	0	0	0	0	0	0	0	0	0	0
B1	Heating system replacement	Inflow	Cement	kt	0.00470454	0.00470454	0.0046459	0	0	0	0	0	0	0	0	0	0	0	0	0	0	0	0	0	0	0	0
B1	Heating system replacement	Inflow	Gravel	kt	0	0	0	0	0	0	0	0	0	0	0	0	0	0	0	0	0	0	0	0	0	0	0
B1	Heating system replacement	Inflow	Sand	kt	0.222903	0.222903	0.220125	0	0	0	0	0	0	0	0	0	0	0	0	0	0	0	0	0	0	0	0
B1	Heating system replacement	Inflow	Glass	kt	0.197852	0.197852	0.200244	0.654956	0.670753	0.686134	0.701239	0.716043	0.726579	0.735913	0.743653	0.749616	0.773818	0.800871	0.831101	0.864896	0.902696	0.945007	0.992418	1.04562	1.10499	1.1718	1.24718
B1	Heating system replacement	Inflow	Gypsum	kt	0	0	0	0	0	0	0	0	0	0	0	0	0	0	0	0	0	0	0	0	0	0	0
B1	Heating system replacement	Inflow	Clay	kt	0	0	0	0.0252921	0.0206036	0.0153253	0.00989135	0.00433023	0	0	0	0	0	0	0	0	0.00697304	0.0186338	0.0312123	0.0448271	0.0593485	0.0751925	0.0925521
B1	Heating system replacement	Inflow	Limestone	kt	0.0145744	0.0145744	0.0143928	0	0	0	0	0	0	0	0	0	0	0	0	0	0	0	0	0	0	0	0
B1	Heating system replacement	Inflow	Mortar	kt	0	0	0	0	0	0	0	0	0	0	0	0	0	0	0	0	0	0	0	0	0	0	0
B1	Heating system replacement	Inflow	Bricks	kt	0.192147	0.192147	0.189752	0	0	0	0	0	0	0	0	0	0	0	0	0	0	0	0	0	0	0	0
B1	Heating system replacement	Inflow	Stone wool	kt	0	0	0	0	0	0	0	0	0	0	0	0	0	0	0	0	0	0	0	0	0.006204	0.0152535	0.0250985
B1	Heating system replacement	Inflow	Glass wool	kt	0	0	0	0	0	0	0	0	0	0	0	0	0	0	0	0	0	0	0	0	0	0	0
B1	Heating system replacement	Inflow	Other non-metallic minerals	kt	0	0	0	0	0	0	0	0	0	0	0	0	0	0	0	0	0	0	0	0	0	0	0
B1	Heating system replacement	Inflow	Timber	kt	0.0187052	0.0187052	0.018472	0	0	0	0	0	0	0	0	0	0	0	0	0	0	0	0	0	0	0	0
B1	Heating system replacement	Inflow	Other biomass-based materials	kt	0	0	0	0	0	0	0	0	0	0	0	0	0	0	0	0	0	0	0	0	0	0	0
B1	Heating system replacement	Inflow	Asphalt	kt	0	0	0	0	0	0	0	0	0	0	0	0	0	0	0	0	0	0	0	0	0	0	0
B1	Heating system replacement	Inflow	Bitumen	kt	0	0	0	0	0	0	0	0	0	0	0	0	0	0	0	0	0	0	0	0	0	0	0
B1	Heating system replacement	Inflow	Other petrochemical-based materials	kt	1.04198	1.04198	1.04823	2.25372	2.29192	2.32695	2.36057	2.39282	2.39433	2.39191	2.38309	2.36715	2.47304	2.59002	2.71933	2.86249	3.02117	3.19734	3.39326	3.61157	3.85315	4.12351	4.42692
B1	Heating system replacement	Inflow	Natural gas	kt	0	0	0	0	0	0	0	0	0	0	0	0	0	0	0	0	0	0	0	0	0	0	0
B1	Heating system replacement	Inflow	Oil	kt	0	0	0	0	0	0	0	0	0	0	0	0	0	0	0	0	0	0	0	0	0	0	0
B1	Heating system replacement	Inflow	Other materials	kt	0	0	0	0.0289382	0.028566	0.0280597	0.0275118	0.0269274	0.0250921	0.0232171	0.0212104	0.0190593	0.021626	0.0244036	0.0274144	0.0306869	0.0342523	0.0381468	0.0424122	0.0470974	0.0521903	0.0578211	0.0640694
B1	Heating system replacement	Outflow	Iron/steel	kt	5.60277	5.60277	5.83686	0	0.0197069	0.293105	0.573477	0.859441	1.39651	1.93084	2.48015	3.04553	2.68527	2.30406	1.89995	1.4701	1.01161	0.521091	0	0	0	0	0
B1	Heating system replacement	Outflow	Copper	kt	0	0	0	0	0	0	0	0	0	0	0	0	0	0	0	0	0	0	0	0	0	0	0
B1	Heating system replacement	Outflow	Aluminium	kt	0.0310127	0.0310127	0.033871	0	0	0	0	0	0	0	0	0	0	0	0	0	0	0	0	0	0	0	0
B1	Heating system replacement	Outflow	Other metals	kt	0	0	0	0	0	0	0	0	0	0	0	0	0	0	0	0	0	0	0	0	0	0	0
B1	Heating system replacement	Outflow	Concrete	kt	0	0	0	0	0	0	0	0	0	0	0	0	0	0	0	0	0	0	0	0	0	0	0
B1	Heating system replacement	Outflow	Cement	kt	0	0	0	0.00205039	0.00237969	0.00273799	0.00310308	0.00347333	0.004108	0.00473539	0.00537386	0.00602396	0.00570815	0.00537903	0.00503561	0.00467609	0.00429876	0.00390165	0.00348244	0.00303842	0.00257842	0.00208707	0.0015599
B1	Heating system replacement	Outflow	Gravel	kt	0	0	0	0	0	0	0	0	0	0	0	0	0	0	0	0	0	0	0	0	0	0	0
B1	Heating system replacement	Outflow	Sand	kt	0	0	0	0.0971485	0.112751	0.129727	0.147025	0.164568	0.194639	0.224365	0.254616	0.285418	0.270454	0.254861	0.238589	0.221555	0.203677	0.184862	0.164999	0.143962	0.122167	0.0988862	0.0739088
B1	Heating system replacement	Outflow	Glass	kt	0	0	0	0	0	0	0	0	0	0	0	0	0	0	0	0	0	0	0	0	0	0	0
B1	Heating system replacement	Outflow	Gypsum	kt	0	0	0	0	0	0	0	0	0	0	0	0	0	0	0	0	0	0	0	0	0	0	0
B1	Heating system replacement	Outflow	Clay	kt	0.0181901	0.0181901	0.0213547	0	0	0	0	0	0.00665522	0.0176207	0.0289518	0.040677	0.0323283	0.0234486	0.013987	0.00387149	0	0	0	0	0	0	0
B1	Heating system replacement	Outflow	Limestone	kt	0	0	0	0.00635201	0.00737218	0.00848216	0.00961318	0.0107602	0.0127264	0.01467	0.016648	0.0186619	0.0176836	0.016664	0.0156001	0.0144863	0.0133173	0.0120871	0.0107884	0.00941287	0.00798783	0.00646563	0.0048325
B1	Heating system replacement	Outflow	Mortar	kt	0	0	0	0	0	0	0	0	0	0	0	0	0	0	0	0	0	0	0	0	0	0	0
B1	Heating system replacement	Outflow	Bricks	kt	0	0	0	0.0837438	0.0971935	0.111827	0.126738	0.14186	0.167782	0.193407	0.219484	0.246036	0.233137	0.219695	0.205669	0.190985	0.175574	0.159354	0.142233	0.124098	0.10531	0.0852418	0.0637108
B1	Heating system replacement	Outflow	Stone wool	kt	0	0.0225785	0.0249554	0.00331956	0.00715	0.0113844	0.0157199	0.0201358	0.0282527	0.0363165	0.0445874	0.0530798	0.0479547	0.0425462	0.0368287	0.030764	0.0243129	0.0174303	0.0100635	0.00215058	0	0	0
B1	Heating system replacement	Outflow	Glass wool	kt	0	0	0	0	0	0	0	0	0	0	0	0	0	0	0	0	0	0	0	0	0	0	0
B1	Heating system replacement	Outflow	Other non-metallic minerals	kt	0.0824174	0.0824174	0.085605	0.06075	0.0656485	0.07088	0.0761798	0.0815266	0.0898854	0.0980896	0.106343	0.114642	0.112083	0.109516	0.106946	0.104372	0.101797	0.0992251	0.096659	0.094103	0.0916864	0.0892898	0.0869189
B1	Heating system replacement	Outflow	Timber	kt	0	0	0	0.00815232	0.00946162	0.0108862	0.0123378	0.0138099	0.0163333	0.0188278	0.0213664	0.0239511	0.0226955	0.0213869	0.0200215	0.018592	0.0170918	0.0155129	0.0138461	0.0120807	0.0102518	0.00829814	0.00620214
B1	Heating system replacement	Outflow	Other biomass-based materials	kt	0	0	0	0	0	0	0	0	0	0	0	0	0	0	0	0	0	0	0	0	0	0	0
B1	Heating system replacement	Outflow	Asphalt	kt	0	0	0	0	0	0	0	0	0	0	0	0	0	0	0	0	0	0	0	0	0	0	0
B1	Heating system replacement	Outflow	Bitumen	kt	0	0	0	0	0	0	0	0	0	0	0	0	0	0	0	0	0	0	0	0	0	0	0
B1	Heating system replacement	Outflow	Other petrochemical-based materials	kt	0	0	0	0	0	0	0	0	0	0	0	0	0	0	0	0	0	0	0	0	0	0	0
B1	Heating system replacement	Outflow	Natural gas	kt	0	0	0	0	0	0	0	0	0	0	0	0	0	0	0	0	0	0	0	0	0	0	0
B1	Heating system replacement	Outflow	Oil	kt	0	0	0	0	0	0	0	0	0	0	0	0	0	0	0	0	0	0	0	0	0	0	0
B1	Heating system replacement	Outflow	Other materials	kt	0.00976926	0.00976926	0.0105616	0	0	0	0	0	0	0	0	0	0	0	0	0	0	0	0	0	0	0	0
B1	Heating fuels	Inflow	Iron/steel	kt	0	0	0	0	0	0	0	0	0	0	0	0	0	0	0	0	0	0	0	0	0	0	0
B1	Heating fuels	Inflow	Copper	kt	0	0	0	0	0	0	0	0	0	0	0	0	0	0	0	0	0	0	0	0	0	0	0
B1	Heating fuels	Inflow	Aluminium	kt	0	0	0	0	0	0	0	0	0	0	0	0	0	0	0	0	0	0	0	0	0	0	0
B1	Heating fuels	Inflow	Other metals	kt	0	0	0	0	0	0	0	0	0	0	0	0	0	0	0	0	0	0	0	0	0	0	0
B1	Heating fuels	Inflow	Concrete	kt	0	0	0	0	0	0	0	0	0	0	0	0	0	0	0	0	0	0	0	0	0	0	0
B1	Heating fuels	Inflow	Cement	kt	0	0	0	0	0	0	0	0	0	0	0	0	0	0	0	0	0	0	0	0	0	0	0
B1	Heating fuels	Inflow	Gravel	kt	0	0	0	0	0	0	0	0	0	0	0	0	0	0	0	0	0	0	0	0	0	0	0
B1	Heating fuels	Inflow	Sand	kt	0	0	0	0	0	0	0	0	0	0	0	0	0	0	0	0	0	0	0	0	0	0	0
B1	Heating fuels	Inflow	Glass	kt	0	0	0	0	0	0	0	0	0	0	0	0	0	0	0	0	0	0	0	0	0	0	0
B1	Heating fuels	Inflow	Gypsum	kt	0	0	0	0	0	0	0	0	0	0	0	0	0	0	0	0	0	0	0	0	0	0	0
B1	Heating fuels	Inflow	Clay	kt	0	0	0	0	0	0	0	0	0	0	0	0	0	0	0	0	0	0	0	0	0	0	0
B1	Heating fuels	Inflow	Limestone	kt	0	0	0	0	0	0	0	0	0	0	0	0	0	0	0	0	0	0	0	0	0	0	0
B1	Heating fuels	Inflow	Mortar	kt	0	0	0	0	0	0	0	0	0	0	0	0	0	0	0	0	0	0	0	0	0	0	0
B1	Heating fuels	Inflow	Bricks	kt	0	0	0	0	0	0	0	0	0	0	0	0	0	0	0	0	0	0	0	0	0	0	0
B1	Heating fuels	Inflow	Stone wool	kt	0	0	0	0	0	0	0	0	0	0	0	0	0	0	0	0	0	0	0	0	0	0	0
B1	Heating fuels	Inflow	Glass wool	kt	0	0	0	0	0	0	0	0	0	0	0	0	0	0	0	0	0	0	0	0	0	0	0
B1	Heating fuels	Inflow	Other non-metallic minerals	kt	0	0	0	0	0	0	0	0	0	0	0	0	0	0	0	0	0	0	0	0	0	0	0
B1	Heating fuels	Inflow	Timber	kt	0	0	0	0	0	0	0	0	0	0	0	0	0	0	0	0	0	0	0	0	0	0	0
B1	Heating fuels	Inflow	Other biomass-based materials	kt	7603.13	7545.69	7486.39	7460.53	7430.9	7397.17	7359.27	7317.14	7267.71	7211.06	7147.08	7075.65	7008.01	6953.51	6903.7	6858.8	6819.04	6784.72	6756.14	6733.64	6717.48	6708.11	6706.04
B1	Heating fuels	Inflow	Crop residues/straw	kt	0	0	0	97.4788	196.697	297.589	400.087	504.116	609.342	715.555	822.513	929.956	1039.29	1150.84	1264.98	1382.13	1502.75	1627.34	1756.5	1890.87	2031.17	2178.22	2332.99
B1	Heating fuels	Inflow	Asphalt	kt	0	0	0	0	0	0	0	0	0	0	0	0	0	0	0	0	0	0	0	0	0	0	0
B1	Heating fuels	Inflow	Bitumen	kt	0	0	0	0	0	0	0	0	0	0	0	0	0	0	0	0	0	0	0	0	0	0	0
B1	Heating fuels	Inflow	Other petrochemical-based materials	kt	0	0	0	0	0	0	0	0	0	0	0	0	0	0	0	0	0	0	0	0	0	0	0
B1	Heating fuels	Inflow	Natural gas	kt	2530.72	2495.89	2460.33	2362.32	2261.81	2158.78	2053.27	1945.36	1834.33	1720.44	1603.86	1484.81	1365.72	1245.19	1124.08	1002.1	878.922	754.186	627.489	498.374	366.317	230.738	90.9741
B1	Heating fuels	Inflow	Oil	kt	1319.33	1273.91	1227.87	1177.18	1125.17	1071.83	1017.17	961.238	903.685	844.632	784.176	722.423	660.563	598.472	536.01	473.025	409.344	344.776	279.105	212.087	143.444	72.8664	0
B1	Heating fuels	Inflow	Other materials	kt	53.1675	55.5594	57.9816	62.9093	67.9482	73.0941	78.3449	83.6981	89.1138	94.5832	100.094	105.632	111.363	117.309	123.494	129.947	136.698	143.781	151.238	159.111	167.449	176.31	185.758
B1	Heating fuels	Outflow	Iron/steel	kt	0	0	0	0	0	0	0	0	0	0	0	0	0	0	0	0	0	0	0	0	0	0	0
B1	Heating fuels	Outflow	Copper	kt	0	0	0	0	0	0	0	0	0	0	0	0	0	0	0	0	0	0	0	0	0	0	0
B1	Heating fuels	Outflow	Aluminium	kt	0	0	0	0	0	0	0	0	0	0	0	0	0	0	0	0	0	0	0	0	0	0	0
B1	Heating fuels	Outflow	Other metals	kt	0	0	0	0	0	0	0	0	0	0	0	0	0	0	0	0	0	0	0	0	0	0	0
B1	Heating fuels	Outflow	Concrete	kt	0	0	0	0	0	0	0	0	0	0	0	0	0	0	0	0	0	0	0	0	0	0	0
B1	Heating fuels	Outflow	Cement	kt	0	0	0	0	0	0	0	0	0	0	0	0	0	0	0	0	0	0	0	0	0	0	0
B1	Heating fuels	Outflow	Gravel	kt	0	0	0	0	0	0	0	0	0	0	0	0	0	0	0	0	0	0	0	0	0	0	0
B1	Heating fuels	Outflow	Sand	kt	0	0	0	0	0	0	0	0	0	0	0	0	0	0	0	0	0	0	0	0	0	0	0
B1	Heating fuels	Outflow	Glass	kt	0	0	0	0	0	0	0	0	0	0	0	0	0	0	0	0	0	0	0	0	0	0	0
B1	Heating fuels	Outflow	Gypsum	kt	0	0	0	0	0	0	0	0	0	0	0	0	0	0	0	0	0	0	0	0	0	0	0
B1	Heating fuels	Outflow	Clay	kt	0	0	0	0	0	0	0	0	0	0	0	0	0	0	0	0	0	0	0	0	0	0	0
B1	Heating fuels	Outflow	Limestone	kt	0	0	0	0	0	0	0	0	0	0	0	0	0	0	0	0	0	0	0	0	0	0	0
B1	Heating fuels	Outflow	Mortar	kt	0	0	0	0	0	0	0	0	0	0	0	0	0	0	0	0	0	0	0	0	0	0	0
B1	Heating fuels	Outflow	Bricks	kt	0	0	0	0	0	0	0	0	0	0	0	0	0	0	0	0	0	0	0	0	0	0	0
B1	Heating fuels	Outflow	Stone wool	kt	0	0	0	0	0	0	0	0	0	0	0	0	0	0	0	0	0	0	0	0	0	0	0
B1	Heating fuels	Outflow	Glass wool	kt	0	0	0	0	0	0	0	0	0	0	0	0	0	0	0	0	0	0	0	0	0	0	0
B1	Heating fuels	Outflow	Other non-metallic minerals	kt	0	0	0	0	0	0	0	0	0	0	0	0	0	0	0	0	0	0	0	0	0	0	0
B1	Heating fuels	Outflow	Timber	kt	0	0	0	0	0	0	0	0	0	0	0	0	0	0	0	0	0	0	0	0	0	0	0
B1	Heating fuels	Outflow	Other biomass-based materials	kt	7603.13	7545.69	7486.39	7460.53	7430.9	7397.17	7359.27	7317.14	7267.71	7211.06	7147.08	7075.65	7008.01	6953.51	6903.7	6858.8	6819.04	6784.72	6756.14	6733.64	6717.48	6708.11	6706.04
B1	Heating fuels	Outflow	Crop residues/straw	kt	0	0	0	97.4788	196.697	297.589	400.087	504.116	609.342	715.555	822.513	929.956	1039.29	1150.84	1264.98	1382.13	1502.75	1627.34	1756.5	1890.87	2031.17	2178.22	2332.99
B1	Heating fuels	Outflow	Asphalt	kt	0	0	0	0	0	0	0	0	0	0	0	0	0	0	0	0	0	0	0	0	0	0	0
B1	Heating fuels	Outflow	Bitumen	kt	0	0	0	0	0	0	0	0	0	0	0	0	0	0	0	0	0	0	0	0	0	0	0
B1	Heating fuels	Outflow	Other petrochemical-based materials	kt	0	0	0	0	0	0	0	0	0	0	0	0	0	0	0	0	0	0	0	0	0	0	0
B1	Heating fuels	Outflow	Natural gas	kt	2530.72	2495.89	2460.33	2362.32	2261.81	2158.78	2053.27	1945.36	1834.33	1720.44	1603.86	1484.81	1365.72	1245.19	1124.08	1002.1	878.922	754.186	627.489	498.374	366.317	230.738	90.9741
B1	Heating fuels	Outflow	Oil	kt	1319.33	1273.91	1227.87	1177.18	1125.17	1071.83	1017.17	961.238	903.685	844.632	784.176	722.423	660.563	598.472	536.01	473.025	409.344	344.776	279.105	212.087	143.444	72.8664	0
B1	Heating fuels	Outflow	Other materials	kt	53.1675	55.5594	57.9816	62.9093	67.9482	73.0941	78.3449	83.6981	89.1138	94.5832	100.094	105.632	111.363	117.309	123.494	129.947	136.698	143.781	151.238	159.111	167.449	176.31	185.758
B1	Fuel use (construction)	Inflow	Iron/steel	kt	0	0	0	0	0	0	0	0	0	0	0	0	0	0	0	0	0	0	0	0	0	0	0
B1	Fuel use (construction)	Inflow	Copper	kt	0	0	0	0	0	0	0	0	0	0	0	0	0	0	0	0	0	0	0	0	0	0	0
B1	Fuel use (construction)	Inflow	Aluminium	kt	0	0	0	0	0	0	0	0	0	0	0	0	0	0	0	0	0	0	0	0	0	0	0
B1	Fuel use (construction)	Inflow	Other metals	kt	0	0	0	0	0	0	0	0	0	0	0	0	0	0	0	0	0	0	0	0	0	0	0
B1	Fuel use (construction)	Inflow	Concrete	kt	0	0	0	0	0	0	0	0	0	0	0	0	0	0	0	0	0	0	0	0	0	0	0
B1	Fuel use (construction)	Inflow	Cement	kt	0	0	0	0	0	0	0	0	0	0	0	0	0	0	0	0	0	0	0	0	0	0	0
B1	Fuel use (construction)	Inflow	Gravel	kt	0	0	0	0	0	0	0	0	0	0	0	0	0	0	0	0	0	0	0	0	0	0	0
B1	Fuel use (construction)	Inflow	Sand	kt	0	0	0	0	0	0	0	0	0	0	0	0	0	0	0	0	0	0	0	0	0	0	0
B1	Fuel use (construction)	Inflow	Glass	kt	0	0	0	0	0	0	0	0	0	0	0	0	0	0	0	0	0	0	0	0	0	0	0
B1	Fuel use (construction)	Inflow	Gypsum	kt	0	0	0	0	0	0	0	0	0	0	0	0	0	0	0	0	0	0	0	0	0	0	0
B1	Fuel use (construction)	Inflow	Clay	kt	0	0	0	0	0	0	0	0	0	0	0	0	0	0	0	0	0	0	0	0	0	0	0
B1	Fuel use (construction)	Inflow	Limestone	kt	0	0	0	0	0	0	0	0	0	0	0	0	0	0	0	0	0	0	0	0	0	0	0
B1	Fuel use (construction)	Inflow	Mortar	kt	0	0	0	0	0	0	0	0	0	0	0	0	0	0	0	0	0	0	0	0	0	0	0
B1	Fuel use (construction)	Inflow	Bricks	kt	0	0	0	0	0	0	0	0	0	0	0	0	0	0	0	0	0	0	0	0	0	0	0
B1	Fuel use (construction)	Inflow	Stone wool	kt	0	0	0	0	0	0	0	0	0	0	0	0	0	0	0	0	0	0	0	0	0	0	0
B1	Fuel use (construction)	Inflow	Glass wool	kt	0	0	0	0	0	0	0	0	0	0	0	0	0	0	0	0	0	0	0	0	0	0	0
B1	Fuel use (construction)	Inflow	Other non-metallic minerals	kt	0	0	0	0	0	0	0	0	0	0	0	0	0	0	0	0	0	0	0	0	0	0	0
B1	Fuel use (construction)	Inflow	Timber	kt	0	0	0	0	0	0	0	0	0	0	0	0	0	0	0	0	0	0	0	0	0	0	0
B1	Fuel use (construction)	Inflow	Other biomass-based materials	kt	0	0	0	0	0	0	0	0	0	0	0	0	0	0	0	0	0	0	0	0	0	0	0
B1	Fuel use (construction)	Inflow	Asphalt	kt	0	0	0	0	0	0	0	0	0	0	0	0	0	0	0	0	0	0	0	0	0	0	0
B1	Fuel use (construction)	Inflow	Bitumen	kt	0	0	0	0	0	0	0	0	0	0	0	0	0	0	0	0	0	0	0	0	0	0	0
B1	Fuel use (construction)	Inflow	Other petrochemical-based materials	kt	0	0	0	0	0	0	0	0	0	0	0	0	0	0	0	0	0	0	0	0	0	0	0
B1	Fuel use (construction)	Inflow	Natural gas	kt	0	0	0	0	0	0	0	0	0	0	0	0	0	0	0	0	0	0	0	0	0	0	0
B1	Fuel use (construction)	Inflow	Oil	kt	394.834	421.56	389.668	407.656	409.041	408.704	408.005	408.158	415.114	422.032	428.984	435.968	442.981	449.928	456.929	463.984	471.094	478.26	485.481	492.758	500.091	507.481	514.929
B1	Fuel use (construction)	Inflow	Other materials	kt	0	0	0	0	0	0	0	0	0	0	0	0	0	0	0	0	0	0	0	0	0	0	0
B1	Fuel use (construction)	Outflow	Iron/steel	kt	0	0	0	0	0	0	0	0	0	0	0	0	0	0	0	0	0	0	0	0	0	0	0
B1	Fuel use (construction)	Outflow	Copper	kt	0	0	0	0	0	0	0	0	0	0	0	0	0	0	0	0	0	0	0	0	0	0	0
B1	Fuel use (construction)	Outflow	Aluminium	kt	0	0	0	0	0	0	0	0	0	0	0	0	0	0	0	0	0	0	0	0	0	0	0
B1	Fuel use (construction)	Outflow	Other metals	kt	0	0	0	0	0	0	0	0	0	0	0	0	0	0	0	0	0	0	0	0	0	0	0
B1	Fuel use (construction)	Outflow	Concrete	kt	0	0	0	0	0	0	0	0	0	0	0	0	0	0	0	0	0	0	0	0	0	0	0
B1	Fuel use (construction)	Outflow	Cement	kt	0	0	0	0	0	0	0	0	0	0	0	0	0	0	0	0	0	0	0	0	0	0	0
B1	Fuel use (construction)	Outflow	Gravel	kt	0	0	0	0	0	0	0	0	0	0	0	0	0	0	0	0	0	0	0	0	0	0	0
B1	Fuel use (construction)	Outflow	Sand	kt	0	0	0	0	0	0	0	0	0	0	0	0	0	0	0	0	0	0	0	0	0	0	0
B1	Fuel use (construction)	Outflow	Glass	kt	0	0	0	0	0	0	0	0	0	0	0	0	0	0	0	0	0	0	0	0	0	0	0
B1	Fuel use (construction)	Outflow	Gypsum	kt	0	0	0	0	0	0	0	0	0	0	0	0	0	0	0	0	0	0	0	0	0	0	0
B1	Fuel use (construction)	Outflow	Clay	kt	0	0	0	0	0	0	0	0	0	0	0	0	0	0	0	0	0	0	0	0	0	0	0
B1	Fuel use (construction)	Outflow	Limestone	kt	0	0	0	0	0	0	0	0	0	0	0	0	0	0	0	0	0	0	0	0	0	0	0
B1	Fuel use (construction)	Outflow	Mortar	kt	0	0	0	0	0	0	0	0	0	0	0	0	0	0	0	0	0	0	0	0	0	0	0
B1	Fuel use (construction)	Outflow	Bricks	kt	0	0	0	0	0	0	0	0	0	0	0	0	0	0	0	0	0	0	0	0	0	0	0
B1	Fuel use (construction)	Outflow	Stone wool	kt	0	0	0	0	0	0	0	0	0	0	0	0	0	0	0	0	0	0	0	0	0	0	0
B1	Fuel use (construction)	Outflow	Glass wool	kt	0	0	0	0	0	0	0	0	0	0	0	0	0	0	0	0	0	0	0	0	0	0	0
B1	Fuel use (construction)	Outflow	Other non-metallic minerals	kt	0	0	0	0	0	0	0	0	0	0	0	0	0	0	0	0	0	0	0	0	0	0	0
B1	Fuel use (construction)	Outflow	Timber	kt	0	0	0	0	0	0	0	0	0	0	0	0	0	0	0	0	0	0	0	0	0	0	0
B1	Fuel use (construction)	Outflow	Other biomass-based materials	kt	0	0	0	0	0	0	0	0	0	0	0	0	0	0	0	0	0	0	0	0	0	0	0
B1	Fuel use (construction)	Outflow	Asphalt	kt	0	0	0	0	0	0	0	0	0	0	0	0	0	0	0	0	0	0	0	0	0	0	0
B1	Fuel use (construction)	Outflow	Bitumen	kt	0	0	0	0	0	0	0	0	0	0	0	0	0	0	0	0	0	0	0	0	0	0	0
B1	Fuel use (construction)	Outflow	Other petrochemical-based materials	kt	0	0	0	0	0	0	0	0	0	0	0	0	0	0	0	0	0	0	0	0	0	0	0
B1	Fuel use (construction)	Outflow	Natural gas	kt	0	0	0	0	0	0	0	0	0	0	0	0	0	0	0	0	0	0	0	0	0	0	0
B1	Fuel use (construction)	Outflow	Oil	kt	394.834	421.56	389.668	407.656	409.041	408.704	408.005	408.158	415.114	422.032	428.984	435.968	442.981	449.928	456.929	463.984	471.094	478.26	485.481	492.758	500.091	507.481	514.929
B1	Fuel use (construction)	Outflow	Other materials	kt	0	0	0	0	0	0	0	0	0	0	0	0	0	0	0	0	0	0	0	0	0	0	0
B1	Fuel use (demolition)	Inflow	Iron/steel	kt	0	0	0	0	0	0	0	0	0	0	0	0	0	0	0	0	0	0	0	0	0	0	0
B1	Fuel use (demolition)	Inflow	Copper	kt	0	0	0	0	0	0	0	0	0	0	0	0	0	0	0	0	0	0	0	0	0	0	0
B1	Fuel use (demolition)	Inflow	Aluminium	kt	0	0	0	0	0	0	0	0	0	0	0	0	0	0	0	0	0	0	0	0	0	0	0
B1	Fuel use (demolition)	Inflow	Other metals	kt	0	0	0	0	0	0	0	0	0	0	0	0	0	0	0	0	0	0	0	0	0	0	0
B1	Fuel use (demolition)	Inflow	Concrete	kt	0	0	0	0	0	0	0	0	0	0	0	0	0	0	0	0	0	0	0	0	0	0	0
B1	Fuel use (demolition)	Inflow	Cement	kt	0	0	0	0	0	0	0	0	0	0	0	0	0	0	0	0	0	0	0	0	0	0	0
B1	Fuel use (demolition)	Inflow	Gravel	kt	0	0	0	0	0	0	0	0	0	0	0	0	0	0	0	0	0	0	0	0	0	0	0
B1	Fuel use (demolition)	Inflow	Sand	kt	0	0	0	0	0	0	0	0	0	0	0	0	0	0	0	0	0	0	0	0	0	0	0
B1	Fuel use (demolition)	Inflow	Glass	kt	0	0	0	0	0	0	0	0	0	0	0	0	0	0	0	0	0	0	0	0	0	0	0
B1	Fuel use (demolition)	Inflow	Gypsum	kt	0	0	0	0	0	0	0	0	0	0	0	0	0	0	0	0	0	0	0	0	0	0	0
B1	Fuel use (demolition)	Inflow	Clay	kt	0	0	0	0	0	0	0	0	0	0	0	0	0	0	0	0	0	0	0	0	0	0	0
B1	Fuel use (demolition)	Inflow	Limestone	kt	0	0	0	0	0	0	0	0	0	0	0	0	0	0	0	0	0	0	0	0	0	0	0
B1	Fuel use (demolition)	Inflow	Mortar	kt	0	0	0	0	0	0	0	0	0	0	0	0	0	0	0	0	0	0	0	0	0	0	0
B1	Fuel use (demolition)	Inflow	Bricks	kt	0	0	0	0	0	0	0	0	0	0	0	0	0	0	0	0	0	0	0	0	0	0	0
B1	Fuel use (demolition)	Inflow	Stone wool	kt	0	0	0	0	0	0	0	0	0	0	0	0	0	0	0	0	0	0	0	0	0	0	0
B1	Fuel use (demolition)	Inflow	Glass wool	kt	0	0	0	0	0	0	0	0	0	0	0	0	0	0	0	0	0	0	0	0	0	0	0
B1	Fuel use (demolition)	Inflow	Other non-metallic minerals	kt	0	0	0	0	0	0	0	0	0	0	0	0	0	0	0	0	0	0	0	0	0	0	0
B1	Fuel use (demolition)	Inflow	Timber	kt	0	0	0	0	0	0	0	0	0	0	0	0	0	0	0	0	0	0	0	0	0	0	0
B1	Fuel use (demolition)	Inflow	Other biomass-based materials	kt	0	0	0	0	0	0	0	0	0	0	0	0	0	0	0	0	0	0	0	0	0	0	0
B1	Fuel use (demolition)	Inflow	Asphalt	kt	0	0	0	0	0	0	0	0	0	0	0	0	0	0	0	0	0	0	0	0	0	0	0
B1	Fuel use (demolition)	Inflow	Bitumen	kt	0	0	0	0	0	0	0	0	0	0	0	0	0	0	0	0	0	0	0	0	0	0	0
B1	Fuel use (demolition)	Inflow	Other petrochemical-based materials	kt	0	0	0	0	0	0	0	0	0	0	0	0	0	0	0	0	0	0	0	0	0	0	0
B1	Fuel use (demolition)	Inflow	Natural gas	kt	0	0	0	0	0	0	0	0	0	0	0	0	0	0	0	0	0	0	0	0	0	0	0
B1	Fuel use (demolition)	Inflow	Oil	kt	58.9033	61.5807	64.2581	66.9355	69.613	72.2904	74.9678	77.6452	80.3226	83.0001	85.6775	88.3549	91.0323	93.7097	96.3872	99.0646	101.742	104.419	107.097	109.774	112.452	115.129	117.807
B1	Fuel use (demolition)	Inflow	Other materials	kt	0	0	0	0	0	0	0	0	0	0	0	0	0	0	0	0	0	0	0	0	0	0	0
B1	Fuel use (demolition)	Outflow	Iron/steel	kt	0	0	0	0	0	0	0	0	0	0	0	0	0	0	0	0	0	0	0	0	0	0	0
B1	Fuel use (demolition)	Outflow	Copper	kt	0	0	0	0	0	0	0	0	0	0	0	0	0	0	0	0	0	0	0	0	0	0	0
B1	Fuel use (demolition)	Outflow	Aluminium	kt	0	0	0	0	0	0	0	0	0	0	0	0	0	0	0	0	0	0	0	0	0	0	0
B1	Fuel use (demolition)	Outflow	Other metals	kt	0	0	0	0	0	0	0	0	0	0	0	0	0	0	0	0	0	0	0	0	0	0	0
B1	Fuel use (demolition)	Outflow	Concrete	kt	0	0	0	0	0	0	0	0	0	0	0	0	0	0	0	0	0	0	0	0	0	0	0
B1	Fuel use (demolition)	Outflow	Cement	kt	0	0	0	0	0	0	0	0	0	0	0	0	0	0	0	0	0	0	0	0	0	0	0
B1	Fuel use (demolition)	Outflow	Gravel	kt	0	0	0	0	0	0	0	0	0	0	0	0	0	0	0	0	0	0	0	0	0	0	0
B1	Fuel use (demolition)	Outflow	Sand	kt	0	0	0	0	0	0	0	0	0	0	0	0	0	0	0	0	0	0	0	0	0	0	0
B1	Fuel use (demolition)	Outflow	Glass	kt	0	0	0	0	0	0	0	0	0	0	0	0	0	0	0	0	0	0	0	0	0	0	0
B1	Fuel use (demolition)	Outflow	Gypsum	kt	0	0	0	0	0	0	0	0	0	0	0	0	0	0	0	0	0	0	0	0	0	0	0
B1	Fuel use (demolition)	Outflow	Clay	kt	0	0	0	0	0	0	0	0	0	0	0	0	0	0	0	0	0	0	0	0	0	0	0
B1	Fuel use (demolition)	Outflow	Limestone	kt	0	0	0	0	0	0	0	0	0	0	0	0	0	0	0	0	0	0	0	0	0	0	0
B1	Fuel use (demolition)	Outflow	Mortar	kt	0	0	0	0	0	0	0	0	0	0	0	0	0	0	0	0	0	0	0	0	0	0	0
B1	Fuel use (demolition)	Outflow	Bricks	kt	0	0	0	0	0	0	0	0	0	0	0	0	0	0	0	0	0	0	0	0	0	0	0
B1	Fuel use (demolition)	Outflow	Stone wool	kt	0	0	0	0	0	0	0	0	0	0	0	0	0	0	0	0	0	0	0	0	0	0	0
B1	Fuel use (demolition)	Outflow	Glass wool	kt	0	0	0	0	0	0	0	0	0	0	0	0	0	0	0	0	0	0	0	0	0	0	0
B1	Fuel use (demolition)	Outflow	Other non-metallic minerals	kt	0	0	0	0	0	0	0	0	0	0	0	0	0	0	0	0	0	0	0	0	0	0	0
B1	Fuel use (demolition)	Outflow	Timber	kt	0	0	0	0	0	0	0	0	0	0	0	0	0	0	0	0	0	0	0	0	0	0	0
B1	Fuel use (demolition)	Outflow	Other biomass-based materials	kt	0	0	0	0	0	0	0	0	0	0	0	0	0	0	0	0	0	0	0	0	0	0	0
B1	Fuel use (demolition)	Outflow	Asphalt	kt	0	0	0	0	0	0	0	0	0	0	0	0	0	0	0	0	0	0	0	0	0	0	0
B1	Fuel use (demolition)	Outflow	Bitumen	kt	0	0	0	0	0	0	0	0	0	0	0	0	0	0	0	0	0	0	0	0	0	0	0
B1	Fuel use (demolition)	Outflow	Other petrochemical-based materials	kt	0	0	0	0	0	0	0	0	0	0	0	0	0	0	0	0	0	0	0	0	0	0	0
B1	Fuel use (demolition)	Outflow	Natural gas	kt	0	0	0	0	0	0	0	0	0	0	0	0	0	0	0	0	0	0	0	0	0	0	0
B1	Fuel use (demolition)	Outflow	Oil	kt	58.9033	61.5807	64.2581	66.9355	69.613	72.2904	74.9678	77.6452	80.3226	83.0001	85.6775	88.3549	91.0323	93.7097	96.3872	99.0646	101.742	104.419	107.097	109.774	112.452	115.129	117.807
B1	Fuel use (demolition)	Outflow	Other materials	kt	0	0	0	0	0	0	0	0	0	0	0	0	0	0	0	0	0	0	0	0	0	0	0
B1	Fuel use (manufacturing)	Inflow	Iron/steel	kt	0	0	0	0	0	0	0	0	0	0	0	0	0	0	0	0	0	0	0	0	0	0	0
B1	Fuel use (manufacturing)	Inflow	Copper	kt	0	0	0	0	0	0	0	0	0	0	0	0	0	0	0	0	0	0	0	0	0	0	0
B1	Fuel use (manufacturing)	Inflow	Aluminium	kt	0	0	0	0	0	0	0	0	0	0	0	0	0	0	0	0	0	0	0	0	0	0	0
B1	Fuel use (manufacturing)	Inflow	Other metals	kt	0	0	0	0	0	0	0	0	0	0	0	0	0	0	0	0	0	0	0	0	0	0	0
B1	Fuel use (manufacturing)	Inflow	Concrete	kt	0	0	0	0	0	0	0	0	0	0	0	0	0	0	0	0	0	0	0	0	0	0	0
B1	Fuel use (manufacturing)	Inflow	Cement	kt	0	0	0	0	0	0	0	0	0	0	0	0	0	0	0	0	0	0	0	0	0	0	0
B1	Fuel use (manufacturing)	Inflow	Gravel	kt	0	0	0	0	0	0	0	0	0	0	0	0	0	0	0	0	0	0	0	0	0	0	0
B1	Fuel use (manufacturing)	Inflow	Sand	kt	0	0	0	0	0	0	0	0	0	0	0	0	0	0	0	0	0	0	0	0	0	0	0
B1	Fuel use (manufacturing)	Inflow	Glass	kt	0	0	0	0	0	0	0	0	0	0	0	0	0	0	0	0	0	0	0	0	0	0	0
B1	Fuel use (manufacturing)	Inflow	Gypsum	kt	0	0	0	0	0	0	0	0	0	0	0	0	0	0	0	0	0	0	0	0	0	0	0
B1	Fuel use (manufacturing)	Inflow	Clay	kt	0	0	0	0	0	0	0	0	0	0	0	0	0	0	0	0	0	0	0	0	0	0	0
B1	Fuel use (manufacturing)	Inflow	Limestone	kt	0	0	0	0	0	0	0	0	0	0	0	0	0	0	0	0	0	0	0	0	0	0	0
B1	Fuel use (manufacturing)	Inflow	Mortar	kt	0	0	0	0	0	0	0	0	0	0	0	0	0	0	0	0	0	0	0	0	0	0	0
B1	Fuel use (manufacturing)	Inflow	Bricks	kt	0	0	0	0	0	0	0	0	0	0	0	0	0	0	0	0	0	0	0	0	0	0	0
B1	Fuel use (manufacturing)	Inflow	Stone wool	kt	0	0	0	0	0	0	0	0	0	0	0	0	0	0	0	0	0	0	0	0	0	0	0
B1	Fuel use (manufacturing)	Inflow	Glass wool	kt	0	0	0	0	0	0	0	0	0	0	0	0	0	0	0	0	0	0	0	0	0	0	0
B1	Fuel use (manufacturing)	Inflow	Other non-metallic minerals	kt	0	0	0	0	0	0	0	0	0	0	0	0	0	0	0	0	0	0	0	0	0	0	0
B1	Fuel use (manufacturing)	Inflow	Timber	kt	0	0	0	0	0	0	0	0	0	0	0	0	0	0	0	0	0	0	0	0	0	0	0
B1	Fuel use (manufacturing)	Inflow	Other biomass-based materials	kt	0	0	0	0	0	0	0	0	0	0	0	0	0	0	0	0	0	0	0	0	0	0	0
B1	Fuel use (manufacturing)	Inflow	Asphalt	kt	0	0	0	0	0	0	0	0	0	0	0	0	0	0	0	0	0	0	0	0	0	0	0
B1	Fuel use (manufacturing)	Inflow	Bitumen	kt	0	0	0	0	0	0	0	0	0	0	0	0	0	0	0	0	0	0	0	0	0	0	0
B1	Fuel use (manufacturing)	Inflow	Other petrochemical-based materials	kt	0	0	0	0	0	0	0	0	0	0	0	0	0	0	0	0	0	0	0	0	0	0	0
B1	Fuel use (manufacturing)	Inflow	Natural gas	kt	22.0884	23.1998	22.3418	22.6023	22.681	22.7157	22.7382	22.8056	23.4018	23.992	24.5774	25.1577	24.9889	24.8178	24.6499	24.4854	24.3245	24.1674	24.0144	23.8657	23.7298	23.5987	23.4727
B1	Fuel use (manufacturing)	Inflow	Oil	kt	694.325	747.766	698.305	726.305	729.819	730.704	731.02	732.758	747.983	763.09	778.179	793.244	799.966	806.608	813.364	820.24	827.239	834.366	841.629	849.147	856.909	864.834	872.932
B1	Fuel use (manufacturing)	Inflow	Coal	kt	58.0003	60.6571	61.1345	62.1808	64.2361	66.2535	68.2443	70.2471	74.3301	78.3763	82.3845	86.3535	83.5642	80.7828	78.0136	75.2575	72.5156	69.7886	67.0775	64.3831	61.7818	59.1988	56.6346
B1	Fuel use (manufacturing)	Inflow	Other materials	kt	0	0	0	0	0	0	0	0	0	0	0	0	0	0	0	0	0	0	0	0	0	0	0
B1	Fuel use (manufacturing)	Outflow	Iron/steel	kt	0	0	0	0	0	0	0	0	0	0	0	0	0	0	0	0	0	0	0	0	0	0	0
B1	Fuel use (manufacturing)	Outflow	Copper	kt	0	0	0	0	0	0	0	0	0	0	0	0	0	0	0	0	0	0	0	0	0	0	0
B1	Fuel use (manufacturing)	Outflow	Aluminium	kt	0	0	0	0	0	0	0	0	0	0	0	0	0	0	0	0	0	0	0	0	0	0	0
B1	Fuel use (manufacturing)	Outflow	Other metals	kt	0	0	0	0	0	0	0	0	0	0	0	0	0	0	0	0	0	0	0	0	0	0	0
B1	Fuel use (manufacturing)	Outflow	Concrete	kt	0	0	0	0	0	0	0	0	0	0	0	0	0	0	0	0	0	0	0	0	0	0	0
B1	Fuel use (manufacturing)	Outflow	Cement	kt	0	0	0	0	0	0	0	0	0	0	0	0	0	0	0	0	0	0	0	0	0	0	0
B1	Fuel use (manufacturing)	Outflow	Gravel	kt	0	0	0	0	0	0	0	0	0	0	0	0	0	0	0	0	0	0	0	0	0	0	0
B1	Fuel use (manufacturing)	Outflow	Sand	kt	0	0	0	0	0	0	0	0	0	0	0	0	0	0	0	0	0	0	0	0	0	0	0
B1	Fuel use (manufacturing)	Outflow	Glass	kt	0	0	0	0	0	0	0	0	0	0	0	0	0	0	0	0	0	0	0	0	0	0	0
B1	Fuel use (manufacturing)	Outflow	Gypsum	kt	0	0	0	0	0	0	0	0	0	0	0	0	0	0	0	0	0	0	0	0	0	0	0
B1	Fuel use (manufacturing)	Outflow	Clay	kt	0	0	0	0	0	0	0	0	0	0	0	0	0	0	0	0	0	0	0	0	0	0	0
B1	Fuel use (manufacturing)	Outflow	Limestone	kt	0	0	0	0	0	0	0	0	0	0	0	0	0	0	0	0	0	0	0	0	0	0	0
B1	Fuel use (manufacturing)	Outflow	Mortar	kt	0	0	0	0	0	0	0	0	0	0	0	0	0	0	0	0	0	0	0	0	0	0	0
B1	Fuel use (manufacturing)	Outflow	Bricks	kt	0	0	0	0	0	0	0	0	0	0	0	0	0	0	0	0	0	0	0	0	0	0	0
B1	Fuel use (manufacturing)	Outflow	Stone wool	kt	0	0	0	0	0	0	0	0	0	0	0	0	0	0	0	0	0	0	0	0	0	0	0
B1	Fuel use (manufacturing)	Outflow	Glass wool	kt	0	0	0	0	0	0	0	0	0	0	0	0	0	0	0	0	0	0	0	0	0	0	0
B1	Fuel use (manufacturing)	Outflow	Other non-metallic minerals	kt	0	0	0	0	0	0	0	0	0	0	0	0	0	0	0	0	0	0	0	0	0	0	0
B1	Fuel use (manufacturing)	Outflow	Timber	kt	0	0	0	0	0	0	0	0	0	0	0	0	0	0	0	0	0	0	0	0	0	0	0
B1	Fuel use (manufacturing)	Outflow	Other biomass-based materials	kt	0	0	0	0	0	0	0	0	0	0	0	0	0	0	0	0	0	0	0	0	0	0	0
B1	Fuel use (manufacturing)	Outflow	Asphalt	kt	0	0	0	0	0	0	0	0	0	0	0	0	0	0	0	0	0	0	0	0	0	0	0
B1	Fuel use (manufacturing)	Outflow	Bitumen	kt	0	0	0	0	0	0	0	0	0	0	0	0	0	0	0	0	0	0	0	0	0	0	0
B1	Fuel use (manufacturing)	Outflow	Other petrochemical-based materials	kt	0	0	0	0	0	0	0	0	0	0	0	0	0	0	0	0	0	0	0	0	0	0	0
B1	Fuel use (manufacturing)	Outflow	Natural gas	kt	22.0884	23.1998	22.3418	22.6023	22.681	22.7157	22.7382	22.8056	23.4018	23.992	24.5774	25.1577	24.9889	24.8178	24.6499	24.4854	24.3245	24.1674	24.0144	23.8657	23.7298	23.5987	23.4727
B1	Fuel use (manufacturing)	Outflow	Oil	kt	694.325	747.766	698.305	726.305	729.819	730.704	731.02	732.758	747.983	763.09	778.179	793.244	799.966	806.608	813.364	820.24	827.239	834.366	841.629	849.147	856.909	864.834	872.932
B1	Fuel use (manufacturing)	Outflow	Coal	kt	58.0003	60.6571	61.1345	62.1808	64.2361	66.2535	68.2443	70.2471	74.3301	78.3763	82.3845	86.3535	83.5642	80.7828	78.0136	75.2575	72.5156	69.7886	67.0775	64.3831	61.7818	59.1988	56.6346
B1	Fuel use (manufacturing)	Outflow	Other materials	kt	0	0	0	0	0	0	0	0	0	0	0	0	0	0	0	0	0	0	0	0	0	0	0
C1	Stock	Stock	Iron/steel	kt	53873.1	54753.5	55393.1	55785.7	55941.1	56095.7	56249.1	56401	56551.1	56699.3	56845.2	56988.6	57129.2	57262	57382.8	57490.8	57585.7	57666.8	57733.7	57785.9	57822.9	57844.4	57849.8
C1	Stock	Stock	Copper	kt	0	0	0	0	0	0	0	0	0	0	0	0	0	0	0	0	0	0	0	0	0	0	0
C1	Stock	Stock	Aluminium	kt	0	0	0	0	0	0	0	0	0	0	0	0	0	0	0	0	0	0	0	0	0	0	0
C1	Stock	Stock	Other metals	kt	0	0	0	0	0	0	0	0	0	0	0	0	0	0	0	0	0	0	0	0	0	0	0
C1	Stock	Stock	Concrete	kt	1.29406e+06	1.30966e+06	1.32067e+06	1.32701e+06	1.32886e+06	1.33069e+06	1.33249e+06	1.33427e+06	1.33602e+06	1.33773e+06	1.3394e+06	1.34103e+06	1.34262e+06	1.34408e+06	1.34531e+06	1.34629e+06	1.34701e+06	1.34746e+06	1.34762e+06	1.3475e+06	1.34707e+06	1.34634e+06	1.34528e+06
C1	Stock	Stock	Cement	kt	64.1398	73.1859	82.4393	92.8046	103.12	114.18	125.986	138.536	151.826	166.202	181.653	198.166	215.727	233.009	249.99	266.641	282.932	298.832	314.303	329.308	343.804	357.762	371.134
C1	Stock	Stock	Gravel	kt	0	0	0	0	0	0	0	0	0	0	0	0	0	0	0	0	0	0	0	0	0	0	0
C1	Stock	Stock	Sand	kt	145323	146851	147909	148487	148604	148717	148824	148925	149020	149109	149191	149266	149335	149390	149418	149419	149393	149337	149252	149136	148990	148812	148602
C1	Stock	Stock	Glass	kt	5111.42	5178.04	5227.44	5259.19	5274.02	5289.09	5304.37	5319.84	5335.5	5351.63	5368.23	5385.29	5402.77	5419.3	5434.49	5448.31	5460.73	5471.72	5481.26	5489.33	5495.89	5500.94	5504.46
C1	Stock	Stock	Gypsum	kt	20890.6	21162.6	21359.2	21484.3	21534.1	21586.5	21641.2	21698.4	21757.9	21820.3	21885.7	21953.8	22024.6	22093.9	22159.9	22222.1	22280.2	22334	22382.8	22426.5	22464.5	22496.5	22522
C1	Stock	Stock	Clay	kt	0	0	0	0.572966	1.10823	1.92007	3.01227	4.387	6.04481	7.98461	10.2037	12.6977	15.4607	18.433	21.5926	24.9151	28.3737	31.9392	35.5799	39.2616	42.9478	46.5994	50.1751
C1	Stock	Stock	Limestone	kt	0	0	0	0	0	0	0	0	0	0	0	0	0	0	0	0	0	0	0	0	0	0	0
C1	Stock	Stock	Mortar	kt	1937.38	2211.59	2492.36	2781.08	3076.02	3384.3	3705.84	4040.54	4388.32	4759.79	5154.79	5573.16	6014.72	6440.85	6851.58	7246.93	7626.87	7991.42	8340.56	8674.28	8992.58	9295.87	9584.14
C1	Stock	Stock	Bricks	kt	584749	588401	590718	591692	591369	591035	590691	590338	589977	589607	589231	588847	588458	588046	587558	586993	586347	585617	584801	583896	582898	581806	580615
C1	Stock	Stock	Stone wool	kt	1624.7	1761.47	1895.6	2027.07	2155.86	2290.13	2429.83	2574.91	2725.33	2885.62	3055.71	3235.53	3425.01	3607.63	3783.37	3952.23	4114.23	4269.38	4417.69	4559.16	4693.83	4821.89	4943.35
C1	Stock	Stock	Glass wool	kt	1624.7	1761.47	1895.6	2027.07	2155.86	2290.13	2429.83	2574.91	2725.33	2885.62	3055.71	3235.53	3425.01	3607.63	3783.37	3952.23	4114.23	4269.38	4417.69	4559.16	4693.83	4821.89	4943.35
C1	Stock	Stock	Other non-metallic minerals	kt	187.055	213.557	240.701	268.856	297.537	327.596	359.025	391.818	425.967	462.503	501.41	542.672	586.274	628.451	669.2	708.515	746.386	782.805	817.761	851.243	883.239	913.779	942.847
C1	Stock	Stock	Timber	kt	23515.8	23616.9	23678.3	23716.7	23714.1	23718.3	23729.7	23748.2	23773.9	23807	23847.5	23895.2	23950	24009.5	24071.1	24134.2	24197.9	24261.4	24323.7	24384	24441	24493.8	24541.2
C1	Stock	Stock	Other biomass-based materials	kt	426.721	487.138	549.007	612.325	677.059	744.602	814.932	888.029	963.876	1044.81	1130.81	1221.83	1317.84	1410.35	1499.39	1584.95	1667.06	1745.73	1820.97	1892.79	1961.22	2026.36	2088.22
C1	Stock	Stock	Asphalt	kt	0	0	0	0	0	0	0	0	0	0	0	0	0	0	0	0	0	0	0	0	0	0	0
C1	Stock	Stock	Bitumen	kt	0	0	0	0.0129111	0.0222576	0.0364333	0.0555045	0.0795091	0.108456	0.142328	0.181076	0.224624	0.27287	0.32477	0.37994	0.437955	0.498348	0.560606	0.624177	0.688464	0.752829	0.816592	0.879027
C1	Stock	Stock	Other petrochemical-based materials	kt	1083.11	1166.11	1234.7	1288.89	1328.7	1369.77	1412.05	1455.5	1500.1	1546.72	1595.32	1645.86	1698.29	1749	1797.88	1844.89	1889.99	1933.13	1974.27	2013.37	2050.38	2085.3	2118.07
C1	Stock	Stock	Natural gas	kt	0	0	0	0	0	0	0	0	0	0	0	0	0	0	0	0	0	0	0	0	0	0	0
C1	Stock	Stock	Oil	kt	0	0	0	0	0	0	0	0	0	0	0	0	0	0	0	0	0	0	0	0	0	0	0
C1	Stock	Stock	Other materials	kt	626.645	715.472	806.466	899.789	995.218	1094.89	1198.79	1306.89	1419.17	1539.07	1666.57	1801.61	1944.15	2081.65	2214.11	2341.54	2463.96	2581.38	2693.79	2801.21	2903.66	3001.27	3094.06
C1	Construction	Inflow	Iron/steel	kt	1208.98	972.303	735.631	493.039	257.351	257.722	257.527	256.781	255.499	253.696	251.387	248.587	245.311	237.409	228.913	219.845	210.228	200.084	189.436	178.306	166.717	154.691	142.251
C1	Construction	Inflow	Copper	kt	0	0	0	0	0	0	0	0	0	0	0	0	0	0	0	0	0	0	0	0	0	0	0
C1	Construction	Inflow	Aluminium	kt	0	0	0	0	0	0	0	0	0	0	0	0	0	0	0	0	0	0	0	0	0	0	0
C1	Construction	Inflow	Other metals	kt	0	0	0	0	0	0	0	0	0	0	0	0	0	0	0	0	0	0	0	0	0	0	0
C1	Construction	Inflow	Concrete	kt	22681.6	18214	13746.4	9200.04	4745.98	4765.84	4775.5	4775.15	4765	4745.25	4716.08	4677.7	4630.31	4495.25	4348.24	4189.6	4019.62	3838.59	3646.82	3444.6	3232.22	3009.99	2778.21
C1	Construction	Inflow	Cement	kt	0	0	0	0.908084	0.657364	0.997025	1.34134	1.68832	2.03597	2.38228	2.72527	3.06293	3.39328	3.65027	3.88031	4.08042	4.24759	4.37883	4.47114	4.52154	4.52703	4.48462	4.3913
C1	Construction	Inflow	Gravel	kt	0	0	0	0	0	0	0	0	0	0	0	0	0	0	0	0	0	0	0	0	0	0	0
C1	Construction	Inflow	Sand	kt	2285.71	1830.45	1375.18	907.675	453.235	452.507	450.757	448.02	444.331	439.724	434.235	427.897	420.747	405.699	389.71	372.829	355.11	336.604	317.364	297.441	276.887	255.755	234.097
C1	Construction	Inflow	Glass	kt	84.6404	67.6382	50.6361	33.2139	16.26	16.253	16.2097	16.1313	16.0188	15.8734	15.6963	15.4884	15.2511	14.7269	14.1676	13.5746	12.9498	12.2948	11.6113	10.901	10.1656	9.40685	8.62636
C1	Construction	Inflow	Gypsum	kt	368.84	294.924	221.008	150.854	75.9884	78.2557	80.3948	82.3972	84.2542	85.9575	87.4984	88.8684	90.0589	89.4915	88.5866	87.3315	85.7133	83.7193	81.3367	78.5525	75.3542	71.7287	67.6634
C1	Construction	Inflow	Clay	kt	0	0	0	0.572966	0.535266	0.811838	1.0922	1.37473	1.65781	1.9398	2.21908	2.49402	2.76301	2.97227	3.15958	3.32252	3.45864	3.5655	3.64067	3.68171	3.68618	3.65164	3.57566
C1	Construction	Inflow	Limestone	kt	0	0	0	0	0	0	0	0	0	0	0	0	0	0	0	0	0	0	0	0	0	0	0
C1	Construction	Inflow	Mortar	kt	0	0	0	1.44532	1.2612	1.91287	2.57347	3.23917	3.90615	4.57058	5.22863	5.87646	6.51026	7.00331	7.44467	7.82858	8.14931	8.4011	8.57822	8.67492	8.68545	8.60407	8.42504
C1	Construction	Inflow	Bricks	kt	6207.58	4931.23	3654.89	2369.36	1094.55	1102.87	1108.91	1112.69	1114.22	1113.54	1110.67	1105.63	1098.45	1070.36	1039.24	1005.12	968.035	928.022	885.115	839.348	790.757	739.375	685.239
C1	Construction	Inflow	Stone wool	kt	24.5903	21.0705	15.6591	10.2478	4.83639	4.89024	4.93429	4.96856	4.99304	5.00772	5.01262	5.00772	4.99304	4.88289	4.75807	4.61856	4.46436	4.29548	4.11191	3.91366	3.70072	3.4731	3.23079
C1	Construction	Inflow	Glass wool	kt	24.5903	21.0705	15.6591	10.2478	4.83639	4.89024	4.93429	4.96856	4.99304	5.00772	5.01262	5.00772	4.99304	4.88289	4.75807	4.61856	4.46436	4.29548	4.11191	3.91366	3.70072	3.4731	3.23079
C1	Construction	Inflow	Other non-metallic minerals	kt	0	0	0	0.374402	0.271031	0.411073	0.553034	0.696094	0.839427	0.982212	1.12363	1.26284	1.39905	1.505	1.59985	1.68235	1.75128	1.80539	1.84345	1.86423	1.86649	1.849	1.81053
C1	Construction	Inflow	Timber	kt	183.537	146.009	108.48	87.6085	47.2391	54.7505	62.2921	69.8221	77.2983	84.6789	91.922	98.9855	105.827	110.468	114.441	117.683	120.131	121.722	122.394	122.083	120.727	118.263	114.627
C1	Construction	Inflow	Other biomass-based materials	kt	0	0	0	0.0107593	0.00778868	0.0118131	0.0158927	0.0200038	0.0241228	0.0282261	0.0322899	0.0362907	0.0402047	0.0432496	0.0459753	0.0483462	0.0503268	0.0518818	0.0529756	0.0535728	0.0536378	0.0531353	0.0520296
C1	Construction	Inflow	Asphalt	kt	0	0	0	0	0	0	0	0	0	0	0	0	0	0	0	0	0	0	0	0	0	0	0
C1	Construction	Inflow	Bitumen	kt	0	0	0	0.0129111	0.00934641	0.0141757	0.0190712	0.0240046	0.0289474	0.0338713	0.0387479	0.0435488	0.0482457	0.0518996	0.0551703	0.0580154	0.0603922	0.0622582	0.0635707	0.0642873	0.0643654	0.0637623	0.0624356
C1	Construction	Inflow	Other petrochemical-based materials	kt	70.4496	60.9672	46.0656	31.164	16.2624	16.4435	16.5916	16.7068	16.7891	16.8385	16.855	16.8385	16.7891	16.4188	15.9991	15.53	15.0115	14.4436	13.8263	13.1597	12.4437	11.6783	10.8636
C1	Construction	Inflow	Natural gas	kt	0	0	0	0	0	0	0	0	0	0	0	0	0	0	0	0	0	0	0	0	0	0	0
C1	Construction	Inflow	Oil	kt	0	0	0	0	0	0	0	0	0	0	0	0	0	0	0	0	0	0	0	0	0	0	0
C1	Construction	Inflow	Other materials	kt	0	0	0	0.182667	0.162247	0.246081	0.331063	0.416703	0.502507	0.587982	0.672637	0.755977	0.837511	0.900941	0.957719	1.00711	1.04837	1.08076	1.10354	1.11598	1.11734	1.10687	1.08384
C1	Demolition	Outflow	Iron/steel	kt	96.7894	101.189	105.588	107.238	108.668	109.878	110.868	111.638	112.188	112.518	112.628	112.518	112.188	115.487	118.787	122.087	125.386	128.686	131.986	135.285	138.585	141.884	145.184
C1	Demolition	Outflow	Copper	kt	0	0	0	0	0	0	0	0	0	0	0	0	0	0	0	0	0	0	0	0	0	0	0
C1	Demolition	Outflow	Aluminium	kt	0	0	0	0	0	0	0	0	0	0	0	0	0	0	0	0	0	0	0	0	0	0	0
C1	Demolition	Outflow	Other metals	kt	0	0	0	0	0	0	0	0	0	0	0	0	0	0	0	0	0	0	0	0	0	0	0
C1	Demolition	Outflow	Concrete	kt	2616.82	2735.77	2854.72	2899.32	2937.98	2970.69	2997.45	3018.27	3033.14	3042.06	3045.03	3042.06	3033.14	3122.35	3211.55	3300.76	3389.97	3479.18	3568.39	3657.6	3746.81	3836.02	3925.23
C1	Demolition	Outflow	Cement	kt	0	0	0	0	0	0	0	0	0	0	0	0	0	0	0	0	0	0	0	0	0	0	0
C1	Demolition	Outflow	Gravel	kt	0	0	0	0	0	0	0	0	0	0	0	0	0	0	0	0	0	0	0	0	0	0	0
C1	Demolition	Outflow	Sand	kt	302.823	316.588	330.352	335.514	339.987	343.773	346.87	349.279	350.999	352.032	352.376	352.032	350.999	361.323	371.646	381.97	392.293	402.617	412.94	423.264	433.587	443.911	454.234
C1	Demolition	Outflow	Glass	kt	9.10419	9.51801	9.93184	10.087	10.2215	10.3353	10.4284	10.5009	10.5526	10.5836	10.594	10.5836	10.5526	10.863	11.1733	11.4837	11.7941	12.1044	12.4148	12.7252	13.0355	13.3459	13.6563
C1	Demolition	Outflow	Gypsum	kt	41.1321	43.0018	44.8714	45.5725	46.1801	46.6943	47.115	47.4422	47.6759	47.8161	47.8628	47.8161	47.6759	49.0781	50.4803	51.8826	53.2848	54.687	56.0892	57.4915	58.8937	60.2959	61.6982
C1	Demolition	Outflow	Clay	kt	0	0	0	0	0	0	0	0	0	0	0	0	0	0	0	0	0	0	0	0	0	0	0
C1	Demolition	Outflow	Limestone	kt	0	0	0	0	0	0	0	0	0	0	0	0	0	0	0	0	0	0	0	0	0	0	0
C1	Demolition	Outflow	Mortar	kt	0	0	0	0	0	0	0	0	0	0	0	0	0	0	0	0	0	0	0	0	0	0	0
C1	Demolition	Outflow	Bricks	kt	1279.52	1337.68	1395.84	1417.65	1436.56	1452.55	1465.64	1475.81	1483.08	1487.45	1488.9	1487.45	1483.08	1526.7	1570.32	1613.95	1657.57	1701.19	1744.81	1788.43	1832.05	1875.67	1919.29
C1	Demolition	Outflow	Stone wool	kt	1.07548	1.12437	1.17325	1.19158	1.20747	1.22091	1.23191	1.24047	1.24658	1.25025	1.25147	1.25025	1.24658	1.28324	1.31991	1.35657	1.39324	1.4299	1.46656	1.50323	1.53989	1.57656	1.61322
C1	Demolition	Outflow	Glass wool	kt	1.07548	1.12437	1.17325	1.19158	1.20747	1.22091	1.23191	1.24047	1.24658	1.25025	1.25147	1.25025	1.24658	1.28324	1.31991	1.35657	1.39324	1.4299	1.46656	1.50323	1.53989	1.57656	1.61322
C1	Demolition	Outflow	Other non-metallic minerals	kt	0	0	0	0	0	0	0	0	0	0	0	0	0	0	0	0	0	0	0	0	0	0	0
C1	Demolition	Outflow	Timber	kt	47.9749	50.1556	52.3363	53.154	53.8628	54.4624	54.9531	55.3347	55.6073	55.7708	55.8254	55.7708	55.6073	57.2428	58.8783	60.5138	62.1493	63.7848	65.4203	67.0559	68.6914	70.3269	71.9624
C1	Demolition	Outflow	Other biomass-based materials	kt	0	0	0	0	0	0	0	0	0	0	0	0	0	0	0	0	0	0	0	0	0	0	0
C1	Demolition	Outflow	Asphalt	kt	0	0	0	0	0	0	0	0	0	0	0	0	0	0	0	0	0	0	0	0	0	0	0
C1	Demolition	Outflow	Bitumen	kt	0	0	0	0	0	0	0	0	0	0	0	0	0	0	0	0	0	0	0	0	0	0	0
C1	Demolition	Outflow	Other petrochemical-based materials	kt	1.47523	1.54229	1.60934	1.63449	1.65628	1.67472	1.68981	1.70155	1.70993	1.71496	1.71663	1.71496	1.70993	1.76022	1.81051	1.8608	1.9111	1.96139	2.01168	2.06197	2.11226	2.16255	2.21285
C1	Demolition	Outflow	Natural gas	kt	0	0	0	0	0	0	0	0	0	0	0	0	0	0	0	0	0	0	0	0	0	0	0
C1	Demolition	Outflow	Oil	kt	0	0	0	0	0	0	0	0	0	0	0	0	0	0	0	0	0	0	0	0	0	0	0
C1	Demolition	Outflow	Other materials	kt	0	0	0	0	0	0	0	0	0	0	0	0	0	0	0	0	0	0	0	0	0	0	0
C1	Thermal renovation	Inflow	Iron/steel	kt	6.54898	6.70547	6.86017	7.01301	7.31555	7.61582	7.91384	8.20962	8.75892	9.3044	9.8461	10.3841	10.0032	9.62477	9.24767	8.87203	8.49795	8.12554	7.75489	7.3861	7.02949	6.67486	6.3223
C1	Thermal renovation	Inflow	Copper	kt	0	0	0	0	0	0	0	0	0	0	0	0	0	0	0	0	0	0	0	0	0	0	0
C1	Thermal renovation	Inflow	Aluminium	kt	7.29298	7.4624	7.62935	7.79374	8.124	8.45113	8.77515	9.09607	9.69707	10.2928	10.8833	11.4686	11.0391	10.6127	10.1882	9.7658	9.34552	8.92754	8.51199	8.09901	7.69993	7.30358	6.9101
C1	Thermal renovation	Inflow	Other metals	kt	0	0	0	0	0	0	0	0	0	0	0	0	0	0	0	0	0	0	0	0	0	0	0
C1	Thermal renovation	Inflow	Concrete	kt	0	0	0	0	0	0	0	0	0	0	0	0	0	0	0	0	0	0	0	0	0	0	0
C1	Thermal renovation	Inflow	Cement	kt	9.04618	9.25338	9.45723	9.65761	10.0632	10.4646	10.8617	11.2547	11.9936	12.7255	13.4502	14.1679	13.6317	13.0999	12.5707	12.0442	11.5206	11.0001	10.483	9.96936	9.47316	8.98066	8.49205
C1	Thermal renovation	Inflow	Gravel	kt	0	0	0	0	0	0	0	0	0	0	0	0	0	0	0	0	0	0	0	0	0	0	0
C1	Thermal renovation	Inflow	Sand	kt	0	0	0	0	0	0	0	0	0	0	0	0	0	0	0	0	0	0	0	0	0	0	0
C1	Thermal renovation	Inflow	Glass	kt	24.1302	24.7068	25.2768	25.8399	26.9547	28.061	29.1591	30.2489	32.2728	34.2827	36.2787	38.2608	36.8577	35.4632	34.0737	32.6896	31.3113	29.9391	28.5734	27.2146	25.9006	24.594	23.295
C1	Thermal renovation	Inflow	Gypsum	kt	18.195	18.6158	19.0303	19.4381	20.2595	21.0729	21.8782	22.6756	24.1709	25.6526	27.1209	28.5759	27.502	26.4365	25.3758	24.3202	23.2703	22.2262	21.1884	20.1571	19.1607	18.1714	17.1893
C1	Thermal renovation	Inflow	Clay	kt	0	0	0	0	0	0	0	0	0	0	0	0	0	0	0	0	0	0	0	0	0	0	0
C1	Thermal renovation	Inflow	Limestone	kt	0	0	0	0	0	0	0	0	0	0	0	0	0	0	0	0	0	0	0	0	0	0	0
C1	Thermal renovation	Inflow	Mortar	kt	274.209	280.775	287.267	293.683	306.37	318.963	331.463	343.871	366.9	389.773	412.49	435.053	419.124	403.291	387.514	371.797	356.144	340.56	325.049	309.614	294.688	279.844	265.084
C1	Thermal renovation	Inflow	Bricks	kt	0	0	0	0	0	0	0	0	0	0	0	0	0	0	0	0	0	0	0	0	0	0	0
C1	Thermal renovation	Inflow	Stone wool	kt	116.779	119.599	122.39	125.15	130.585	135.983	141.345	146.67	156.53	166.327	176.064	185.74	178.982	172.263	165.566	158.892	152.244	145.623	139.031	132.469	126.121	119.806	113.525
C1	Thermal renovation	Inflow	Glass wool	kt	116.779	119.599	122.39	125.15	130.585	135.983	141.345	146.67	156.53	166.327	176.064	185.74	178.982	172.263	165.566	158.892	152.244	145.623	139.031	132.469	126.121	119.806	113.525
C1	Thermal renovation	Inflow	Other non-metallic minerals	kt	26.5019	27.1444	27.7806	28.4102	29.6471	30.8761	32.097	33.3101	35.5533	37.7831	39.9995	42.2026	40.672	39.1498	37.6323	36.12	34.6133	33.1125	31.6179	30.1299	28.6905	27.2581	25.8331
C1	Thermal renovation	Inflow	Timber	kt	3.01792	3.09003	3.16132	3.23176	3.37117	3.50955	3.64688	3.78318	4.03631	4.28768	4.53731	4.78522	4.60972	4.43531	4.26154	4.08843	3.91605	3.74443	3.57363	3.40368	3.23935	3.07593	2.91346
C1	Thermal renovation	Inflow	Other biomass-based materials	kt	60.4168	61.8694	63.3064	64.7272	67.5305	70.314	73.0778	75.8221	80.9094	85.9633	90.9842	95.9725	92.4695	88.9869	85.5163	82.0585	78.6144	75.1847	71.7705	68.3725	65.0863	61.8173	58.5665
C1	Thermal renovation	Inflow	Asphalt	kt	0	0	0	0	0	0	0	0	0	0	0	0	0	0	0	0	0	0	0	0	0	0	0
C1	Thermal renovation	Inflow	Bitumen	kt	0	0	0	0	0	0	0	0	0	0	0	0	0	0	0	0	0	0	0	0	0	0	0
C1	Thermal renovation	Inflow	Other petrochemical-based materials	kt	26.2093	26.8401	27.4641	28.0812	29.2981	30.5065	31.7065	32.898	35.1062	37.3001	39.4798	41.6455	40.1265	38.6164	37.1113	35.6118	34.1182	32.6308	31.15	29.6762	28.2509	26.8329	25.4228
C1	Thermal renovation	Inflow	Natural gas	kt	0	0	0	0	0	0	0	0	0	0	0	0	0	0	0	0	0	0	0	0	0	0	0
C1	Thermal renovation	Inflow	Oil	kt	0	0	0	0	0	0	0	0	0	0	0	0	0	0	0	0	0	0	0	0	0	0	0
C1	Thermal renovation	Inflow	Other materials	kt	88.828	90.9945	93.1411	95.267	99.4309	103.569	107.683	111.771	119.319	126.824	134.287	141.709	136.593	131.504	126.43	121.372	116.332	111.31	106.308	101.327	96.5079	91.7108	86.9368
C1	Thermal renovation	Outflow	Iron/steel	kt	1.59029	1.62829	1.66586	1.70297	1.77644	1.84935	1.92172	1.99355	2.12693	2.25939	2.39093	2.52157	2.42909	2.33719	2.24562	2.1544	2.06356	1.97313	1.88312	1.79357	1.70697	1.62086	1.53525
C1	Thermal renovation	Outflow	Copper	kt	0	0	0	0	0	0	0	0	0	0	0	0	0	0	0	0	0	0	0	0	0	0	0
C1	Thermal renovation	Outflow	Aluminium	kt	9.76894	10.0024	10.2331	10.4611	10.9124	11.3603	11.8049	12.2461	13.0654	13.8791	14.6872	15.4896	14.9216	14.357	13.7945	13.2342	12.6762	12.1206	11.5678	11.0176	10.4857	9.9567	9.4308
C1	Thermal renovation	Outflow	Other metals	kt	0	0	0	0	0	0	0	0	0	0	0	0	0	0	0	0	0	0	0	0	0	0	0
C1	Thermal renovation	Outflow	Concrete	kt	0	0	0	0	0	0	0	0	0	0	0	0	0	0	0	0	0	0	0	0	0	0	0
C1	Thermal renovation	Outflow	Cement	kt	0	0	0	0	0	0	0	0	0	0	0	0	0	0	0	0	0	0	0	0	0	0	0
C1	Thermal renovation	Outflow	Gravel	kt	0	0	0	0	0	0	0	0	0	0	0	0	0	0	0	0	0	0	0	0	0	0	0
C1	Thermal renovation	Outflow	Sand	kt	0	0	0	0	0	0	0	0	0	0	0	0	0	0	0	0	0	0	0	0	0	0	0
C1	Thermal renovation	Outflow	Glass	kt	16.0438	16.4271	16.8061	17.1806	17.9217	18.6573	19.3874	20.112	21.4577	22.794	24.1211	25.439	24.5061	23.5789	22.655	21.7348	20.8184	19.906	18.998	18.0946	17.2209	16.3521	15.4884
C1	Thermal renovation	Outflow	Gypsum	kt	0	0	0	0	0	0	0	0	0	0	0	0	0	0	0	0	0	0	0	0	0	0	0
C1	Thermal renovation	Outflow	Clay	kt	0	0	0	0	0	0	0	0	0	0	0	0	0	0	0	0	0	0	0	0	0	0	0
C1	Thermal renovation	Outflow	Limestone	kt	0	0	0	0	0	0	0	0	0	0	0	0	0	0	0	0	0	0	0	0	0	0	0
C1	Thermal renovation	Outflow	Mortar	kt	0	0	0	0	0	0	0	0	0	0	0	0	0	0	0	0	0	0	0	0	0	0	0
C1	Thermal renovation	Outflow	Bricks	kt	0	0	0	0	0	0	0	0	0	0	0	0	0	0	0	0	0	0	0	0	0	0	0
C1	Thermal renovation	Outflow	Stone wool	kt	0	0	0	0	0	0	0	0	0	0	0	0	0	0	0	0	0	0	0	0	0	0	0
C1	Thermal renovation	Outflow	Glass wool	kt	0	0	0	0	0	0	0	0	0	0	0	0	0	0	0	0	0	0	0	0	0	0	0
C1	Thermal renovation	Outflow	Other non-metallic minerals	kt	0	0	0	0	0	0	0	0	0	0	0	0	0	0	0	0	0	0	0	0	0	0	0
C1	Thermal renovation	Outflow	Timber	kt	0	0	0	0	0	0	0	0	0	0	0	0	0	0	0	0	0	0	0	0	0	0	0
C1	Thermal renovation	Outflow	Other biomass-based materials	kt	0	0	0	0	0	0	0	0	0	0	0	0	0	0	0	0	0	0	0	0	0	0	0
C1	Thermal renovation	Outflow	Asphalt	kt	0	0	0	0	0	0	0	0	0	0	0	0	0	0	0	0	0	0	0	0	0	0	0
C1	Thermal renovation	Outflow	Bitumen	kt	0	0	0	0	0	0	0	0	0	0	0	0	0	0	0	0	0	0	0	0	0	0	0
C1	Thermal renovation	Outflow	Other petrochemical-based materials	kt	2.7035	2.7681	2.83196	2.89505	3.01995	3.1439	3.26693	3.38903	3.61578	3.84097	4.06459	4.28667	4.12946	3.97322	3.81755	3.66248	3.50805	3.35432	3.20131	3.04907	2.90186	2.75546	2.60992
C1	Thermal renovation	Outflow	Natural gas	kt	0	0	0	0	0	0	0	0	0	0	0	0	0	0	0	0	0	0	0	0	0	0	0
C1	Thermal renovation	Outflow	Oil	kt	0	0	0	0	0	0	0	0	0	0	0	0	0	0	0	0	0	0	0	0	0	0	0
C1	Thermal renovation	Outflow	Other materials	kt	0.000681554	0.000697839	0.000713939	0.000729845	0.000761331	0.00079258	0.000823595	0.000854376	0.000911542	0.000968311	0.00102469	0.00108067	0.00104104	0.00100165	0.000962406	0.000923313	0.000884383	0.000845626	0.000807052	0.000768673	0.00073156	0.000694654	0.000657963
C1	Heating system replacement	Inflow	Iron/steel	kt	0	0	0	0	0	0	0	0	0	0	0	0	0	0	0	0	0	0	0	0.390661	0.980626	1.6213	2.32007
C1	Heating system replacement	Inflow	Copper	kt	0.611483	0.611483	0.607055	1.56365	1.58681	1.60815	1.63731	1.66624	1.67956	1.68965	1.69617	1.69871	1.76782	1.84533	1.92546	2.01456	2.11373	2.22425	2.34759	2.48549	2.63865	2.81052	3.00388
C1	Heating system replacement	Inflow	Aluminium	kt	0	0	0	0.138059	0.134903	0.131504	0.131049	0.130573	0.125397	0.119803	0.113746	0.107175	0.11896	0.131859	0.144286	0.157845	0.172674	0.18893	0.206797	0.22649	0.247977	0.271806	0.298322
C1	Heating system replacement	Inflow	Other metals	kt	0.00434894	0.00434894	0.00436587	0.0101507	0.0103447	0.0105277	0.0107424	0.0109556	0.0110955	0.0112154	0.0113135	0.0113871	0.0117879	0.0122403	0.0127155	0.0132461	0.0138388	0.0145017	0.0152438	0.0160759	0.0170032	0.0180463	0.0192222
C1	Heating system replacement	Inflow	Concrete	kt	0	0	0	0	0	0	0	0	0	0	0	0	0	0	0	0	0	0	0	0	0	0	0
C1	Heating system replacement	Inflow	Cement	kt	0.00472203	0.00472203	0.0044332	0	0	0	0	0	0	0	0	0	0	0	0	0	0	0	0	0	0	0	0
C1	Heating system replacement	Inflow	Gravel	kt	0	0	0	0	0	0	0	0	0	0	0	0	0	0	0	0	0	0	0	0	0	0	0
C1	Heating system replacement	Inflow	Sand	kt	0.223732	0.223732	0.210047	0	0	0	0	0	0	0	0	0	0	0	0	0	0	0	0	0	0	0	0
C1	Heating system replacement	Inflow	Glass	kt	0.197991	0.197991	0.198497	0.651622	0.665079	0.677842	0.692209	0.706483	0.716683	0.725636	0.733207	0.739242	0.763879	0.791751	0.821224	0.854187	0.89107	0.93237	0.978665	1.03063	1.08862	1.15391	1.22758
C1	Heating system replacement	Inflow	Gypsum	kt	0	0	0	0	0	0	0	0	0	0	0	0	0	0	0	0	0	0	0	0	0	0	0
C1	Heating system replacement	Inflow	Clay	kt	0	0	0	0.0185869	0.0107486	0.00275884	0	0	0	0	0	0	0	0	0	0	0.00335629	0.0148085	0.0271596	0.0405268	0.0547742	0.0703185	0.0873497
C1	Heating system replacement	Inflow	Limestone	kt	0.0146286	0.0146286	0.0137338	0	0	0	0	0	0	0	0	0	0	0	0	0	0	0	0	0	0	0	0
C1	Heating system replacement	Inflow	Mortar	kt	0	0	0	0	0	0	0	0	0	0	0	0	0	0	0	0	0	0	0	0	0	0	0
C1	Heating system replacement	Inflow	Bricks	kt	0.192861	0.192861	0.181065	0	0	0	0	0	0	0	0	0	0	0	0	0	0	0	0	0	0	0	0
C1	Heating system replacement	Inflow	Stone wool	kt	0	0	0	0	0	0	0	0	0	0	0	0	0	0	0	0	0	0	0	0	0.00349653	0.0123834	0.0220511
C1	Heating system replacement	Inflow	Glass wool	kt	0	0	0	0	0	0	0	0	0	0	0	0	0	0	0	0	0	0	0	0	0	0	0
C1	Heating system replacement	Inflow	Other non-metallic minerals	kt	0	0	0	0	0	0	0	0	0	0	0	0	0	0	0	0	0	0	0	0	0	0	0
C1	Heating system replacement	Inflow	Timber	kt	0.0187747	0.0187747	0.0176263	0	0	0	0	0	0	0	0	0	0	0	0	0	0	0	0	0	0	0	0
C1	Heating system replacement	Inflow	Other biomass-based materials	kt	0	0	0	0	0	0	0	0	0	0	0	0	0	0	0	0	0	0	0	0	0	0	0
C1	Heating system replacement	Inflow	Asphalt	kt	0	0	0	0	0	0	0	0	0	0	0	0	0	0	0	0	0	0	0	0	0	0	0
C1	Heating system replacement	Inflow	Bitumen	kt	0	0	0	0	0	0	0	0	0	0	0	0	0	0	0	0	0	0	0	0	0	0	0
C1	Heating system replacement	Inflow	Other petrochemical-based materials	kt	1.0435	1.0435	1.02963	2.2222	2.24302	2.26107	2.29546	2.32953	2.33369	2.33296	2.3268	2.31462	2.42604	2.55028	2.6766	2.81645	2.97151	3.14368	3.33519	3.54864	3.78482	4.04919	4.34594
C1	Heating system replacement	Inflow	Natural gas	kt	0	0	0	0	0	0	0	0	0	0	0	0	0	0	0	0	0	0	0	0	0	0	0
C1	Heating system replacement	Inflow	Oil	kt	0	0	0	0	0	0	0	0	0	0	0	0	0	0	0	0	0	0	0	0	0	0	0
C1	Heating system replacement	Inflow	Other materials	kt	0	0	0	0.0274627	0.0263693	0.0252201	0.0248584	0.0244924	0.022894	0.0212005	0.0194018	0.0174865	0.0203396	0.0234476	0.0263985	0.0296054	0.0330989	0.0369144	0.0410933	0.0456836	0.0506711	0.0561858	0.0623058
C1	Heating system replacement	Outflow	Iron/steel	kt	5.58632	5.58632	6.03381	0.0869712	0.479012	0.877206	1.10642	1.33571	1.81373	2.30161	2.80033	3.31103	2.88783	2.43718	2.03953	1.61676	1.16598	0.683857	0.166493	0	0	0	0
C1	Heating system replacement	Outflow	Copper	kt	0	0	0	0	0	0	0	0	0	0	0	0	0	0	0	0	0	0	0	0	0	0	0
C1	Heating system replacement	Outflow	Aluminium	kt	0.03073	0.03073	0.0372761	0	0	0	0	0	0	0	0	0	0	0	0	0	0	0	0	0	0	0	0
C1	Heating system replacement	Outflow	Other metals	kt	0	0	0	0	0	0	0	0	0	0	0	0	0	0	0	0	0	0	0	0	0	0	0
C1	Heating system replacement	Outflow	Concrete	kt	0	0	0	0	0	0	0	0	0	0	0	0	0	0	0	0	0	0	0	0	0	0	0
C1	Heating system replacement	Outflow	Cement	kt	0	0	0	0.0023873	0.00287085	0.00335881	0.00366438	0.0039697	0.00453748	0.00511185	0.00569343	0.00628294	0.00589861	0.00549511	0.00515622	0.00480163	0.00442967	0.00403835	0.00362537	0.00318805	0.00273541	0.00225198	0.00173336
C1	Heating system replacement	Outflow	Gravel	kt	0	0	0	0	0	0	0	0	0	0	0	0	0	0	0	0	0	0	0	0	0	0	0
C1	Heating system replacement	Outflow	Sand	kt	0	0	0	0.113111	0.136022	0.159142	0.17362	0.188086	0.214988	0.242202	0.269757	0.297688	0.279478	0.260361	0.244304	0.227503	0.20988	0.191339	0.171772	0.151051	0.129605	0.1067	0.0821274
C1	Heating system replacement	Outflow	Glass	kt	0	0	0	0	0	0	0	0	0	0	0	0	0	0	0	0	0	0	0	0	0	0	0
C1	Heating system replacement	Outflow	Gypsum	kt	0	0	0	0	0	0	0	0	0	0	0	0	0	0	0	0	0	0	0	0	0	0	0
C1	Heating system replacement	Outflow	Clay	kt	0.0178417	0.0178417	0.0255565	0	0	0	0.00162035	0.00600395	0.015756	0.0257546	0.0360251	0.046596	0.0369073	0.0265392	0.0172374	0.00729697	0	0	0	0	0	0	0
C1	Heating system replacement	Outflow	Limestone	kt	0	0	0	0.00739573	0.00889375	0.0104054	0.0113521	0.0122979	0.0140569	0.0158363	0.017638	0.0194642	0.0182736	0.0170236	0.0159737	0.0148752	0.0137229	0.0125106	0.0112312	0.00987641	0.00847416	0.00697653	0.00536987
C1	Heating system replacement	Outflow	Mortar	kt	0	0	0	0	0	0	0	0	0	0	0	0	0	0	0	0	0	0	0	0	0	0	0
C1	Heating system replacement	Outflow	Bricks	kt	0	0	0	0.097504	0.117254	0.137183	0.149664	0.162134	0.185324	0.208783	0.232536	0.256613	0.240916	0.224436	0.210594	0.196112	0.18092	0.164938	0.148071	0.130209	0.111722	0.0919773	0.0707954
C1	Heating system replacement	Outflow	Stone wool	kt	0	0.0223364	0.027873	0.00795755	0.0139415	0.0200102	0.0235753	0.0271405	0.0343735	0.0417407	0.0492554	0.0569331	0.0508737	0.0444382	0.0388093	0.0328415	0.0264962	0.0197285	0.0124863	0.00470871	0	0	0
C1	Heating system replacement	Outflow	Glass wool	kt	0	0	0	0	0	0	0	0	0	0	0	0	0	0	0	0	0	0	0	0	0	0	0
C1	Heating system replacement	Outflow	Other non-metallic minerals	kt	0.0822068	0.0822068	0.088123	0.064702	0.0713656	0.0780456	0.0825751	0.0870966	0.0946165	0.10215	0.109696	0.117256	0.11388	0.110445	0.107889	0.10533	0.102771	0.100215	0.097665	0.095124	0.092723	0.0903406	0.0879819
C1	Heating system replacement	Outflow	Timber	kt	0	0	0	0.00949184	0.0114144	0.0133546	0.0145695	0.0157834	0.0180409	0.0203246	0.022637	0.0249808	0.0234527	0.0218484	0.020501	0.0190912	0.0176123	0.0160564	0.0144144	0.0126756	0.0108759	0.00895383	0.00689181
C1	Heating system replacement	Outflow	Other biomass-based materials	kt	0	0	0	0	0	0	0	0	0	0	0	0	0	0	0	0	0	0	0	0	0	0	0
C1	Heating system replacement	Outflow	Asphalt	kt	0	0	0	0	0	0	0	0	0	0	0	0	0	0	0	0	0	0	0	0	0	0	0
C1	Heating system replacement	Outflow	Bitumen	kt	0	0	0	0	0	0	0	0	0	0	0	0	0	0	0	0	0	0	0	0	0	0	0
C1	Heating system replacement	Outflow	Other petrochemical-based materials	kt	0	0	0	0	0	0	0	0	0	0	0	0	0	0	0	0	0	0	0	0	0	0	0
C1	Heating system replacement	Outflow	Natural gas	kt	0	0	0	0	0	0	0	0	0	0	0	0	0	0	0	0	0	0	0	0	0	0	0
C1	Heating system replacement	Outflow	Oil	kt	0	0	0	0	0	0	0	0	0	0	0	0	0	0	0	0	0	0	0	0	0	0	0
C1	Heating system replacement	Outflow	Other materials	kt	0.00969346	0.00969346	0.0114741	0	0	0	0	0	0	0	0	0	0	0	0	0	0	0	0	0	0	0	0
C1	Heating fuels	Inflow	Iron/steel	kt	0	0	0	0	0	0	0	0	0	0	0	0	0	0	0	0	0	0	0	0	0	0	0
C1	Heating fuels	Inflow	Copper	kt	0	0	0	0	0	0	0	0	0	0	0	0	0	0	0	0	0	0	0	0	0	0	0
C1	Heating fuels	Inflow	Aluminium	kt	0	0	0	0	0	0	0	0	0	0	0	0	0	0	0	0	0	0	0	0	0	0	0
C1	Heating fuels	Inflow	Other metals	kt	0	0	0	0	0	0	0	0	0	0	0	0	0	0	0	0	0	0	0	0	0	0	0
C1	Heating fuels	Inflow	Concrete	kt	0	0	0	0	0	0	0	0	0	0	0	0	0	0	0	0	0	0	0	0	0	0	0
C1	Heating fuels	Inflow	Cement	kt	0	0	0	0	0	0	0	0	0	0	0	0	0	0	0	0	0	0	0	0	0	0	0
C1	Heating fuels	Inflow	Gravel	kt	0	0	0	0	0	0	0	0	0	0	0	0	0	0	0	0	0	0	0	0	0	0	0
C1	Heating fuels	Inflow	Sand	kt	0	0	0	0	0	0	0	0	0	0	0	0	0	0	0	0	0	0	0	0	0	0	0
C1	Heating fuels	Inflow	Glass	kt	0	0	0	0	0	0	0	0	0	0	0	0	0	0	0	0	0	0	0	0	0	0	0
C1	Heating fuels	Inflow	Gypsum	kt	0	0	0	0	0	0	0	0	0	0	0	0	0	0	0	0	0	0	0	0	0	0	0
C1	Heating fuels	Inflow	Clay	kt	0	0	0	0	0	0	0	0	0	0	0	0	0	0	0	0	0	0	0	0	0	0	0
C1	Heating fuels	Inflow	Limestone	kt	0	0	0	0	0	0	0	0	0	0	0	0	0	0	0	0	0	0	0	0	0	0	0
C1	Heating fuels	Inflow	Mortar	kt	0	0	0	0	0	0	0	0	0	0	0	0	0	0	0	0	0	0	0	0	0	0	0
C1	Heating fuels	Inflow	Bricks	kt	0	0	0	0	0	0	0	0	0	0	0	0	0	0	0	0	0	0	0	0	0	0	0
C1	Heating fuels	Inflow	Stone wool	kt	0	0	0	0	0	0	0	0	0	0	0	0	0	0	0	0	0	0	0	0	0	0	0
C1	Heating fuels	Inflow	Glass wool	kt	0	0	0	0	0	0	0	0	0	0	0	0	0	0	0	0	0	0	0	0	0	0	0
C1	Heating fuels	Inflow	Other non-metallic minerals	kt	0	0	0	0	0	0	0	0	0	0	0	0	0	0	0	0	0	0	0	0	0	0	0
C1	Heating fuels	Inflow	Timber	kt	0	0	0	0	0	0	0	0	0	0	0	0	0	0	0	0	0	0	0	0	0	0	0
C1	Heating fuels	Inflow	Other biomass-based materials	kt	7603.13	7545.9	7484.11	7454.32	7418.96	7377.99	7333.55	7285.64	7231.2	7170.18	7102.49	7028.04	6958.19	6902.28	6850.99	6804.55	6763.18	6727.16	6696.79	6672.41	6654.27	6642.81	6638.52
C1	Heating fuels	Inflow	Crop residues/straw	kt	0	0	0	97.3977	196.381	296.818	398.689	501.946	606.282	711.498	817.381	923.698	1031.9	1142.36	1255.33	1371.2	1490.44	1613.53	1741.07	1873.68	2012.06	2157.02	2309.5
C1	Heating fuels	Inflow	Asphalt	kt	0	0	0	0	0	0	0	0	0	0	0	0	0	0	0	0	0	0	0	0	0	0	0
C1	Heating fuels	Inflow	Bitumen	kt	0	0	0	0	0	0	0	0	0	0	0	0	0	0	0	0	0	0	0	0	0	0	0
C1	Heating fuels	Inflow	Other petrochemical-based materials	kt	0	0	0	0	0	0	0	0	0	0	0	0	0	0	0	0	0	0	0	0	0	0	0
C1	Heating fuels	Inflow	Natural gas	kt	2530.72	2495.96	2459.58	2360.35	2258.18	2153.18	2046.1	1936.98	1825.12	1710.69	1593.86	1474.82	1356.01	1236.02	1115.5	994.175	871.721	747.787	621.977	493.843	362.87	228.492	90.0582
C1	Heating fuels	Inflow	Oil	kt	1319.33	1273.94	1227.5	1176.2	1123.36	1069.05	1013.62	957.1	899.146	839.843	779.282	717.562	655.868	594.063	531.918	469.283	405.99	341.851	276.653	210.159	142.094	72.1571	0
C1	Heating fuels	Inflow	Other materials	kt	53.1675	55.5609	57.9639	62.857	67.839	72.9046	78.0711	83.3377	88.6663	94.047	99.4692	104.921	110.571	116.444	122.551	128.919	135.578	142.561	149.909	157.664	165.874	174.593	183.888
C1	Heating fuels	Outflow	Iron/steel	kt	0	0	0	0	0	0	0	0	0	0	0	0	0	0	0	0	0	0	0	0	0	0	0
C1	Heating fuels	Outflow	Copper	kt	0	0	0	0	0	0	0	0	0	0	0	0	0	0	0	0	0	0	0	0	0	0	0
C1	Heating fuels	Outflow	Aluminium	kt	0	0	0	0	0	0	0	0	0	0	0	0	0	0	0	0	0	0	0	0	0	0	0
C1	Heating fuels	Outflow	Other metals	kt	0	0	0	0	0	0	0	0	0	0	0	0	0	0	0	0	0	0	0	0	0	0	0
C1	Heating fuels	Outflow	Concrete	kt	0	0	0	0	0	0	0	0	0	0	0	0	0	0	0	0	0	0	0	0	0	0	0
C1	Heating fuels	Outflow	Cement	kt	0	0	0	0	0	0	0	0	0	0	0	0	0	0	0	0	0	0	0	0	0	0	0
C1	Heating fuels	Outflow	Gravel	kt	0	0	0	0	0	0	0	0	0	0	0	0	0	0	0	0	0	0	0	0	0	0	0
C1	Heating fuels	Outflow	Sand	kt	0	0	0	0	0	0	0	0	0	0	0	0	0	0	0	0	0	0	0	0	0	0	0
C1	Heating fuels	Outflow	Glass	kt	0	0	0	0	0	0	0	0	0	0	0	0	0	0	0	0	0	0	0	0	0	0	0
C1	Heating fuels	Outflow	Gypsum	kt	0	0	0	0	0	0	0	0	0	0	0	0	0	0	0	0	0	0	0	0	0	0	0
C1	Heating fuels	Outflow	Clay	kt	0	0	0	0	0	0	0	0	0	0	0	0	0	0	0	0	0	0	0	0	0	0	0
C1	Heating fuels	Outflow	Limestone	kt	0	0	0	0	0	0	0	0	0	0	0	0	0	0	0	0	0	0	0	0	0	0	0
C1	Heating fuels	Outflow	Mortar	kt	0	0	0	0	0	0	0	0	0	0	0	0	0	0	0	0	0	0	0	0	0	0	0
C1	Heating fuels	Outflow	Bricks	kt	0	0	0	0	0	0	0	0	0	0	0	0	0	0	0	0	0	0	0	0	0	0	0
C1	Heating fuels	Outflow	Stone wool	kt	0	0	0	0	0	0	0	0	0	0	0	0	0	0	0	0	0	0	0	0	0	0	0
C1	Heating fuels	Outflow	Glass wool	kt	0	0	0	0	0	0	0	0	0	0	0	0	0	0	0	0	0	0	0	0	0	0	0
C1	Heating fuels	Outflow	Other non-metallic minerals	kt	0	0	0	0	0	0	0	0	0	0	0	0	0	0	0	0	0	0	0	0	0	0	0
C1	Heating fuels	Outflow	Timber	kt	0	0	0	0	0	0	0	0	0	0	0	0	0	0	0	0	0	0	0	0	0	0	0
C1	Heating fuels	Outflow	Other biomass-based materials	kt	7603.13	7545.9	7484.11	7454.32	7418.96	7377.99	7333.55	7285.64	7231.2	7170.18	7102.49	7028.04	6958.19	6902.28	6850.99	6804.55	6763.18	6727.16	6696.79	6672.41	6654.27	6642.81	6638.52
C1	Heating fuels	Outflow	Crop residues/straw	kt	0	0	0	97.3977	196.381	296.818	398.689	501.946	606.282	711.498	817.381	923.698	1031.9	1142.36	1255.33	1371.2	1490.44	1613.53	1741.07	1873.68	2012.06	2157.02	2309.5
C1	Heating fuels	Outflow	Asphalt	kt	0	0	0	0	0	0	0	0	0	0	0	0	0	0	0	0	0	0	0	0	0	0	0
C1	Heating fuels	Outflow	Bitumen	kt	0	0	0	0	0	0	0	0	0	0	0	0	0	0	0	0	0	0	0	0	0	0	0
C1	Heating fuels	Outflow	Other petrochemical-based materials	kt	0	0	0	0	0	0	0	0	0	0	0	0	0	0	0	0	0	0	0	0	0	0	0
C1	Heating fuels	Outflow	Natural gas	kt	2530.72	2495.96	2459.58	2360.35	2258.18	2153.18	2046.1	1936.98	1825.12	1710.69	1593.86	1474.82	1356.01	1236.02	1115.5	994.175	871.721	747.787	621.977	493.843	362.87	228.492	90.0582
C1	Heating fuels	Outflow	Oil	kt	1319.33	1273.94	1227.5	1176.2	1123.36	1069.05	1013.62	957.1	899.146	839.843	779.282	717.562	655.868	594.063	531.918	469.283	405.99	341.851	276.653	210.159	142.094	72.1571	0
C1	Heating fuels	Outflow	Other materials	kt	53.1675	55.5609	57.9639	62.857	67.839	72.9046	78.0711	83.3377	88.6663	94.047	99.4692	104.921	110.571	116.444	122.551	128.919	135.578	142.561	149.909	157.664	165.874	174.593	183.888
C1	Fuel use (construction)	Inflow	Iron/steel	kt	0	0	0	0	0	0	0	0	0	0	0	0	0	0	0	0	0	0	0	0	0	0	0
C1	Fuel use (construction)	Inflow	Copper	kt	0	0	0	0	0	0	0	0	0	0	0	0	0	0	0	0	0	0	0	0	0	0	0
C1	Fuel use (construction)	Inflow	Aluminium	kt	0	0	0	0	0	0	0	0	0	0	0	0	0	0	0	0	0	0	0	0	0	0	0
C1	Fuel use (construction)	Inflow	Other metals	kt	0	0	0	0	0	0	0	0	0	0	0	0	0	0	0	0	0	0	0	0	0	0	0
C1	Fuel use (construction)	Inflow	Concrete	kt	0	0	0	0	0	0	0	0	0	0	0	0	0	0	0	0	0	0	0	0	0	0	0
C1	Fuel use (construction)	Inflow	Cement	kt	0	0	0	0	0	0	0	0	0	0	0	0	0	0	0	0	0	0	0	0	0	0	0
C1	Fuel use (construction)	Inflow	Gravel	kt	0	0	0	0	0	0	0	0	0	0	0	0	0	0	0	0	0	0	0	0	0	0	0
C1	Fuel use (construction)	Inflow	Sand	kt	0	0	0	0	0	0	0	0	0	0	0	0	0	0	0	0	0	0	0	0	0	0	0
C1	Fuel use (construction)	Inflow	Glass	kt	0	0	0	0	0	0	0	0	0	0	0	0	0	0	0	0	0	0	0	0	0	0	0
C1	Fuel use (construction)	Inflow	Gypsum	kt	0	0	0	0	0	0	0	0	0	0	0	0	0	0	0	0	0	0	0	0	0	0	0
C1	Fuel use (construction)	Inflow	Clay	kt	0	0	0	0	0	0	0	0	0	0	0	0	0	0	0	0	0	0	0	0	0	0	0
C1	Fuel use (construction)	Inflow	Limestone	kt	0	0	0	0	0	0	0	0	0	0	0	0	0	0	0	0	0	0	0	0	0	0	0
C1	Fuel use (construction)	Inflow	Mortar	kt	0	0	0	0	0	0	0	0	0	0	0	0	0	0	0	0	0	0	0	0	0	0	0
C1	Fuel use (construction)	Inflow	Bricks	kt	0	0	0	0	0	0	0	0	0	0	0	0	0	0	0	0	0	0	0	0	0	0	0
C1	Fuel use (construction)	Inflow	Stone wool	kt	0	0	0	0	0	0	0	0	0	0	0	0	0	0	0	0	0	0	0	0	0	0	0
C1	Fuel use (construction)	Inflow	Glass wool	kt	0	0	0	0	0	0	0	0	0	0	0	0	0	0	0	0	0	0	0	0	0	0	0
C1	Fuel use (construction)	Inflow	Other non-metallic minerals	kt	0	0	0	0	0	0	0	0	0	0	0	0	0	0	0	0	0	0	0	0	0	0	0
C1	Fuel use (construction)	Inflow	Timber	kt	0	0	0	0	0	0	0	0	0	0	0	0	0	0	0	0	0	0	0	0	0	0	0
C1	Fuel use (construction)	Inflow	Other biomass-based materials	kt	0	0	0	0	0	0	0	0	0	0	0	0	0	0	0	0	0	0	0	0	0	0	0
C1	Fuel use (construction)	Inflow	Asphalt	kt	0	0	0	0	0	0	0	0	0	0	0	0	0	0	0	0	0	0	0	0	0	0	0
C1	Fuel use (construction)	Inflow	Bitumen	kt	0	0	0	0	0	0	0	0	0	0	0	0	0	0	0	0	0	0	0	0	0	0	0
C1	Fuel use (construction)	Inflow	Other petrochemical-based materials	kt	0	0	0	0	0	0	0	0	0	0	0	0	0	0	0	0	0	0	0	0	0	0	0
C1	Fuel use (construction)	Inflow	Natural gas	kt	0	0	0	0	0	0	0	0	0	0	0	0	0	0	0	0	0	0	0	0	0	0	0
C1	Fuel use (construction)	Inflow	Oil	kt	401.893	322.884	243.874	164.864	85.8544	86.8103	87.5924	88.2006	88.6351	88.8958	88.9827	88.8958	88.6351	86.6799	84.4641	81.9875	79.2502	76.2523	72.9936	69.4743	65.6943	61.6535	57.3521
C1	Fuel use (construction)	Inflow	Other materials	kt	0	0	0	0	0	0	0	0	0	0	0	0	0	0	0	0	0	0	0	0	0	0	0
C1	Fuel use (construction)	Outflow	Iron/steel	kt	0	0	0	0	0	0	0	0	0	0	0	0	0	0	0	0	0	0	0	0	0	0	0
C1	Fuel use (construction)	Outflow	Copper	kt	0	0	0	0	0	0	0	0	0	0	0	0	0	0	0	0	0	0	0	0	0	0	0
C1	Fuel use (construction)	Outflow	Aluminium	kt	0	0	0	0	0	0	0	0	0	0	0	0	0	0	0	0	0	0	0	0	0	0	0
C1	Fuel use (construction)	Outflow	Other metals	kt	0	0	0	0	0	0	0	0	0	0	0	0	0	0	0	0	0	0	0	0	0	0	0
C1	Fuel use (construction)	Outflow	Concrete	kt	0	0	0	0	0	0	0	0	0	0	0	0	0	0	0	0	0	0	0	0	0	0	0
C1	Fuel use (construction)	Outflow	Cement	kt	0	0	0	0	0	0	0	0	0	0	0	0	0	0	0	0	0	0	0	0	0	0	0
C1	Fuel use (construction)	Outflow	Gravel	kt	0	0	0	0	0	0	0	0	0	0	0	0	0	0	0	0	0	0	0	0	0	0	0
C1	Fuel use (construction)	Outflow	Sand	kt	0	0	0	0	0	0	0	0	0	0	0	0	0	0	0	0	0	0	0	0	0	0	0
C1	Fuel use (construction)	Outflow	Glass	kt	0	0	0	0	0	0	0	0	0	0	0	0	0	0	0	0	0	0	0	0	0	0	0
C1	Fuel use (construction)	Outflow	Gypsum	kt	0	0	0	0	0	0	0	0	0	0	0	0	0	0	0	0	0	0	0	0	0	0	0
C1	Fuel use (construction)	Outflow	Clay	kt	0	0	0	0	0	0	0	0	0	0	0	0	0	0	0	0	0	0	0	0	0	0	0
C1	Fuel use (construction)	Outflow	Limestone	kt	0	0	0	0	0	0	0	0	0	0	0	0	0	0	0	0	0	0	0	0	0	0	0
C1	Fuel use (construction)	Outflow	Mortar	kt	0	0	0	0	0	0	0	0	0	0	0	0	0	0	0	0	0	0	0	0	0	0	0
C1	Fuel use (construction)	Outflow	Bricks	kt	0	0	0	0	0	0	0	0	0	0	0	0	0	0	0	0	0	0	0	0	0	0	0
C1	Fuel use (construction)	Outflow	Stone wool	kt	0	0	0	0	0	0	0	0	0	0	0	0	0	0	0	0	0	0	0	0	0	0	0
C1	Fuel use (construction)	Outflow	Glass wool	kt	0	0	0	0	0	0	0	0	0	0	0	0	0	0	0	0	0	0	0	0	0	0	0
C1	Fuel use (construction)	Outflow	Other non-metallic minerals	kt	0	0	0	0	0	0	0	0	0	0	0	0	0	0	0	0	0	0	0	0	0	0	0
C1	Fuel use (construction)	Outflow	Timber	kt	0	0	0	0	0	0	0	0	0	0	0	0	0	0	0	0	0	0	0	0	0	0	0
C1	Fuel use (construction)	Outflow	Other biomass-based materials	kt	0	0	0	0	0	0	0	0	0	0	0	0	0	0	0	0	0	0	0	0	0	0	0
C1	Fuel use (construction)	Outflow	Asphalt	kt	0	0	0	0	0	0	0	0	0	0	0	0	0	0	0	0	0	0	0	0	0	0	0
C1	Fuel use (construction)	Outflow	Bitumen	kt	0	0	0	0	0	0	0	0	0	0	0	0	0	0	0	0	0	0	0	0	0	0	0
C1	Fuel use (construction)	Outflow	Other petrochemical-based materials	kt	0	0	0	0	0	0	0	0	0	0	0	0	0	0	0	0	0	0	0	0	0	0	0
C1	Fuel use (construction)	Outflow	Natural gas	kt	0	0	0	0	0	0	0	0	0	0	0	0	0	0	0	0	0	0	0	0	0	0	0
C1	Fuel use (construction)	Outflow	Oil	kt	401.893	322.884	243.874	164.864	85.8544	86.8103	87.5924	88.2006	88.6351	88.8958	88.9827	88.8958	88.6351	86.6799	84.4641	81.9875	79.2502	76.2523	72.9936	69.4743	65.6943	61.6535	57.3521
C1	Fuel use (construction)	Outflow	Other materials	kt	0	0	0	0	0	0	0	0	0	0	0	0	0	0	0	0	0	0	0	0	0	0	0
C1	Fuel use (demolition)	Inflow	Iron/steel	kt	0	0	0	0	0	0	0	0	0	0	0	0	0	0	0	0	0	0	0	0	0	0	0
C1	Fuel use (demolition)	Inflow	Copper	kt	0	0	0	0	0	0	0	0	0	0	0	0	0	0	0	0	0	0	0	0	0	0	0
C1	Fuel use (demolition)	Inflow	Aluminium	kt	0	0	0	0	0	0	0	0	0	0	0	0	0	0	0	0	0	0	0	0	0	0	0
C1	Fuel use (demolition)	Inflow	Other metals	kt	0	0	0	0	0	0	0	0	0	0	0	0	0	0	0	0	0	0	0	0	0	0	0
C1	Fuel use (demolition)	Inflow	Concrete	kt	0	0	0	0	0	0	0	0	0	0	0	0	0	0	0	0	0	0	0	0	0	0	0
C1	Fuel use (demolition)	Inflow	Cement	kt	0	0	0	0	0	0	0	0	0	0	0	0	0	0	0	0	0	0	0	0	0	0	0
C1	Fuel use (demolition)	Inflow	Gravel	kt	0	0	0	0	0	0	0	0	0	0	0	0	0	0	0	0	0	0	0	0	0	0	0
C1	Fuel use (demolition)	Inflow	Sand	kt	0	0	0	0	0	0	0	0	0	0	0	0	0	0	0	0	0	0	0	0	0	0	0
C1	Fuel use (demolition)	Inflow	Glass	kt	0	0	0	0	0	0	0	0	0	0	0	0	0	0	0	0	0	0	0	0	0	0	0
C1	Fuel use (demolition)	Inflow	Gypsum	kt	0	0	0	0	0	0	0	0	0	0	0	0	0	0	0	0	0	0	0	0	0	0	0
C1	Fuel use (demolition)	Inflow	Clay	kt	0	0	0	0	0	0	0	0	0	0	0	0	0	0	0	0	0	0	0	0	0	0	0
C1	Fuel use (demolition)	Inflow	Limestone	kt	0	0	0	0	0	0	0	0	0	0	0	0	0	0	0	0	0	0	0	0	0	0	0
C1	Fuel use (demolition)	Inflow	Mortar	kt	0	0	0	0	0	0	0	0	0	0	0	0	0	0	0	0	0	0	0	0	0	0	0
C1	Fuel use (demolition)	Inflow	Bricks	kt	0	0	0	0	0	0	0	0	0	0	0	0	0	0	0	0	0	0	0	0	0	0	0
C1	Fuel use (demolition)	Inflow	Stone wool	kt	0	0	0	0	0	0	0	0	0	0	0	0	0	0	0	0	0	0	0	0	0	0	0
C1	Fuel use (demolition)	Inflow	Glass wool	kt	0	0	0	0	0	0	0	0	0	0	0	0	0	0	0	0	0	0	0	0	0	0	0
C1	Fuel use (demolition)	Inflow	Other non-metallic minerals	kt	0	0	0	0	0	0	0	0	0	0	0	0	0	0	0	0	0	0	0	0	0	0	0
C1	Fuel use (demolition)	Inflow	Timber	kt	0	0	0	0	0	0	0	0	0	0	0	0	0	0	0	0	0	0	0	0	0	0	0
C1	Fuel use (demolition)	Inflow	Other biomass-based materials	kt	0	0	0	0	0	0	0	0	0	0	0	0	0	0	0	0	0	0	0	0	0	0	0
C1	Fuel use (demolition)	Inflow	Asphalt	kt	0	0	0	0	0	0	0	0	0	0	0	0	0	0	0	0	0	0	0	0	0	0	0
C1	Fuel use (demolition)	Inflow	Bitumen	kt	0	0	0	0	0	0	0	0	0	0	0	0	0	0	0	0	0	0	0	0	0	0	0
C1	Fuel use (demolition)	Inflow	Other petrochemical-based materials	kt	0	0	0	0	0	0	0	0	0	0	0	0	0	0	0	0	0	0	0	0	0	0	0
C1	Fuel use (demolition)	Inflow	Natural gas	kt	0	0	0	0	0	0	0	0	0	0	0	0	0	0	0	0	0	0	0	0	0	0	0
C1	Fuel use (demolition)	Inflow	Oil	kt	58.9033	61.5807	64.2581	65.2621	66.1323	66.8686	67.471	67.9396	68.2742	68.475	68.542	68.475	68.2742	70.2823	72.2904	74.2984	76.3065	78.3146	80.3226	82.3307	84.3388	86.3468	88.3549
C1	Fuel use (demolition)	Inflow	Other materials	kt	0	0	0	0	0	0	0	0	0	0	0	0	0	0	0	0	0	0	0	0	0	0	0
C1	Fuel use (demolition)	Outflow	Iron/steel	kt	0	0	0	0	0	0	0	0	0	0	0	0	0	0	0	0	0	0	0	0	0	0	0
C1	Fuel use (demolition)	Outflow	Copper	kt	0	0	0	0	0	0	0	0	0	0	0	0	0	0	0	0	0	0	0	0	0	0	0
C1	Fuel use (demolition)	Outflow	Aluminium	kt	0	0	0	0	0	0	0	0	0	0	0	0	0	0	0	0	0	0	0	0	0	0	0
C1	Fuel use (demolition)	Outflow	Other metals	kt	0	0	0	0	0	0	0	0	0	0	0	0	0	0	0	0	0	0	0	0	0	0	0
C1	Fuel use (demolition)	Outflow	Concrete	kt	0	0	0	0	0	0	0	0	0	0	0	0	0	0	0	0	0	0	0	0	0	0	0
C1	Fuel use (demolition)	Outflow	Cement	kt	0	0	0	0	0	0	0	0	0	0	0	0	0	0	0	0	0	0	0	0	0	0	0
C1	Fuel use (demolition)	Outflow	Gravel	kt	0	0	0	0	0	0	0	0	0	0	0	0	0	0	0	0	0	0	0	0	0	0	0
C1	Fuel use (demolition)	Outflow	Sand	kt	0	0	0	0	0	0	0	0	0	0	0	0	0	0	0	0	0	0	0	0	0	0	0
C1	Fuel use (demolition)	Outflow	Glass	kt	0	0	0	0	0	0	0	0	0	0	0	0	0	0	0	0	0	0	0	0	0	0	0
C1	Fuel use (demolition)	Outflow	Gypsum	kt	0	0	0	0	0	0	0	0	0	0	0	0	0	0	0	0	0	0	0	0	0	0	0
C1	Fuel use (demolition)	Outflow	Clay	kt	0	0	0	0	0	0	0	0	0	0	0	0	0	0	0	0	0	0	0	0	0	0	0
C1	Fuel use (demolition)	Outflow	Limestone	kt	0	0	0	0	0	0	0	0	0	0	0	0	0	0	0	0	0	0	0	0	0	0	0
C1	Fuel use (demolition)	Outflow	Mortar	kt	0	0	0	0	0	0	0	0	0	0	0	0	0	0	0	0	0	0	0	0	0	0	0
C1	Fuel use (demolition)	Outflow	Bricks	kt	0	0	0	0	0	0	0	0	0	0	0	0	0	0	0	0	0	0	0	0	0	0	0
C1	Fuel use (demolition)	Outflow	Stone wool	kt	0	0	0	0	0	0	0	0	0	0	0	0	0	0	0	0	0	0	0	0	0	0	0
C1	Fuel use (demolition)	Outflow	Glass wool	kt	0	0	0	0	0	0	0	0	0	0	0	0	0	0	0	0	0	0	0	0	0	0	0
C1	Fuel use (demolition)	Outflow	Other non-metallic minerals	kt	0	0	0	0	0	0	0	0	0	0	0	0	0	0	0	0	0	0	0	0	0	0	0
C1	Fuel use (demolition)	Outflow	Timber	kt	0	0	0	0	0	0	0	0	0	0	0	0	0	0	0	0	0	0	0	0	0	0	0
C1	Fuel use (demolition)	Outflow	Other biomass-based materials	kt	0	0	0	0	0	0	0	0	0	0	0	0	0	0	0	0	0	0	0	0	0	0	0
C1	Fuel use (demolition)	Outflow	Asphalt	kt	0	0	0	0	0	0	0	0	0	0	0	0	0	0	0	0	0	0	0	0	0	0	0
C1	Fuel use (demolition)	Outflow	Bitumen	kt	0	0	0	0	0	0	0	0	0	0	0	0	0	0	0	0	0	0	0	0	0	0	0
C1	Fuel use (demolition)	Outflow	Other petrochemical-based materials	kt	0	0	0	0	0	0	0	0	0	0	0	0	0	0	0	0	0	0	0	0	0	0	0
C1	Fuel use (demolition)	Outflow	Natural gas	kt	0	0	0	0	0	0	0	0	0	0	0	0	0	0	0	0	0	0	0	0	0	0	0
C1	Fuel use (demolition)	Outflow	Oil	kt	58.9033	61.5807	64.2581	65.2621	66.1323	66.8686	67.471	67.9396	68.2742	68.475	68.542	68.475	68.2742	70.2823	72.2904	74.2984	76.3065	78.3146	80.3226	82.3307	84.3388	86.3468	88.3549
C1	Fuel use (demolition)	Outflow	Other materials	kt	0	0	0	0	0	0	0	0	0	0	0	0	0	0	0	0	0	0	0	0	0	0	0
C1	Fuel use (manufacturing)	Inflow	Iron/steel	kt	0	0	0	0	0	0	0	0	0	0	0	0	0	0	0	0	0	0	0	0	0	0	0
C1	Fuel use (manufacturing)	Inflow	Copper	kt	0	0	0	0	0	0	0	0	0	0	0	0	0	0	0	0	0	0	0	0	0	0	0
C1	Fuel use (manufacturing)	Inflow	Aluminium	kt	0	0	0	0	0	0	0	0	0	0	0	0	0	0	0	0	0	0	0	0	0	0	0
C1	Fuel use (manufacturing)	Inflow	Other metals	kt	0	0	0	0	0	0	0	0	0	0	0	0	0	0	0	0	0	0	0	0	0	0	0
C1	Fuel use (manufacturing)	Inflow	Concrete	kt	0	0	0	0	0	0	0	0	0	0	0	0	0	0	0	0	0	0	0	0	0	0	0
C1	Fuel use (manufacturing)	Inflow	Cement	kt	0	0	0	0	0	0	0	0	0	0	0	0	0	0	0	0	0	0	0	0	0	0	0
C1	Fuel use (manufacturing)	Inflow	Gravel	kt	0	0	0	0	0	0	0	0	0	0	0	0	0	0	0	0	0	0	0	0	0	0	0
C1	Fuel use (manufacturing)	Inflow	Sand	kt	0	0	0	0	0	0	0	0	0	0	0	0	0	0	0	0	0	0	0	0	0	0	0
C1	Fuel use (manufacturing)	Inflow	Glass	kt	0	0	0	0	0	0	0	0	0	0	0	0	0	0	0	0	0	0	0	0	0	0	0
C1	Fuel use (manufacturing)	Inflow	Gypsum	kt	0	0	0	0	0	0	0	0	0	0	0	0	0	0	0	0	0	0	0	0	0	0	0
C1	Fuel use (manufacturing)	Inflow	Clay	kt	0	0	0	0	0	0	0	0	0	0	0	0	0	0	0	0	0	0	0	0	0	0	0
C1	Fuel use (manufacturing)	Inflow	Limestone	kt	0	0	0	0	0	0	0	0	0	0	0	0	0	0	0	0	0	0	0	0	0	0	0
C1	Fuel use (manufacturing)	Inflow	Mortar	kt	0	0	0	0	0	0	0	0	0	0	0	0	0	0	0	0	0	0	0	0	0	0	0
C1	Fuel use (manufacturing)	Inflow	Bricks	kt	0	0	0	0	0	0	0	0	0	0	0	0	0	0	0	0	0	0	0	0	0	0	0
C1	Fuel use (manufacturing)	Inflow	Stone wool	kt	0	0	0	0	0	0	0	0	0	0	0	0	0	0	0	0	0	0	0	0	0	0	0
C1	Fuel use (manufacturing)	Inflow	Glass wool	kt	0	0	0	0	0	0	0	0	0	0	0	0	0	0	0	0	0	0	0	0	0	0	0
C1	Fuel use (manufacturing)	Inflow	Other non-metallic minerals	kt	0	0	0	0	0	0	0	0	0	0	0	0	0	0	0	0	0	0	0	0	0	0	0
C1	Fuel use (manufacturing)	Inflow	Timber	kt	0	0	0	0	0	0	0	0	0	0	0	0	0	0	0	0	0	0	0	0	0	0	0
C1	Fuel use (manufacturing)	Inflow	Other biomass-based materials	kt	0	0	0	0	0	0	0	0	0	0	0	0	0	0	0	0	0	0	0	0	0	0	0
C1	Fuel use (manufacturing)	Inflow	Asphalt	kt	0	0	0	0	0	0	0	0	0	0	0	0	0	0	0	0	0	0	0	0	0	0	0
C1	Fuel use (manufacturing)	Inflow	Bitumen	kt	0	0	0	0	0	0	0	0	0	0	0	0	0	0	0	0	0	0	0	0	0	0	0
C1	Fuel use (manufacturing)	Inflow	Other petrochemical-based materials	kt	0	0	0	0	0	0	0	0	0	0	0	0	0	0	0	0	0	0	0	0	0	0	0
C1	Fuel use (manufacturing)	Inflow	Natural gas	kt	22.4391	19.1539	15.8585	12.568	9.4061	9.65403	9.89315	10.1234	10.5539	10.9745	11.3854	11.7867	11.4319	11.0219	10.6063	10.1857	9.76074	9.33193	8.89979	8.46487	8.03605	7.60557	7.17404
C1	Fuel use (manufacturing)	Inflow	Oil	kt	705.935	586.675	460.069	335.982	210.684	215.322	219.689	223.757	229.868	235.653	241.112	246.242	242.692	236.392	229.666	222.53	214.984	207.032	198.673	189.992	181.045	171.711	161.996
C1	Fuel use (manufacturing)	Inflow	Coal	kt	58.2251	57.9367	56.8573	55.7656	55.7753	58.0208	60.2472	62.4546	66.5255	70.5669	74.5789	78.562	75.7728	72.96	70.1503	67.3443	64.5427	61.7462	58.9554	56.171	53.4697	50.7765	48.0913
C1	Fuel use (manufacturing)	Inflow	Other materials	kt	0	0	0	0	0	0	0	0	0	0	0	0	0	0	0	0	0	0	0	0	0	0	0
C1	Fuel use (manufacturing)	Outflow	Iron/steel	kt	0	0	0	0	0	0	0	0	0	0	0	0	0	0	0	0	0	0	0	0	0	0	0
C1	Fuel use (manufacturing)	Outflow	Copper	kt	0	0	0	0	0	0	0	0	0	0	0	0	0	0	0	0	0	0	0	0	0	0	0
C1	Fuel use (manufacturing)	Outflow	Aluminium	kt	0	0	0	0	0	0	0	0	0	0	0	0	0	0	0	0	0	0	0	0	0	0	0
C1	Fuel use (manufacturing)	Outflow	Other metals	kt	0	0	0	0	0	0	0	0	0	0	0	0	0	0	0	0	0	0	0	0	0	0	0
C1	Fuel use (manufacturing)	Outflow	Concrete	kt	0	0	0	0	0	0	0	0	0	0	0	0	0	0	0	0	0	0	0	0	0	0	0
C1	Fuel use (manufacturing)	Outflow	Cement	kt	0	0	0	0	0	0	0	0	0	0	0	0	0	0	0	0	0	0	0	0	0	0	0
C1	Fuel use (manufacturing)	Outflow	Gravel	kt	0	0	0	0	0	0	0	0	0	0	0	0	0	0	0	0	0	0	0	0	0	0	0
C1	Fuel use (manufacturing)	Outflow	Sand	kt	0	0	0	0	0	0	0	0	0	0	0	0	0	0	0	0	0	0	0	0	0	0	0
C1	Fuel use (manufacturing)	Outflow	Glass	kt	0	0	0	0	0	0	0	0	0	0	0	0	0	0	0	0	0	0	0	0	0	0	0
C1	Fuel use (manufacturing)	Outflow	Gypsum	kt	0	0	0	0	0	0	0	0	0	0	0	0	0	0	0	0	0	0	0	0	0	0	0
C1	Fuel use (manufacturing)	Outflow	Clay	kt	0	0	0	0	0	0	0	0	0	0	0	0	0	0	0	0	0	0	0	0	0	0	0
C1	Fuel use (manufacturing)	Outflow	Limestone	kt	0	0	0	0	0	0	0	0	0	0	0	0	0	0	0	0	0	0	0	0	0	0	0
C1	Fuel use (manufacturing)	Outflow	Mortar	kt	0	0	0	0	0	0	0	0	0	0	0	0	0	0	0	0	0	0	0	0	0	0	0
C1	Fuel use (manufacturing)	Outflow	Bricks	kt	0	0	0	0	0	0	0	0	0	0	0	0	0	0	0	0	0	0	0	0	0	0	0
C1	Fuel use (manufacturing)	Outflow	Stone wool	kt	0	0	0	0	0	0	0	0	0	0	0	0	0	0	0	0	0	0	0	0	0	0	0
C1	Fuel use (manufacturing)	Outflow	Glass wool	kt	0	0	0	0	0	0	0	0	0	0	0	0	0	0	0	0	0	0	0	0	0	0	0
C1	Fuel use (manufacturing)	Outflow	Other non-metallic minerals	kt	0	0	0	0	0	0	0	0	0	0	0	0	0	0	0	0	0	0	0	0	0	0	0
C1	Fuel use (manufacturing)	Outflow	Timber	kt	0	0	0	0	0	0	0	0	0	0	0	0	0	0	0	0	0	0	0	0	0	0	0
C1	Fuel use (manufacturing)	Outflow	Other biomass-based materials	kt	0	0	0	0	0	0	0	0	0	0	0	0	0	0	0	0	0	0	0	0	0	0	0
C1	Fuel use (manufacturing)	Outflow	Asphalt	kt	0	0	0	0	0	0	0	0	0	0	0	0	0	0	0	0	0	0	0	0	0	0	0
C1	Fuel use (manufacturing)	Outflow	Bitumen	kt	0	0	0	0	0	0	0	0	0	0	0	0	0	0	0	0	0	0	0	0	0	0	0
C1	Fuel use (manufacturing)	Outflow	Other petrochemical-based materials	kt	0	0	0	0	0	0	0	0	0	0	0	0	0	0	0	0	0	0	0	0	0	0	0
C1	Fuel use (manufacturing)	Outflow	Natural gas	kt	22.4391	19.1539	15.8585	12.568	9.4061	9.65403	9.89315	10.1234	10.5539	10.9745	11.3854	11.7867	11.4319	11.0219	10.6063	10.1857	9.76074	9.33193	8.89979	8.46487	8.03605	7.60557	7.17404
C1	Fuel use (manufacturing)	Outflow	Oil	kt	705.935	586.675	460.069	335.982	210.684	215.322	219.689	223.757	229.868	235.653	241.112	246.242	242.692	236.392	229.666	222.53	214.984	207.032	198.673	189.992	181.045	171.711	161.996
C1	Fuel use (manufacturing)	Outflow	Coal	kt	58.2251	57.9367	56.8573	55.7656	55.7753	58.0208	60.2472	62.4546	66.5255	70.5669	74.5789	78.562	75.7728	72.96	70.1503	67.3443	64.5427	61.7462	58.9554	56.171	53.4697	50.7765	48.0913
C1	Fuel use (manufacturing)	Outflow	Other materials	kt	0	0	0	0	0	0	0	0	0	0	0	0	0	0	0	0	0	0	0	0	0	0	0
R1	Stock	Stock	Iron/steel	kt	53873.1	55107.5	56254.3	57482	58735.1	60009	61303.2	62617.4	63951.4	65304.8	66677.8	68070.6	69483.1	70915.2	72367.1	73838.8	75330.7	76842.8	78375.2	79928.2	81502	83096.6	84712.3
R1	Stock	Stock	Copper	kt	0	0	0	0	0	0	0	0	0	0	0	0	0	0	0	0	0	0	0	0	0	0	0
R1	Stock	Stock	Aluminium	kt	0	0	0	0	0	0	0	0	0	0	0	0	0	0	0	0	0	0	0	0	0	0	0
R1	Stock	Stock	Other metals	kt	0	0	0	0	0	0	0	0	0	0	0	0	0	0	0	0	0	0	0	0	0	0	0
R1	Stock	Stock	Concrete	kt	1.29406e+06	1.31625e+06	1.33691e+06	1.3589e+06	1.3813e+06	1.40402e+06	1.42705e+06	1.45039e+06	1.47404e+06	1.49798e+06	1.52223e+06	1.54678e+06	1.57164e+06	1.5968e+06	1.62227e+06	1.64803e+06	1.67411e+06	1.7005e+06	1.72721e+06	1.75423e+06	1.78158e+06	1.80925e+06	1.83725e+06
R1	Stock	Stock	Cement	kt	64.1398	73.1859	81.8384	90.0986	97.9677	105.804	113.605	121.371	129.1	136.659	144.048	151.269	158.32	165.287	172.17	178.969	185.681	192.183	198.474	204.556	210.43	216.044	221.4
R1	Stock	Stock	Gravel	kt	0	0	0	0	0	0	0	0	0	0	0	0	0	0	0	0	0	0	0	0	0	0	0
R1	Stock	Stock	Sand	kt	145323	147500	149563	151698	153855	156029	158219	160424	162644	164878	167127	169391	171669	173961	176267	178588	180923	183273	185639	188019	190415	192826	195253
R1	Stock	Stock	Glass	kt	5111.42	5202.12	5288.99	5377.19	5465.7	5554.65	5644	5733.75	5823.87	5914.24	6004.85	6095.72	6186.83	6278.23	6369.94	6461.95	6554.28	6646.8	6739.54	6832.48	6925.66	7019.01	7112.55
R1	Stock	Stock	Gypsum	kt	20890.6	21268.3	21628.6	21996.5	22366.7	22738.9	23113.1	23489.1	23867	24246.3	24627.1	25009.4	25393.1	25778.4	26165.3	26553.8	26943.8	27335.3	27728.1	28122.4	28518.2	28915.3	29313.9
R1	Stock	Stock	Clay	kt	0	0	0	0	0	0	0	0	0	0	0	0	0	0	0	0	0	0	0	0	0	0	0
R1	Stock	Stock	Limestone	kt	0	0	0	0	0	0	0	0	0	0	0	0	0	0	0	0	0	0	0	0	0	0	0
R1	Stock	Stock	Mortar	kt	1937.38	2211.59	2474.13	2725.04	2964.33	3202.9	3440.72	3677.75	3913.96	4145.32	4371.83	4593.48	4810.28	5024.87	5237.24	5447.36	5655.23	5856.95	6052.54	6242.03	6425.44	6601.12	6769.12
R1	Stock	Stock	Bricks	kt	584749	590078	595335	600424	605459	610437	615356	620216	625015	629754	634431	639046	643598	648085	652506	656861	661150	665373	669531	673622	677647	681605	685497
R1	Stock	Stock	Stone wool	kt	1585.76	1717.46	1843.61	1965	2081.53	2197.82	2313.85	2429.61	2545.09	2658.55	2770.01	2879.45	2986.88	3093.42	3199.07	3303.81	3407.65	3508.91	3607.61	3703.76	3797.37	3887.72	3974.84
R1	Stock	Stock	Glass wool	kt	1585.76	1717.46	1843.61	1965	2081.53	2197.82	2313.85	2429.61	2545.09	2658.55	2770.01	2879.45	2986.88	3093.42	3199.07	3303.81	3407.65	3508.91	3607.61	3703.76	3797.37	3887.72	3974.84
R1	Stock	Stock	Other non-metallic minerals	kt	187.055	213.557	238.939	263.203	286.352	309.438	332.46	355.413	378.297	400.72	422.681	444.181	465.22	486.054	506.682	527.103	547.315	566.939	585.979	604.435	622.31	639.443	655.837
R1	Stock	Stock	Timber	kt	23515.8	23669.8	23817.1	23961.9	24105.3	24247	24387	24525.3	24661.9	24796.7	24929.6	25060.7	25190	25317.3	25442.8	25566.3	25688	25807.7	25925.4	26041.2	26155.1	26267	26376.9
R1	Stock	Stock	Other biomass-based materials	kt	426.721	487.138	544.99	600.283	653.023	705.61	758.035	810.294	862.38	913.402	963.361	1012.26	1060.09	1107.44	1154.31	1200.69	1246.58	1291.12	1334.32	1376.18	1416.7	1455.52	1492.66
R1	Stock	Stock	Asphalt	kt	0	0	0	0	0	0	0	0	0	0	0	0	0	0	0	0	0	0	0	0	0	0	0
R1	Stock	Stock	Bitumen	kt	0	0	0	0	0	0	0	0	0	0	0	0	0	0	0	0	0	0	0	0	0	0	0
R1	Stock	Stock	Other petrochemical-based materials	kt	974.853	1042.06	1106.41	1171.27	1235.79	1300.78	1366.22	1432.09	1498.4	1564.77	1631.23	1697.76	1764.38	1831.29	1898.5	1966.02	2033.85	2101.66	2169.45	2237.24	2305.03	2372.68	2440.2
R1	Stock	Stock	Natural gas	kt	0	0	0	0	0	0	0	0	0	0	0	0	0	0	0	0	0	0	0	0	0	0	0
R1	Stock	Stock	Oil	kt	0	0	0	0	0	0	0	0	0	0	0	0	0	0	0	0	0	0	0	0	0	0	0
R1	Stock	Stock	Other materials	kt	626.645	715.472	800.557	881.908	959.532	1036.96	1114.18	1191.19	1267.98	1343.24	1416.96	1489.15	1559.81	1629.79	1699.1	1767.73	1835.68	1901.67	1965.7	2027.8	2087.96	2145.63	2200.84
R1	Construction	Inflow	Iron/steel	kt	1208.98	1326.29	1243.24	1328.68	1358.76	1383.97	1408.71	1433.14	1457.26	1481.25	1505.34	1529.53	1553.8	1577.81	1601.99	1626.35	1650.89	1675.6	1700.49	1725.56	1750.81	1776.25	1801.87
R1	Construction	Inflow	Copper	kt	0	0	0	0	0	0	0	0	0	0	0	0	0	0	0	0	0	0	0	0	0	0	0
R1	Construction	Inflow	Aluminium	kt	0	0	0	0	0	0	0	0	0	0	0	0	0	0	0	0	0	0	0	0	0	0	0
R1	Construction	Inflow	Other metals	kt	0	0	0	0	0	0	0	0	0	0	0	0	0	0	0	0	0	0	0	0	0	0	0
R1	Construction	Inflow	Concrete	kt	22681.6	24809.7	23398.1	24843.9	25369.1	25810.8	26244	26671.9	27094.4	27514.7	27936.5	28359.9	28784.4	29203.6	29625.8	30051	30479.3	30910.6	31345	31782.5	32223.1	32666.9	33113.9
R1	Construction	Inflow	Cement	kt	0	0	0	0	0	0	0	0	0	0	0	0	0	0	0	0	0	0	0	0	0	0	0
R1	Construction	Inflow	Gravel	kt	0	0	0	0	0	0	0	0	0	0	0	0	0	0	0	0	0	0	0	0	0	0	0
R1	Construction	Inflow	Sand	kt	2285.71	2480.23	2379.46	2465	2501.63	2531.91	2561.37	2590.38	2618.93	2647.25	2675.61	2704.01	2732.41	2760.15	2788.1	2816.24	2844.59	2873.15	2901.91	2930.89	2960.07	2989.47	3019.09
R1	Construction	Inflow	Glass	kt	84.6404	91.7166	88.6449	90.7385	91.7995	92.672	93.5153	94.3438	95.1583	95.9644	96.7699	97.5743	98.3768	99.1519	99.9326	100.719	101.511	102.309	103.112	103.922	104.737	105.559	106.386
R1	Construction	Inflow	Gypsum	kt	368.84	400.637	385.844	396.197	401.073	405.071	408.938	412.738	416.472	420.169	423.864	427.556	431.242	434.811	438.405	442.026	445.672	449.345	453.044	456.77	460.522	464.302	468.11
R1	Construction	Inflow	Clay	kt	0	0	0	0	0	0	0	0	0	0	0	0	0	0	0	0	0	0	0	0	0	0	0
R1	Construction	Inflow	Limestone	kt	0	0	0	0	0	0	0	0	0	0	0	0	0	0	0	0	0	0	0	0	0	0	0
R1	Construction	Inflow	Mortar	kt	0	0	0	0	0	0	0	0	0	0	0	0	0	0	0	0	0	0	0	0	0	0	0
R1	Construction	Inflow	Bricks	kt	6207.58	6608.28	6594.98	6484.42	6489.13	6490.31	6489.5	6488.02	6486	6483.35	6480.05	6476.1	6471.41	6464.03	6456.53	6448.93	6441.23	6433.42	6425.5	6417.48	6409.35	6401.11	6392.77
R1	Construction	Inflow	Stone wool	kt	14.599	15.9997	15.4373	15.6653	15.7805	15.8744	15.9632	16.0497	16.1343	16.2173	16.2994	16.3805	16.4604	16.5344	16.6086	16.683	16.7577	16.8325	16.9075	16.9828	17.0582	17.1339	17.2097
R1	Construction	Inflow	Glass wool	kt	14.599	15.9997	15.4373	15.6653	15.7805	15.8744	15.9632	16.0497	16.1343	16.2173	16.2994	16.3805	16.4604	16.5344	16.6086	16.683	16.7577	16.8325	16.9075	16.9828	17.0582	17.1339	17.2097
R1	Construction	Inflow	Other non-metallic minerals	kt	0	0	0	0	0	0	0	0	0	0	0	0	0	0	0	0	0	0	0	0	0	0	0
R1	Construction	Inflow	Timber	kt	183.537	198.953	194.501	194.453	195.223	195.785	196.284	196.757	197.208	197.639	198.054	198.452	198.833	199.137	199.441	199.744	200.046	200.349	200.65	200.952	201.253	201.553	201.853
R1	Construction	Inflow	Other biomass-based materials	kt	0	0	0	0	0	0	0	0	0	0	0	0	0	0	0	0	0	0	0	0	0	0	0
R1	Construction	Inflow	Asphalt	kt	0	0	0	0	0	0	0	0	0	0	0	0	0	0	0	0	0	0	0	0	0	0	0
R1	Construction	Inflow	Bitumen	kt	0	0	0	0	0	0	0	0	0	0	0	0	0	0	0	0	0	0	0	0	0	0	0
R1	Construction	Inflow	Other petrochemical-based materials	kt	41.8535	45.1805	43.3817	44.9488	45.6775	46.2701	46.8477	47.4163	47.9755	48.5304	49.0874	49.6464	50.2068	50.7574	51.313	51.8735	52.4391	53.0097	53.5855	54.1665	54.7527	55.3442	55.9411
R1	Construction	Inflow	Natural gas	kt	0	0	0	0	0	0	0	0	0	0	0	0	0	0	0	0	0	0	0	0	0	0	0
R1	Construction	Inflow	Oil	kt	0	0	0	0	0	0	0	0	0	0	0	0	0	0	0	0	0	0	0	0	0	0	0
R1	Construction	Inflow	Other materials	kt	0	0	0	0	0	0	0	0	0	0	0	0	0	0	0	0	0	0	0	0	0	0	0
R1	Demolition	Outflow	Iron/steel	kt	96.7894	101.189	105.588	109.988	114.387	118.787	123.186	127.586	131.986	136.385	140.785	145.184	149.584	153.983	158.383	162.782	167.182	171.581	175.981	180.38	184.78	189.179	193.579
R1	Demolition	Outflow	Copper	kt	0	0	0	0	0	0	0	0	0	0	0	0	0	0	0	0	0	0	0	0	0	0	0
R1	Demolition	Outflow	Aluminium	kt	0	0	0	0	0	0	0	0	0	0	0	0	0	0	0	0	0	0	0	0	0	0	0
R1	Demolition	Outflow	Other metals	kt	0	0	0	0	0	0	0	0	0	0	0	0	0	0	0	0	0	0	0	0	0	0	0
R1	Demolition	Outflow	Concrete	kt	2616.82	2735.77	2854.72	2973.66	3092.61	3211.55	3330.5	3449.45	3568.39	3687.34	3806.29	3925.23	4044.18	4163.13	4282.07	4401.02	4519.97	4638.91	4757.86	4876.81	4995.75	5114.7	5233.64
R1	Demolition	Outflow	Cement	kt	0	0	0	0	0	0	0	0	0	0	0	0	0	0	0	0	0	0	0	0	0	0	0
R1	Demolition	Outflow	Gravel	kt	0	0	0	0	0	0	0	0	0	0	0	0	0	0	0	0	0	0	0	0	0	0	0
R1	Demolition	Outflow	Sand	kt	302.823	316.588	330.352	344.117	357.882	371.646	385.411	399.176	412.94	426.705	440.47	454.234	467.999	481.764	495.528	509.293	523.058	536.822	550.587	564.352	578.116	591.881	605.646
R1	Demolition	Outflow	Glass	kt	9.10419	9.51801	9.93184	10.3457	10.7595	11.1733	11.5871	12.001	12.4148	12.8286	13.2425	13.6563	14.0701	14.4839	14.8978	15.3116	15.7254	16.1392	16.5531	16.9669	17.3807	17.7945	18.2084
R1	Demolition	Outflow	Gypsum	kt	41.1321	43.0018	44.8714	46.741	48.6107	50.4803	52.35	54.2196	56.0892	57.9589	59.8285	61.6982	63.5678	65.4375	67.3071	69.1767	71.0464	72.916	74.7857	76.6553	78.5249	80.3946	82.2642
R1	Demolition	Outflow	Clay	kt	0	0	0	0	0	0	0	0	0	0	0	0	0	0	0	0	0	0	0	0	0	0	0
R1	Demolition	Outflow	Limestone	kt	0	0	0	0	0	0	0	0	0	0	0	0	0	0	0	0	0	0	0	0	0	0	0
R1	Demolition	Outflow	Mortar	kt	0	0	0	0	0	0	0	0	0	0	0	0	0	0	0	0	0	0	0	0	0	0	0
R1	Demolition	Outflow	Bricks	kt	1279.52	1337.68	1395.84	1454	1512.16	1570.32	1628.49	1686.65	1744.81	1802.97	1861.13	1919.29	1977.45	2035.61	2093.77	2151.93	2210.09	2268.25	2326.41	2384.57	2442.73	2500.89	2559.05
R1	Demolition	Outflow	Stone wool	kt	1.07548	1.12437	1.17325	1.22214	1.27102	1.31991	1.36879	1.41768	1.46656	1.51545	1.56434	1.61322	1.66211	1.71099	1.75988	1.80876	1.85765	1.90653	1.95542	2.0043	2.05319	2.10208	2.15096
R1	Demolition	Outflow	Glass wool	kt	1.07548	1.12437	1.17325	1.22214	1.27102	1.31991	1.36879	1.41768	1.46656	1.51545	1.56434	1.61322	1.66211	1.71099	1.75988	1.80876	1.85765	1.90653	1.95542	2.0043	2.05319	2.10208	2.15096
R1	Demolition	Outflow	Other non-metallic minerals	kt	0	0	0	0	0	0	0	0	0	0	0	0	0	0	0	0	0	0	0	0	0	0	0
R1	Demolition	Outflow	Timber	kt	47.9749	50.1556	52.3363	54.517	56.6976	58.8783	61.059	63.2397	65.4203	67.601	69.7817	71.9624	74.1431	76.3237	78.5044	80.6851	82.8658	85.0465	87.2271	89.4078	91.5885	93.7692	95.9498
R1	Demolition	Outflow	Other biomass-based materials	kt	0	0	0	0	0	0	0	0	0	0	0	0	0	0	0	0	0	0	0	0	0	0	0
R1	Demolition	Outflow	Asphalt	kt	0	0	0	0	0	0	0	0	0	0	0	0	0	0	0	0	0	0	0	0	0	0	0
R1	Demolition	Outflow	Bitumen	kt	0	0	0	0	0	0	0	0	0	0	0	0	0	0	0	0	0	0	0	0	0	0	0
R1	Demolition	Outflow	Other petrochemical-based materials	kt	1.47523	1.54229	1.60934	1.6764	1.74346	1.81051	1.87757	1.94462	2.01168	2.07873	2.14579	2.21285	2.2799	2.34696	2.41401	2.48107	2.54813	2.61518	2.68224	2.74929	2.81635	2.88341	2.95046
R1	Demolition	Outflow	Natural gas	kt	0	0	0	0	0	0	0	0	0	0	0	0	0	0	0	0	0	0	0	0	0	0	0
R1	Demolition	Outflow	Oil	kt	0	0	0	0	0	0	0	0	0	0	0	0	0	0	0	0	0	0	0	0	0	0	0
R1	Demolition	Outflow	Other materials	kt	0	0	0	0	0	0	0	0	0	0	0	0	0	0	0	0	0	0	0	0	0	0	0
R1	Thermal renovation	Inflow	Iron/steel	kt	6.54898	6.27005	5.99179	5.71431	5.69662	5.67824	5.65914	5.63934	5.52305	5.40678	5.29057	5.17444	5.12127	5.06772	5.01379	4.95951	4.81233	4.66572	4.51975	4.37445	4.18958	4.00594	3.82359
R1	Thermal renovation	Inflow	Copper	kt	0	0	0	0	0	0	0	0	0	0	0	0	0	0	0	0	0	0	0	0	0	0	0
R1	Thermal renovation	Inflow	Aluminium	kt	7.29298	6.97783	6.66361	6.35046	6.32605	6.30066	6.2743	6.24696	6.11264	5.97835	5.84413	5.71003	5.64537	5.58018	5.51448	5.44827	5.28004	5.11261	4.94605	4.78042	4.57183	4.36492	4.15979
R1	Thermal renovation	Inflow	Other metals	kt	0	0	0	0	0	0	0	0	0	0	0	0	0	0	0	0	0	0	0	0	0	0	0
R1	Thermal renovation	Inflow	Concrete	kt	0	0	0	0	0	0	0	0	0	0	0	0	0	0	0	0	0	0	0	0	0	0	0
R1	Thermal renovation	Inflow	Cement	kt	9.04618	8.65251	8.26011	7.86916	7.83602	7.80155	7.76575	7.72863	7.5591	7.38961	7.2202	7.05097	6.96746	6.88322	6.79829	6.71268	6.50138	6.29117	6.08214	5.87437	5.61397	5.35587	5.10017
R1	Thermal renovation	Inflow	Gravel	kt	0	0	0	0	0	0	0	0	0	0	0	0	0	0	0	0	0	0	0	0	0	0	0
R1	Thermal renovation	Inflow	Sand	kt	0	0	0	0	0	0	0	0	0	0	0	0	0	0	0	0	0	0	0	0	0	0	0
R1	Thermal renovation	Inflow	Glass	kt	24.1302	23.1024	22.0772	21.0548	20.9896	20.9219	20.8515	20.7785	20.3501	19.9217	19.4935	19.0656	18.8697	18.6724	18.4737	18.2737	17.7314	17.1912	16.6533	16.118	15.4368	14.7602	14.0883
R1	Thermal renovation	Inflow	Gypsum	kt	18.195	17.407	16.6214	15.8385	15.7758	15.7105	15.6428	15.5725	15.2356	14.8987	14.562	14.2256	14.0621	13.8973	13.7312	13.5638	13.1425	12.7231	12.306	11.8913	11.3699	10.8527	10.3402
R1	Thermal renovation	Inflow	Clay	kt	0	0	0	0	0	0	0	0	0	0	0	0	0	0	0	0	0	0	0	0	0	0	0
R1	Thermal renovation	Inflow	Limestone	kt	0	0	0	0	0	0	0	0	0	0	0	0	0	0	0	0	0	0	0	0	0	0	0
R1	Thermal renovation	Inflow	Mortar	kt	274.209	262.543	250.905	239.298	238.571	237.814	237.029	236.215	231.359	226.505	221.652	216.803	214.592	212.366	210.124	207.867	201.716	195.59	189.489	183.416	175.683	168.001	160.371
R1	Thermal renovation	Inflow	Bricks	kt	0	0	0	0	0	0	0	0	0	0	0	0	0	0	0	0	0	0	0	0	0	0	0
R1	Thermal renovation	Inflow	Stone wool	kt	116.779	111.833	106.897	101.974	101.687	101.389	101.079	100.758	98.7139	96.6697	94.6263	92.5844	91.6693	90.7479	89.8205	88.8872	86.2888	83.6999	81.121	78.5532	75.2733	72.0132	68.7739
R1	Thermal renovation	Inflow	Glass wool	kt	116.779	111.833	106.897	101.974	101.687	101.389	101.079	100.758	98.7139	96.6697	94.6263	92.5844	91.6693	90.7479	89.8205	88.8872	86.2888	83.6999	81.121	78.5532	75.2733	72.0132	68.7739
R1	Thermal renovation	Inflow	Other non-metallic minerals	kt	26.5019	25.3818	24.2641	23.149	23.0865	23.0214	22.9539	22.8838	22.4224	21.9611	21.4999	21.0391	20.8343	20.6282	20.4207	20.212	19.6246	19.0393	18.4562	17.8755	17.1326	16.394	15.66
R1	Thermal renovation	Inflow	Timber	kt	3.01792	2.88938	2.76115	2.63328	2.62513	2.61666	2.60786	2.59874	2.54515	2.49157	2.43801	2.3845	2.36	2.33532	2.31047	2.28545	2.21763	2.15007	2.0828	2.01584	1.93066	1.84603	1.762
R1	Thermal renovation	Inflow	Other biomass-based materials	kt	60.4168	57.8519	55.2929	52.7406	52.5862	52.4257	52.2589	52.086	51.0221	49.9584	48.8951	47.8326	47.3522	46.8684	46.3814	45.8912	44.5414	43.1966	41.8573	40.5239	38.8235	37.1338	35.4553
R1	Thermal renovation	Inflow	Asphalt	kt	0	0	0	0	0	0	0	0	0	0	0	0	0	0	0	0	0	0	0	0	0	0	0
R1	Thermal renovation	Inflow	Bitumen	kt	0	0	0	0	0	0	0	0	0	0	0	0	0	0	0	0	0	0	0	0	0	0	0
R1	Thermal renovation	Inflow	Other petrochemical-based materials	kt	26.2093	25.0972	23.9876	22.881	22.8146	22.7455	22.6738	22.5994	22.1385	21.6777	21.217	20.7567	20.5489	20.3398	20.1292	19.9172	19.3322	18.7494	18.1689	17.5909	16.8536	16.1209	15.393
R1	Thermal renovation	Inflow	Natural gas	kt	0	0	0	0	0	0	0	0	0	0	0	0	0	0	0	0	0	0	0	0	0	0	0
R1	Thermal renovation	Inflow	Oil	kt	0	0	0	0	0	0	0	0	0	0	0	0	0	0	0	0	0	0	0	0	0	0	0
R1	Thermal renovation	Inflow	Other materials	kt	88.828	85.0858	81.3511	77.625	77.428	77.2231	77.0103	76.7897	75.2562	73.7228	72.19	70.6582	69.9866	69.3106	68.6304	67.9463	65.9892	64.0386	62.0949	60.1588	57.6761	55.2071	52.7524
R1	Thermal renovation	Outflow	Iron/steel	kt	1.59029	1.52256	1.45499	1.38761	1.38331	1.37885	1.37421	1.3694	1.34117	1.31293	1.28471	1.25651	1.2436	1.2306	1.2175	1.20432	1.16858	1.13298	1.09753	1.06225	1.01736	0.972765	0.928483
R1	Thermal renovation	Outflow	Copper	kt	0	0	0	0	0	0	0	0	0	0	0	0	0	0	0	0	0	0	0	0	0	0	0
R1	Thermal renovation	Outflow	Aluminium	kt	9.76894	9.35286	8.93779	8.52387	8.4975	8.47007	8.44159	8.41205	8.23859	8.06515	7.89179	7.71857	7.63926	7.55938	7.47894	7.39796	7.17841	6.95973	6.74198	6.52524	6.24949	5.97555	5.70354
R1	Thermal renovation	Outflow	Other metals	kt	0	0	0	0	0	0	0	0	0	0	0	0	0	0	0	0	0	0	0	0	0	0	0
R1	Thermal renovation	Outflow	Concrete	kt	0	0	0	0	0	0	0	0	0	0	0	0	0	0	0	0	0	0	0	0	0	0	0
R1	Thermal renovation	Outflow	Cement	kt	0	0	0	0	0	0	0	0	0	0	0	0	0	0	0	0	0	0	0	0	0	0	0
R1	Thermal renovation	Outflow	Gravel	kt	0	0	0	0	0	0	0	0	0	0	0	0	0	0	0	0	0	0	0	0	0	0	0
R1	Thermal renovation	Outflow	Sand	kt	0	0	0	0	0	0	0	0	0	0	0	0	0	0	0	0	0	0	0	0	0	0	0
R1	Thermal renovation	Outflow	Glass	kt	16.0438	15.3604	14.6788	13.999	13.9557	13.9106	13.8638	13.8153	13.5304	13.2456	12.9609	12.6764	12.5462	12.415	12.2829	12.1499	11.7893	11.4301	11.0725	10.7166	10.2637	9.81381	9.36707
R1	Thermal renovation	Outflow	Gypsum	kt	0	0	0	0	0	0	0	0	0	0	0	0	0	0	0	0	0	0	0	0	0	0	0
R1	Thermal renovation	Outflow	Clay	kt	0	0	0	0	0	0	0	0	0	0	0	0	0	0	0	0	0	0	0	0	0	0	0
R1	Thermal renovation	Outflow	Limestone	kt	0	0	0	0	0	0	0	0	0	0	0	0	0	0	0	0	0	0	0	0	0	0	0
R1	Thermal renovation	Outflow	Mortar	kt	0	0	0	0	0	0	0	0	0	0	0	0	0	0	0	0	0	0	0	0	0	0	0
R1	Thermal renovation	Outflow	Bricks	kt	0	0	0	0	0	0	0	0	0	0	0	0	0	0	0	0	0	0	0	0	0	0	0
R1	Thermal renovation	Outflow	Stone wool	kt	0	0	0	0	0	0	0	0	0	0	0	0	0	0	0	0	0	0	0	0	0	0	0
R1	Thermal renovation	Outflow	Glass wool	kt	0	0	0	0	0	0	0	0	0	0	0	0	0	0	0	0	0	0	0	0	0	0	0
R1	Thermal renovation	Outflow	Other non-metallic minerals	kt	0	0	0	0	0	0	0	0	0	0	0	0	0	0	0	0	0	0	0	0	0	0	0
R1	Thermal renovation	Outflow	Timber	kt	0	0	0	0	0	0	0	0	0	0	0	0	0	0	0	0	0	0	0	0	0	0	0
R1	Thermal renovation	Outflow	Other biomass-based materials	kt	0	0	0	0	0	0	0	0	0	0	0	0	0	0	0	0	0	0	0	0	0	0	0
R1	Thermal renovation	Outflow	Asphalt	kt	0	0	0	0	0	0	0	0	0	0	0	0	0	0	0	0	0	0	0	0	0	0	0
R1	Thermal renovation	Outflow	Bitumen	kt	0	0	0	0	0	0	0	0	0	0	0	0	0	0	0	0	0	0	0	0	0	0	0
R1	Thermal renovation	Outflow	Other petrochemical-based materials	kt	2.7035	2.58835	2.47348	2.35893	2.35163	2.34404	2.33616	2.32799	2.27998	2.23198	2.18401	2.13607	2.11412	2.09201	2.06975	2.04734	1.98658	1.92607	1.8658	1.80582	1.72951	1.6537	1.57842
R1	Thermal renovation	Outflow	Natural gas	kt	0	0	0	0	0	0	0	0	0	0	0	0	0	0	0	0	0	0	0	0	0	0	0
R1	Thermal renovation	Outflow	Oil	kt	0	0	0	0	0	0	0	0	0	0	0	0	0	0	0	0	0	0	0	0	0	0	0
R1	Thermal renovation	Outflow	Other materials	kt	0.000681554	0.000652525	0.000623567	0.000594689	0.000592849	0.000590935	0.000588948	0.000586887	0.000574785	0.000562685	0.00055059	0.000538505	0.000532972	0.000527399	0.000521787	0.000516137	0.00050082	0.000485563	0.000470371	0.000455249	0.000436011	0.000416899	0.000397921
R1	Heating system replacement	Inflow	Iron/steel	kt	0	0	0	0	0	0	0	0	0	0	0	0	0	0	0	0	0	0	0	0	0	0	0
R1	Heating system replacement	Inflow	Copper	kt	0	0	0	0	0	0	0	0	0	0	0	0	0	0	0	0	0	0	0	0	0	0	0
R1	Heating system replacement	Inflow	Aluminium	kt	0	0	0	0	0	0	0	0	0	0	0	0	0	0	0	0	0	0	0	0	0	0	0
R1	Heating system replacement	Inflow	Other metals	kt	0	0	0	0	0	0	0	0	0	0	0	0	0	0	0	0	0	0	0	0	0	0	0
R1	Heating system replacement	Inflow	Concrete	kt	0	0	0	0	0	0	0	0	0	0	0	0	0	0	0	0	0	0	0	0	0	0	0
R1	Heating system replacement	Inflow	Cement	kt	0	0	0	0	0	0	0	0	0	0	0	0	0	0	0	0	0	0	0	0	0	0	0
R1	Heating system replacement	Inflow	Gravel	kt	0	0	0	0	0	0	0	0	0	0	0	0	0	0	0	0	0	0	0	0	0	0	0
R1	Heating system replacement	Inflow	Sand	kt	0	0	0	0	0	0	0	0	0	0	0	0	0	0	0	0	0	0	0	0	0	0	0
R1	Heating system replacement	Inflow	Glass	kt	0	0	0	0	0	0	0	0	0	0	0	0	0	0	0	0	0	0	0	0	0	0	0
R1	Heating system replacement	Inflow	Gypsum	kt	0	0	0	0	0	0	0	0	0	0	0	0	0	0	0	0	0	0	0	0	0	0	0
R1	Heating system replacement	Inflow	Clay	kt	0	0	0	0	0	0	0	0	0	0	0	0	0	0	0	0	0	0	0	0	0	0	0
R1	Heating system replacement	Inflow	Limestone	kt	0	0	0	0	0	0	0	0	0	0	0	0	0	0	0	0	0	0	0	0	0	0	0
R1	Heating system replacement	Inflow	Mortar	kt	0	0	0	0	0	0	0	0	0	0	0	0	0	0	0	0	0	0	0	0	0	0	0
R1	Heating system replacement	Inflow	Bricks	kt	0	0	0	0	0	0	0	0	0	0	0	0	0	0	0	0	0	0	0	0	0	0	0
R1	Heating system replacement	Inflow	Stone wool	kt	0	0	0	0	0	0	0	0	0	0	0	0	0	0	0	0	0	0	0	0	0	0	0
R1	Heating system replacement	Inflow	Glass wool	kt	0	0	0	0	0	0	0	0	0	0	0	0	0	0	0	0	0	0	0	0	0	0	0
R1	Heating system replacement	Inflow	Other non-metallic minerals	kt	0	0	0	0	0	0	0	0	0	0	0	0	0	0	0	0	0	0	0	0	0	0	0
R1	Heating system replacement	Inflow	Timber	kt	0	0	0	0	0	0	0	0	0	0	0	0	0	0	0	0	0	0	0	0	0	0	0
R1	Heating system replacement	Inflow	Other biomass-based materials	kt	0	0	0	0	0	0	0	0	0	0	0	0	0	0	0	0	0	0	0	0	0	0	0
R1	Heating system replacement	Inflow	Asphalt	kt	0	0	0	0	0	0	0	0	0	0	0	0	0	0	0	0	0	0	0	0	0	0	0
R1	Heating system replacement	Inflow	Bitumen	kt	0	0	0	0	0	0	0	0	0	0	0	0	0	0	0	0	0	0	0	0	0	0	0
R1	Heating system replacement	Inflow	Other petrochemical-based materials	kt	0	0	0	0	0	0	0	0	0	0	0	0	0	0	0	0	0	0	0	0	0	0	0
R1	Heating system replacement	Inflow	Natural gas	kt	0	0	0	0	0	0	0	0	0	0	0	0	0	0	0	0	0	0	0	0	0	0	0
R1	Heating system replacement	Inflow	Oil	kt	0	0	0	0	0	0	0	0	0	0	0	0	0	0	0	0	0	0	0	0	0	0	0
R1	Heating system replacement	Inflow	Other materials	kt	0	0	0	0	0	0	0	0	0	0	0	0	0	0	0	0	0	0	0	0	0	0	0
R1	Heating system replacement	Outflow	Iron/steel	kt	3.64103	3.64103	3.43254	3.33084	3.38831	3.46964	3.55345	3.63813	3.6348	3.63158	3.62844	3.62535	3.68173	3.73862	3.79632	3.8545	3.82394	3.79341	3.76298	3.73268	3.66292	3.59323	3.52367
R1	Heating system replacement	Outflow	Copper	kt	0.152663	0.152663	0.143921	0.139657	0.142066	0.145477	0.148991	0.152541	0.152402	0.152267	0.152135	0.152005	0.154369	0.156755	0.159174	0.161613	0.160332	0.159052	0.157776	0.156506	0.153581	0.150659	0.147742
R1	Heating system replacement	Outflow	Aluminium	kt	0.0621813	0.0621813	0.0586206	0.0568838	0.0578653	0.0592542	0.0606855	0.0621318	0.0620749	0.0620199	0.0619663	0.0619134	0.0628764	0.0638479	0.0648333	0.0658269	0.0653049	0.0647836	0.0642638	0.0637465	0.0625551	0.0613649	0.060177
R1	Heating system replacement	Outflow	Other metals	kt	0.000586013	0.000586013	0.000552457	0.000536088	0.000545338	0.000558428	0.000571917	0.000585547	0.000585011	0.000584492	0.000583987	0.000583489	0.000592564	0.00060172	0.000611007	0.000620371	0.000615451	0.000610538	0.00060564	0.000600764	0.000589537	0.00057832	0.000567125
R1	Heating system replacement	Outflow	Concrete	kt	0	0	0	0	0	0	0	0	0	0	0	0	0	0	0	0	0	0	0	0	0	0	0
R1	Heating system replacement	Outflow	Cement	kt	0.00380681	0.00380681	0.00358882	0.00348249	0.00354258	0.00362761	0.00371524	0.00380378	0.0038003	0.00379693	0.00379365	0.00379041	0.00384936	0.00390884	0.00396917	0.00403	0.00399804	0.00396613	0.00393431	0.00390263	0.0038297	0.00375683	0.00368411
R1	Heating system replacement	Outflow	Gravel	kt	0	0	0	0	0	0	0	0	0	0	0	0	0	0	0	0	0	0	0	0	0	0	0
R1	Heating system replacement	Outflow	Sand	kt	0.180368	0.180368	0.17004	0.165002	0.167849	0.171878	0.176029	0.180225	0.18006	0.1799	0.179744	0.179591	0.182384	0.185203	0.188061	0.190943	0.189429	0.187917	0.186409	0.184908	0.181453	0.178	0.174554
R1	Heating system replacement	Outflow	Glass	kt	0.0294143	0.0294143	0.02773	0.0269084	0.0273727	0.0280297	0.0287068	0.0293909	0.029364	0.029338	0.0293126	0.0292876	0.0297431	0.0302027	0.0306688	0.0311388	0.0308919	0.0306453	0.0303994	0.0301547	0.0295912	0.0290282	0.0284662
R1	Heating system replacement	Outflow	Gypsum	kt	0	0	0	0	0	0	0	0	0	0	0	0	0	0	0	0	0	0	0	0	0	0	0
R1	Heating system replacement	Outflow	Clay	kt	0.0764969	0.0764969	0.0721165	0.0699798	0.0711873	0.072896	0.0746568	0.076436	0.0763661	0.0762984	0.0762324	0.0761675	0.0773521	0.0785473	0.0797595	0.0809818	0.0803397	0.0796984	0.079059	0.0784225	0.0769569	0.0754927	0.0740313
R1	Heating system replacement	Outflow	Limestone	kt	0.0117933	0.0117933	0.011118	0.0107886	0.0109747	0.0112382	0.0115096	0.0117839	0.0117731	0.0117627	0.0117525	0.0117425	0.0119251	0.0121094	0.0122963	0.0124847	0.0123857	0.0122869	0.0121883	0.0120902	0.0118642	0.0116385	0.0114132
R1	Heating system replacement	Outflow	Mortar	kt	0	0	0	0	0	0	0	0	0	0	0	0	0	0	0	0	0	0	0	0	0	0	0
R1	Heating system replacement	Outflow	Bricks	kt	0.155481	0.155481	0.146578	0.142235	0.144689	0.148162	0.151741	0.155357	0.155215	0.155077	0.154943	0.154811	0.157219	0.159648	0.162112	0.164596	0.163291	0.161988	0.160688	0.159394	0.156416	0.15344	0.150469
R1	Heating system replacement	Outflow	Stone wool	kt	0	0.0532317	0.0501835	0.0486966	0.0495369	0.0507259	0.0519512	0.0531893	0.0531406	0.0530935	0.0530476	0.0530024	0.0538267	0.0546584	0.055502	0.0563526	0.0559057	0.0554594	0.0550145	0.0545716	0.0535517	0.0525328	0.0515159
R1	Heating system replacement	Outflow	Glass wool	kt	0	0	0	0	0	0	0	0	0	0	0	0	0	0	0	0	0	0	0	0	0	0	0
R1	Heating system replacement	Outflow	Other non-metallic minerals	kt	0.0466762	0.0466762	0.0440034	0.0426997	0.0434364	0.0444791	0.0455535	0.0466391	0.0465964	0.0465551	0.0465148	0.0464752	0.047198	0.0479273	0.048667	0.0494128	0.049021	0.0486297	0.0482395	0.0478511	0.0469569	0.0460635	0.0451717
R1	Heating system replacement	Outflow	Timber	kt	0.0151358	0.0151358	0.0142691	0.0138463	0.0140852	0.0144233	0.0147717	0.0151237	0.0151099	0.0150965	0.0150835	0.0150706	0.015305	0.0155415	0.0157813	0.0160232	0.0158961	0.0157692	0.0156427	0.0155168	0.0152268	0.0149371	0.0146479
R1	Heating system replacement	Outflow	Other biomass-based materials	kt	0	0	0	0	0	0	0	0	0	0	0	0	0	0	0	0	0	0	0	0	0	0	0
R1	Heating system replacement	Outflow	Asphalt	kt	0	0	0	0	0	0	0	0	0	0	0	0	0	0	0	0	0	0	0	0	0	0	0
R1	Heating system replacement	Outflow	Bitumen	kt	0	0	0	0	0	0	0	0	0	0	0	0	0	0	0	0	0	0	0	0	0	0	0
R1	Heating system replacement	Outflow	Other petrochemical-based materials	kt	0.32566	0.32566	0.307012	0.297915	0.303056	0.31033	0.317826	0.3254	0.325103	0.324814	0.324534	0.324257	0.3293	0.334388	0.339549	0.344753	0.342019	0.339289	0.336567	0.333857	0.327618	0.321384	0.315163
R1	Heating system replacement	Outflow	Natural gas	kt	0	0	0	0	0	0	0	0	0	0	0	0	0	0	0	0	0	0	0	0	0	0	0
R1	Heating system replacement	Outflow	Oil	kt	0	0	0	0	0	0	0	0	0	0	0	0	0	0	0	0	0	0	0	0	0	0	0
R1	Heating system replacement	Outflow	Other materials	kt	0.016681	0.016681	0.0157258	0.0152599	0.0155232	0.0158958	0.0162798	0.0166677	0.0166525	0.0166377	0.0166233	0.0166092	0.0168675	0.0171281	0.0173925	0.017659	0.017519	0.0173791	0.0172397	0.0171009	0.0167813	0.016462	0.0161433
R1	Heating fuels	Inflow	Iron/steel	kt	0	0	0	0	0	0	0	0	0	0	0	0	0	0	0	0	0	0	0	0	0	0	0
R1	Heating fuels	Inflow	Copper	kt	0	0	0	0	0	0	0	0	0	0	0	0	0	0	0	0	0	0	0	0	0	0	0
R1	Heating fuels	Inflow	Aluminium	kt	0	0	0	0	0	0	0	0	0	0	0	0	0	0	0	0	0	0	0	0	0	0	0
R1	Heating fuels	Inflow	Other metals	kt	0	0	0	0	0	0	0	0	0	0	0	0	0	0	0	0	0	0	0	0	0	0	0
R1	Heating fuels	Inflow	Concrete	kt	0	0	0	0	0	0	0	0	0	0	0	0	0	0	0	0	0	0	0	0	0	0	0
R1	Heating fuels	Inflow	Cement	kt	0	0	0	0	0	0	0	0	0	0	0	0	0	0	0	0	0	0	0	0	0	0	0
R1	Heating fuels	Inflow	Gravel	kt	0	0	0	0	0	0	0	0	0	0	0	0	0	0	0	0	0	0	0	0	0	0	0
R1	Heating fuels	Inflow	Sand	kt	0	0	0	0	0	0	0	0	0	0	0	0	0	0	0	0	0	0	0	0	0	0	0
R1	Heating fuels	Inflow	Glass	kt	0	0	0	0	0	0	0	0	0	0	0	0	0	0	0	0	0	0	0	0	0	0	0
R1	Heating fuels	Inflow	Gypsum	kt	0	0	0	0	0	0	0	0	0	0	0	0	0	0	0	0	0	0	0	0	0	0	0
R1	Heating fuels	Inflow	Clay	kt	0	0	0	0	0	0	0	0	0	0	0	0	0	0	0	0	0	0	0	0	0	0	0
R1	Heating fuels	Inflow	Limestone	kt	0	0	0	0	0	0	0	0	0	0	0	0	0	0	0	0	0	0	0	0	0	0	0
R1	Heating fuels	Inflow	Mortar	kt	0	0	0	0	0	0	0	0	0	0	0	0	0	0	0	0	0	0	0	0	0	0	0
R1	Heating fuels	Inflow	Bricks	kt	0	0	0	0	0	0	0	0	0	0	0	0	0	0	0	0	0	0	0	0	0	0	0
R1	Heating fuels	Inflow	Stone wool	kt	0	0	0	0	0	0	0	0	0	0	0	0	0	0	0	0	0	0	0	0	0	0	0
R1	Heating fuels	Inflow	Glass wool	kt	0	0	0	0	0	0	0	0	0	0	0	0	0	0	0	0	0	0	0	0	0	0	0
R1	Heating fuels	Inflow	Other non-metallic minerals	kt	0	0	0	0	0	0	0	0	0	0	0	0	0	0	0	0	0	0	0	0	0	0	0
R1	Heating fuels	Inflow	Timber	kt	0	0	0	0	0	0	0	0	0	0	0	0	0	0	0	0	0	0	0	0	0	0	0
R1	Heating fuels	Inflow	Other biomass-based materials	kt	7603.13	7518.2	7436.37	7389.47	7341.9	7293.37	7243.86	7193.34	7142.92	7092.59	7042.36	6992.21	6941.42	6898.98	6856.45	6813.86	6772.31	6731.82	6692.42	6654.11	6617.42	6582.36	6548.97
R1	Heating fuels	Inflow	Crop residues/straw	kt	0	0	0	0	0	0	0	0	0	0	0	0	0	0	0	0	0	0	0	0	0	0	0
R1	Heating fuels	Inflow	Asphalt	kt	0	0	0	0	0	0	0	0	0	0	0	0	0	0	0	0	0	0	0	0	0	0	0
R1	Heating fuels	Inflow	Bitumen	kt	0	0	0	0	0	0	0	0	0	0	0	0	0	0	0	0	0	0	0	0	0	0	0
R1	Heating fuels	Inflow	Other petrochemical-based materials	kt	0	0	0	0	0	0	0	0	0	0	0	0	0	0	0	0	0	0	0	0	0	0	0
R1	Heating fuels	Inflow	Natural gas	kt	2530.72	2503.85	2477.99	2449.24	2420.44	2391.47	2362.34	2333.05	2303.96	2275.06	2246.36	2217.85	2189.31	2159.59	2129.78	2099.87	2070.21	2040.79	2011.6	1982.65	1954.06	1925.84	1897.96
R1	Heating fuels	Inflow	Oil	kt	1319.33	1305.19	1291.58	1278.26	1264.88	1251.4	1237.81	1224.12	1210.51	1196.98	1183.53	1170.16	1156.75	1143.31	1129.82	1116.29	1102.9	1089.65	1076.54	1063.57	1050.81	1038.27	1025.94
R1	Heating fuels	Inflow	Other materials	kt	53.1675	52.8472	52.5453	52.2523	51.9542	51.649	51.3365	51.0164	50.6967	50.3773	50.0581	49.7392	49.4154	49.0865	48.7526	48.4135	48.0771	47.7435	47.4125	47.0841	46.7619	46.4459	46.1359
R1	Heating fuels	Outflow	Iron/steel	kt	0	0	0	0	0	0	0	0	0	0	0	0	0	0	0	0	0	0	0	0	0	0	0
R1	Heating fuels	Outflow	Copper	kt	0	0	0	0	0	0	0	0	0	0	0	0	0	0	0	0	0	0	0	0	0	0	0
R1	Heating fuels	Outflow	Aluminium	kt	0	0	0	0	0	0	0	0	0	0	0	0	0	0	0	0	0	0	0	0	0	0	0
R1	Heating fuels	Outflow	Other metals	kt	0	0	0	0	0	0	0	0	0	0	0	0	0	0	0	0	0	0	0	0	0	0	0
R1	Heating fuels	Outflow	Concrete	kt	0	0	0	0	0	0	0	0	0	0	0	0	0	0	0	0	0	0	0	0	0	0	0
R1	Heating fuels	Outflow	Cement	kt	0	0	0	0	0	0	0	0	0	0	0	0	0	0	0	0	0	0	0	0	0	0	0
R1	Heating fuels	Outflow	Gravel	kt	0	0	0	0	0	0	0	0	0	0	0	0	0	0	0	0	0	0	0	0	0	0	0
R1	Heating fuels	Outflow	Sand	kt	0	0	0	0	0	0	0	0	0	0	0	0	0	0	0	0	0	0	0	0	0	0	0
R1	Heating fuels	Outflow	Glass	kt	0	0	0	0	0	0	0	0	0	0	0	0	0	0	0	0	0	0	0	0	0	0	0
R1	Heating fuels	Outflow	Gypsum	kt	0	0	0	0	0	0	0	0	0	0	0	0	0	0	0	0	0	0	0	0	0	0	0
R1	Heating fuels	Outflow	Clay	kt	0	0	0	0	0	0	0	0	0	0	0	0	0	0	0	0	0	0	0	0	0	0	0
R1	Heating fuels	Outflow	Limestone	kt	0	0	0	0	0	0	0	0	0	0	0	0	0	0	0	0	0	0	0	0	0	0	0
R1	Heating fuels	Outflow	Mortar	kt	0	0	0	0	0	0	0	0	0	0	0	0	0	0	0	0	0	0	0	0	0	0	0
R1	Heating fuels	Outflow	Bricks	kt	0	0	0	0	0	0	0	0	0	0	0	0	0	0	0	0	0	0	0	0	0	0	0
R1	Heating fuels	Outflow	Stone wool	kt	0	0	0	0	0	0	0	0	0	0	0	0	0	0	0	0	0	0	0	0	0	0	0
R1	Heating fuels	Outflow	Glass wool	kt	0	0	0	0	0	0	0	0	0	0	0	0	0	0	0	0	0	0	0	0	0	0	0
R1	Heating fuels	Outflow	Other non-metallic minerals	kt	0	0	0	0	0	0	0	0	0	0	0	0	0	0	0	0	0	0	0	0	0	0	0
R1	Heating fuels	Outflow	Timber	kt	0	0	0	0	0	0	0	0	0	0	0	0	0	0	0	0	0	0	0	0	0	0	0
R1	Heating fuels	Outflow	Other biomass-based materials	kt	7603.13	7518.2	7436.37	7389.47	7341.9	7293.37	7243.86	7193.34	7142.92	7092.59	7042.36	6992.21	6941.42	6898.98	6856.45	6813.86	6772.31	6731.82	6692.42	6654.11	6617.42	6582.36	6548.97
R1	Heating fuels	Outflow	Crop residues/straw	kt	0	0	0	0	0	0	0	0	0	0	0	0	0	0	0	0	0	0	0	0	0	0	0
R1	Heating fuels	Outflow	Asphalt	kt	0	0	0	0	0	0	0	0	0	0	0	0	0	0	0	0	0	0	0	0	0	0	0
R1	Heating fuels	Outflow	Bitumen	kt	0	0	0	0	0	0	0	0	0	0	0	0	0	0	0	0	0	0	0	0	0	0	0
R1	Heating fuels	Outflow	Other petrochemical-based materials	kt	0	0	0	0	0	0	0	0	0	0	0	0	0	0	0	0	0	0	0	0	0	0	0
R1	Heating fuels	Outflow	Natural gas	kt	2530.72	2503.85	2477.99	2449.24	2420.44	2391.47	2362.34	2333.05	2303.96	2275.06	2246.36	2217.85	2189.31	2159.59	2129.78	2099.87	2070.21	2040.79	2011.6	1982.65	1954.06	1925.84	1897.96
R1	Heating fuels	Outflow	Oil	kt	1319.33	1305.19	1291.58	1278.26	1264.88	1251.4	1237.81	1224.12	1210.51	1196.98	1183.53	1170.16	1156.75	1143.31	1129.82	1116.29	1102.9	1089.65	1076.54	1063.57	1050.81	1038.27	1025.94
R1	Heating fuels	Outflow	Other materials	kt	53.1675	52.8472	52.5453	52.2523	51.9542	51.649	51.3365	51.0164	50.6967	50.3773	50.0581	49.7392	49.4154	49.0865	48.7526	48.4135	48.0771	47.7435	47.4125	47.0841	46.7619	46.4459	46.1359
R1	Fuel use (construction)	Inflow	Iron/steel	kt	0	0	0	0	0	0	0	0	0	0	0	0	0	0	0	0	0	0	0	0	0	0	0
R1	Fuel use (construction)	Inflow	Copper	kt	0	0	0	0	0	0	0	0	0	0	0	0	0	0	0	0	0	0	0	0	0	0	0
R1	Fuel use (construction)	Inflow	Aluminium	kt	0	0	0	0	0	0	0	0	0	0	0	0	0	0	0	0	0	0	0	0	0	0	0
R1	Fuel use (construction)	Inflow	Other metals	kt	0	0	0	0	0	0	0	0	0	0	0	0	0	0	0	0	0	0	0	0	0	0	0
R1	Fuel use (construction)	Inflow	Concrete	kt	0	0	0	0	0	0	0	0	0	0	0	0	0	0	0	0	0	0	0	0	0	0	0
R1	Fuel use (construction)	Inflow	Cement	kt	0	0	0	0	0	0	0	0	0	0	0	0	0	0	0	0	0	0	0	0	0	0	0
R1	Fuel use (construction)	Inflow	Gravel	kt	0	0	0	0	0	0	0	0	0	0	0	0	0	0	0	0	0	0	0	0	0	0	0
R1	Fuel use (construction)	Inflow	Sand	kt	0	0	0	0	0	0	0	0	0	0	0	0	0	0	0	0	0	0	0	0	0	0	0
R1	Fuel use (construction)	Inflow	Glass	kt	0	0	0	0	0	0	0	0	0	0	0	0	0	0	0	0	0	0	0	0	0	0	0
R1	Fuel use (construction)	Inflow	Gypsum	kt	0	0	0	0	0	0	0	0	0	0	0	0	0	0	0	0	0	0	0	0	0	0	0
R1	Fuel use (construction)	Inflow	Clay	kt	0	0	0	0	0	0	0	0	0	0	0	0	0	0	0	0	0	0	0	0	0	0	0
R1	Fuel use (construction)	Inflow	Limestone	kt	0	0	0	0	0	0	0	0	0	0	0	0	0	0	0	0	0	0	0	0	0	0	0
R1	Fuel use (construction)	Inflow	Mortar	kt	0	0	0	0	0	0	0	0	0	0	0	0	0	0	0	0	0	0	0	0	0	0	0
R1	Fuel use (construction)	Inflow	Bricks	kt	0	0	0	0	0	0	0	0	0	0	0	0	0	0	0	0	0	0	0	0	0	0	0
R1	Fuel use (construction)	Inflow	Stone wool	kt	0	0	0	0	0	0	0	0	0	0	0	0	0	0	0	0	0	0	0	0	0	0	0
R1	Fuel use (construction)	Inflow	Glass wool	kt	0	0	0	0	0	0	0	0	0	0	0	0	0	0	0	0	0	0	0	0	0	0	0
R1	Fuel use (construction)	Inflow	Other non-metallic minerals	kt	0	0	0	0	0	0	0	0	0	0	0	0	0	0	0	0	0	0	0	0	0	0	0
R1	Fuel use (construction)	Inflow	Timber	kt	0	0	0	0	0	0	0	0	0	0	0	0	0	0	0	0	0	0	0	0	0	0	0
R1	Fuel use (construction)	Inflow	Other biomass-based materials	kt	0	0	0	0	0	0	0	0	0	0	0	0	0	0	0	0	0	0	0	0	0	0	0
R1	Fuel use (construction)	Inflow	Asphalt	kt	0	0	0	0	0	0	0	0	0	0	0	0	0	0	0	0	0	0	0	0	0	0	0
R1	Fuel use (construction)	Inflow	Bitumen	kt	0	0	0	0	0	0	0	0	0	0	0	0	0	0	0	0	0	0	0	0	0	0	0
R1	Fuel use (construction)	Inflow	Other petrochemical-based materials	kt	0	0	0	0	0	0	0	0	0	0	0	0	0	0	0	0	0	0	0	0	0	0	0
R1	Fuel use (construction)	Inflow	Natural gas	kt	0	0	0	0	0	0	0	0	0	0	0	0	0	0	0	0	0	0	0	0	0	0	0
R1	Fuel use (construction)	Inflow	Oil	kt	401.893	437.823	413.106	439.595	449.283	457.462	465.494	473.433	481.276	489.082	496.92	504.788	512.682	520.487	528.348	536.267	544.244	552.279	560.373	568.526	576.738	585.011	593.344
R1	Fuel use (construction)	Inflow	Other materials	kt	0	0	0	0	0	0	0	0	0	0	0	0	0	0	0	0	0	0	0	0	0	0	0
R1	Fuel use (construction)	Outflow	Iron/steel	kt	0	0	0	0	0	0	0	0	0	0	0	0	0	0	0	0	0	0	0	0	0	0	0
R1	Fuel use (construction)	Outflow	Copper	kt	0	0	0	0	0	0	0	0	0	0	0	0	0	0	0	0	0	0	0	0	0	0	0
R1	Fuel use (construction)	Outflow	Aluminium	kt	0	0	0	0	0	0	0	0	0	0	0	0	0	0	0	0	0	0	0	0	0	0	0
R1	Fuel use (construction)	Outflow	Other metals	kt	0	0	0	0	0	0	0	0	0	0	0	0	0	0	0	0	0	0	0	0	0	0	0
R1	Fuel use (construction)	Outflow	Concrete	kt	0	0	0	0	0	0	0	0	0	0	0	0	0	0	0	0	0	0	0	0	0	0	0
R1	Fuel use (construction)	Outflow	Cement	kt	0	0	0	0	0	0	0	0	0	0	0	0	0	0	0	0	0	0	0	0	0	0	0
R1	Fuel use (construction)	Outflow	Gravel	kt	0	0	0	0	0	0	0	0	0	0	0	0	0	0	0	0	0	0	0	0	0	0	0
R1	Fuel use (construction)	Outflow	Sand	kt	0	0	0	0	0	0	0	0	0	0	0	0	0	0	0	0	0	0	0	0	0	0	0
R1	Fuel use (construction)	Outflow	Glass	kt	0	0	0	0	0	0	0	0	0	0	0	0	0	0	0	0	0	0	0	0	0	0	0
R1	Fuel use (construction)	Outflow	Gypsum	kt	0	0	0	0	0	0	0	0	0	0	0	0	0	0	0	0	0	0	0	0	0	0	0
R1	Fuel use (construction)	Outflow	Clay	kt	0	0	0	0	0	0	0	0	0	0	0	0	0	0	0	0	0	0	0	0	0	0	0
R1	Fuel use (construction)	Outflow	Limestone	kt	0	0	0	0	0	0	0	0	0	0	0	0	0	0	0	0	0	0	0	0	0	0	0
R1	Fuel use (construction)	Outflow	Mortar	kt	0	0	0	0	0	0	0	0	0	0	0	0	0	0	0	0	0	0	0	0	0	0	0
R1	Fuel use (construction)	Outflow	Bricks	kt	0	0	0	0	0	0	0	0	0	0	0	0	0	0	0	0	0	0	0	0	0	0	0
R1	Fuel use (construction)	Outflow	Stone wool	kt	0	0	0	0	0	0	0	0	0	0	0	0	0	0	0	0	0	0	0	0	0	0	0
R1	Fuel use (construction)	Outflow	Glass wool	kt	0	0	0	0	0	0	0	0	0	0	0	0	0	0	0	0	0	0	0	0	0	0	0
R1	Fuel use (construction)	Outflow	Other non-metallic minerals	kt	0	0	0	0	0	0	0	0	0	0	0	0	0	0	0	0	0	0	0	0	0	0	0
R1	Fuel use (construction)	Outflow	Timber	kt	0	0	0	0	0	0	0	0	0	0	0	0	0	0	0	0	0	0	0	0	0	0	0
R1	Fuel use (construction)	Outflow	Other biomass-based materials	kt	0	0	0	0	0	0	0	0	0	0	0	0	0	0	0	0	0	0	0	0	0	0	0
R1	Fuel use (construction)	Outflow	Asphalt	kt	0	0	0	0	0	0	0	0	0	0	0	0	0	0	0	0	0	0	0	0	0	0	0
R1	Fuel use (construction)	Outflow	Bitumen	kt	0	0	0	0	0	0	0	0	0	0	0	0	0	0	0	0	0	0	0	0	0	0	0
R1	Fuel use (construction)	Outflow	Other petrochemical-based materials	kt	0	0	0	0	0	0	0	0	0	0	0	0	0	0	0	0	0	0	0	0	0	0	0
R1	Fuel use (construction)	Outflow	Natural gas	kt	0	0	0	0	0	0	0	0	0	0	0	0	0	0	0	0	0	0	0	0	0	0	0
R1	Fuel use (construction)	Outflow	Oil	kt	401.893	437.823	413.106	439.595	449.283	457.462	465.494	473.433	481.276	489.082	496.92	504.788	512.682	520.487	528.348	536.267	544.244	552.279	560.373	568.526	576.738	585.011	593.344
R1	Fuel use (construction)	Outflow	Other materials	kt	0	0	0	0	0	0	0	0	0	0	0	0	0	0	0	0	0	0	0	0	0	0	0
R1	Fuel use (demolition)	Inflow	Iron/steel	kt	0	0	0	0	0	0	0	0	0	0	0	0	0	0	0	0	0	0	0	0	0	0	0
R1	Fuel use (demolition)	Inflow	Copper	kt	0	0	0	0	0	0	0	0	0	0	0	0	0	0	0	0	0	0	0	0	0	0	0
R1	Fuel use (demolition)	Inflow	Aluminium	kt	0	0	0	0	0	0	0	0	0	0	0	0	0	0	0	0	0	0	0	0	0	0	0
R1	Fuel use (demolition)	Inflow	Other metals	kt	0	0	0	0	0	0	0	0	0	0	0	0	0	0	0	0	0	0	0	0	0	0	0
R1	Fuel use (demolition)	Inflow	Concrete	kt	0	0	0	0	0	0	0	0	0	0	0	0	0	0	0	0	0	0	0	0	0	0	0
R1	Fuel use (demolition)	Inflow	Cement	kt	0	0	0	0	0	0	0	0	0	0	0	0	0	0	0	0	0	0	0	0	0	0	0
R1	Fuel use (demolition)	Inflow	Gravel	kt	0	0	0	0	0	0	0	0	0	0	0	0	0	0	0	0	0	0	0	0	0	0	0
R1	Fuel use (demolition)	Inflow	Sand	kt	0	0	0	0	0	0	0	0	0	0	0	0	0	0	0	0	0	0	0	0	0	0	0
R1	Fuel use (demolition)	Inflow	Glass	kt	0	0	0	0	0	0	0	0	0	0	0	0	0	0	0	0	0	0	0	0	0	0	0
R1	Fuel use (demolition)	Inflow	Gypsum	kt	0	0	0	0	0	0	0	0	0	0	0	0	0	0	0	0	0	0	0	0	0	0	0
R1	Fuel use (demolition)	Inflow	Clay	kt	0	0	0	0	0	0	0	0	0	0	0	0	0	0	0	0	0	0	0	0	0	0	0
R1	Fuel use (demolition)	Inflow	Limestone	kt	0	0	0	0	0	0	0	0	0	0	0	0	0	0	0	0	0	0	0	0	0	0	0
R1	Fuel use (demolition)	Inflow	Mortar	kt	0	0	0	0	0	0	0	0	0	0	0	0	0	0	0	0	0	0	0	0	0	0	0
R1	Fuel use (demolition)	Inflow	Bricks	kt	0	0	0	0	0	0	0	0	0	0	0	0	0	0	0	0	0	0	0	0	0	0	0
R1	Fuel use (demolition)	Inflow	Stone wool	kt	0	0	0	0	0	0	0	0	0	0	0	0	0	0	0	0	0	0	0	0	0	0	0
R1	Fuel use (demolition)	Inflow	Glass wool	kt	0	0	0	0	0	0	0	0	0	0	0	0	0	0	0	0	0	0	0	0	0	0	0
R1	Fuel use (demolition)	Inflow	Other non-metallic minerals	kt	0	0	0	0	0	0	0	0	0	0	0	0	0	0	0	0	0	0	0	0	0	0	0
R1	Fuel use (demolition)	Inflow	Timber	kt	0	0	0	0	0	0	0	0	0	0	0	0	0	0	0	0	0	0	0	0	0	0	0
R1	Fuel use (demolition)	Inflow	Other biomass-based materials	kt	0	0	0	0	0	0	0	0	0	0	0	0	0	0	0	0	0	0	0	0	0	0	0
R1	Fuel use (demolition)	Inflow	Asphalt	kt	0	0	0	0	0	0	0	0	0	0	0	0	0	0	0	0	0	0	0	0	0	0	0
R1	Fuel use (demolition)	Inflow	Bitumen	kt	0	0	0	0	0	0	0	0	0	0	0	0	0	0	0	0	0	0	0	0	0	0	0
R1	Fuel use (demolition)	Inflow	Other petrochemical-based materials	kt	0	0	0	0	0	0	0	0	0	0	0	0	0	0	0	0	0	0	0	0	0	0	0
R1	Fuel use (demolition)	Inflow	Natural gas	kt	0	0	0	0	0	0	0	0	0	0	0	0	0	0	0	0	0	0	0	0	0	0	0
R1	Fuel use (demolition)	Inflow	Oil	kt	58.9033	61.5807	64.2581	66.9355	69.613	72.2904	74.9678	77.6452	80.3226	83.0001	85.6775	88.3549	91.0323	93.7097	96.3872	99.0646	101.742	104.419	107.097	109.774	112.452	115.129	117.807
R1	Fuel use (demolition)	Inflow	Other materials	kt	0	0	0	0	0	0	0	0	0	0	0	0	0	0	0	0	0	0	0	0	0	0	0
R1	Fuel use (demolition)	Outflow	Iron/steel	kt	0	0	0	0	0	0	0	0	0	0	0	0	0	0	0	0	0	0	0	0	0	0	0
R1	Fuel use (demolition)	Outflow	Copper	kt	0	0	0	0	0	0	0	0	0	0	0	0	0	0	0	0	0	0	0	0	0	0	0
R1	Fuel use (demolition)	Outflow	Aluminium	kt	0	0	0	0	0	0	0	0	0	0	0	0	0	0	0	0	0	0	0	0	0	0	0
R1	Fuel use (demolition)	Outflow	Other metals	kt	0	0	0	0	0	0	0	0	0	0	0	0	0	0	0	0	0	0	0	0	0	0	0
R1	Fuel use (demolition)	Outflow	Concrete	kt	0	0	0	0	0	0	0	0	0	0	0	0	0	0	0	0	0	0	0	0	0	0	0
R1	Fuel use (demolition)	Outflow	Cement	kt	0	0	0	0	0	0	0	0	0	0	0	0	0	0	0	0	0	0	0	0	0	0	0
R1	Fuel use (demolition)	Outflow	Gravel	kt	0	0	0	0	0	0	0	0	0	0	0	0	0	0	0	0	0	0	0	0	0	0	0
R1	Fuel use (demolition)	Outflow	Sand	kt	0	0	0	0	0	0	0	0	0	0	0	0	0	0	0	0	0	0	0	0	0	0	0
R1	Fuel use (demolition)	Outflow	Glass	kt	0	0	0	0	0	0	0	0	0	0	0	0	0	0	0	0	0	0	0	0	0	0	0
R1	Fuel use (demolition)	Outflow	Gypsum	kt	0	0	0	0	0	0	0	0	0	0	0	0	0	0	0	0	0	0	0	0	0	0	0
R1	Fuel use (demolition)	Outflow	Clay	kt	0	0	0	0	0	0	0	0	0	0	0	0	0	0	0	0	0	0	0	0	0	0	0
R1	Fuel use (demolition)	Outflow	Limestone	kt	0	0	0	0	0	0	0	0	0	0	0	0	0	0	0	0	0	0	0	0	0	0	0
R1	Fuel use (demolition)	Outflow	Mortar	kt	0	0	0	0	0	0	0	0	0	0	0	0	0	0	0	0	0	0	0	0	0	0	0
R1	Fuel use (demolition)	Outflow	Bricks	kt	0	0	0	0	0	0	0	0	0	0	0	0	0	0	0	0	0	0	0	0	0	0	0
R1	Fuel use (demolition)	Outflow	Stone wool	kt	0	0	0	0	0	0	0	0	0	0	0	0	0	0	0	0	0	0	0	0	0	0	0
R1	Fuel use (demolition)	Outflow	Glass wool	kt	0	0	0	0	0	0	0	0	0	0	0	0	0	0	0	0	0	0	0	0	0	0	0
R1	Fuel use (demolition)	Outflow	Other non-metallic minerals	kt	0	0	0	0	0	0	0	0	0	0	0	0	0	0	0	0	0	0	0	0	0	0	0
R1	Fuel use (demolition)	Outflow	Timber	kt	0	0	0	0	0	0	0	0	0	0	0	0	0	0	0	0	0	0	0	0	0	0	0
R1	Fuel use (demolition)	Outflow	Other biomass-based materials	kt	0	0	0	0	0	0	0	0	0	0	0	0	0	0	0	0	0	0	0	0	0	0	0
R1	Fuel use (demolition)	Outflow	Asphalt	kt	0	0	0	0	0	0	0	0	0	0	0	0	0	0	0	0	0	0	0	0	0	0	0
R1	Fuel use (demolition)	Outflow	Bitumen	kt	0	0	0	0	0	0	0	0	0	0	0	0	0	0	0	0	0	0	0	0	0	0	0
R1	Fuel use (demolition)	Outflow	Other petrochemical-based materials	kt	0	0	0	0	0	0	0	0	0	0	0	0	0	0	0	0	0	0	0	0	0	0	0
R1	Fuel use (demolition)	Outflow	Natural gas	kt	0	0	0	0	0	0	0	0	0	0	0	0	0	0	0	0	0	0	0	0	0	0	0
R1	Fuel use (demolition)	Outflow	Oil	kt	58.9033	61.5807	64.2581	66.9355	69.613	72.2904	74.9678	77.6452	80.3226	83.0001	85.6775	88.3549	91.0323	93.7097	96.3872	99.0646	101.742	104.419	107.097	109.774	112.452	115.129	117.807
R1	Fuel use (demolition)	Outflow	Other materials	kt	0	0	0	0	0	0	0	0	0	0	0	0	0	0	0	0	0	0	0	0	0	0	0
R1	Fuel use (manufacturing)	Inflow	Iron/steel	kt	0	0	0	0	0	0	0	0	0	0	0	0	0	0	0	0	0	0	0	0	0	0	0
R1	Fuel use (manufacturing)	Inflow	Copper	kt	0	0	0	0	0	0	0	0	0	0	0	0	0	0	0	0	0	0	0	0	0	0	0
R1	Fuel use (manufacturing)	Inflow	Aluminium	kt	0	0	0	0	0	0	0	0	0	0	0	0	0	0	0	0	0	0	0	0	0	0	0
R1	Fuel use (manufacturing)	Inflow	Other metals	kt	0	0	0	0	0	0	0	0	0	0	0	0	0	0	0	0	0	0	0	0	0	0	0
R1	Fuel use (manufacturing)	Inflow	Concrete	kt	0	0	0	0	0	0	0	0	0	0	0	0	0	0	0	0	0	0	0	0	0	0	0
R1	Fuel use (manufacturing)	Inflow	Cement	kt	0	0	0	0	0	0	0	0	0	0	0	0	0	0	0	0	0	0	0	0	0	0	0
R1	Fuel use (manufacturing)	Inflow	Gravel	kt	0	0	0	0	0	0	0	0	0	0	0	0	0	0	0	0	0	0	0	0	0	0	0
R1	Fuel use (manufacturing)	Inflow	Sand	kt	0	0	0	0	0	0	0	0	0	0	0	0	0	0	0	0	0	0	0	0	0	0	0
R1	Fuel use (manufacturing)	Inflow	Glass	kt	0	0	0	0	0	0	0	0	0	0	0	0	0	0	0	0	0	0	0	0	0	0	0
R1	Fuel use (manufacturing)	Inflow	Gypsum	kt	0	0	0	0	0	0	0	0	0	0	0	0	0	0	0	0	0	0	0	0	0	0	0
R1	Fuel use (manufacturing)	Inflow	Clay	kt	0	0	0	0	0	0	0	0	0	0	0	0	0	0	0	0	0	0	0	0	0	0	0
R1	Fuel use (manufacturing)	Inflow	Limestone	kt	0	0	0	0	0	0	0	0	0	0	0	0	0	0	0	0	0	0	0	0	0	0	0
R1	Fuel use (manufacturing)	Inflow	Mortar	kt	0	0	0	0	0	0	0	0	0	0	0	0	0	0	0	0	0	0	0	0	0	0	0
R1	Fuel use (manufacturing)	Inflow	Bricks	kt	0	0	0	0	0	0	0	0	0	0	0	0	0	0	0	0	0	0	0	0	0	0	0
R1	Fuel use (manufacturing)	Inflow	Stone wool	kt	0	0	0	0	0	0	0	0	0	0	0	0	0	0	0	0	0	0	0	0	0	0	0
R1	Fuel use (manufacturing)	Inflow	Glass wool	kt	0	0	0	0	0	0	0	0	0	0	0	0	0	0	0	0	0	0	0	0	0	0	0
R1	Fuel use (manufacturing)	Inflow	Other non-metallic minerals	kt	0	0	0	0	0	0	0	0	0	0	0	0	0	0	0	0	0	0	0	0	0	0	0
R1	Fuel use (manufacturing)	Inflow	Timber	kt	0	0	0	0	0	0	0	0	0	0	0	0	0	0	0	0	0	0	0	0	0	0	0
R1	Fuel use (manufacturing)	Inflow	Other biomass-based materials	kt	0	0	0	0	0	0	0	0	0	0	0	0	0	0	0	0	0	0	0	0	0	0	0
R1	Fuel use (manufacturing)	Inflow	Asphalt	kt	0	0	0	0	0	0	0	0	0	0	0	0	0	0	0	0	0	0	0	0	0	0	0
R1	Fuel use (manufacturing)	Inflow	Bitumen	kt	0	0	0	0	0	0	0	0	0	0	0	0	0	0	0	0	0	0	0	0	0	0	0
R1	Fuel use (manufacturing)	Inflow	Other petrochemical-based materials	kt	0	0	0	0	0	0	0	0	0	0	0	0	0	0	0	0	0	0	0	0	0	0	0
R1	Fuel use (manufacturing)	Inflow	Natural gas	kt	22.3524	23.5442	22.6997	22.8916	23.0898	23.2496	23.403	23.5528	23.6207	23.6869	23.7531	23.819	23.9363	24.0477	24.16	24.2731	24.3111	24.3507	24.392	24.435	24.4467	24.4606	24.4767
R1	Fuel use (manufacturing)	Inflow	Oil	kt	665.97	719.784	680.228	714.371	727.701	738.819	749.703	760.437	770.123	779.749	789.414	799.116	809.438	819.613	829.862	840.186	849.719	859.338	869.042	878.834	888.337	897.933	907.623
R1	Fuel use (manufacturing)	Inflow	Coal	kt	54.11	52.6496	50.3852	48.4515	48.3809	48.2967	48.2057	48.1091	47.3019	46.4941	45.6864	44.8788	44.5348	44.1858	43.8344	43.4806	42.4412	41.4057	40.3745	39.3479	38.028	36.7165	35.4136
R1	Fuel use (manufacturing)	Inflow	Other materials	kt	0	0	0	0	0	0	0	0	0	0	0	0	0	0	0	0	0	0	0	0	0	0	0
R1	Fuel use (manufacturing)	Outflow	Iron/steel	kt	0	0	0	0	0	0	0	0	0	0	0	0	0	0	0	0	0	0	0	0	0	0	0
R1	Fuel use (manufacturing)	Outflow	Copper	kt	0	0	0	0	0	0	0	0	0	0	0	0	0	0	0	0	0	0	0	0	0	0	0
R1	Fuel use (manufacturing)	Outflow	Aluminium	kt	0	0	0	0	0	0	0	0	0	0	0	0	0	0	0	0	0	0	0	0	0	0	0
R1	Fuel use (manufacturing)	Outflow	Other metals	kt	0	0	0	0	0	0	0	0	0	0	0	0	0	0	0	0	0	0	0	0	0	0	0
R1	Fuel use (manufacturing)	Outflow	Concrete	kt	0	0	0	0	0	0	0	0	0	0	0	0	0	0	0	0	0	0	0	0	0	0	0
R1	Fuel use (manufacturing)	Outflow	Cement	kt	0	0	0	0	0	0	0	0	0	0	0	0	0	0	0	0	0	0	0	0	0	0	0
R1	Fuel use (manufacturing)	Outflow	Gravel	kt	0	0	0	0	0	0	0	0	0	0	0	0	0	0	0	0	0	0	0	0	0	0	0
R1	Fuel use (manufacturing)	Outflow	Sand	kt	0	0	0	0	0	0	0	0	0	0	0	0	0	0	0	0	0	0	0	0	0	0	0
R1	Fuel use (manufacturing)	Outflow	Glass	kt	0	0	0	0	0	0	0	0	0	0	0	0	0	0	0	0	0	0	0	0	0	0	0
R1	Fuel use (manufacturing)	Outflow	Gypsum	kt	0	0	0	0	0	0	0	0	0	0	0	0	0	0	0	0	0	0	0	0	0	0	0
R1	Fuel use (manufacturing)	Outflow	Clay	kt	0	0	0	0	0	0	0	0	0	0	0	0	0	0	0	0	0	0	0	0	0	0	0
R1	Fuel use (manufacturing)	Outflow	Limestone	kt	0	0	0	0	0	0	0	0	0	0	0	0	0	0	0	0	0	0	0	0	0	0	0
R1	Fuel use (manufacturing)	Outflow	Mortar	kt	0	0	0	0	0	0	0	0	0	0	0	0	0	0	0	0	0	0	0	0	0	0	0
R1	Fuel use (manufacturing)	Outflow	Bricks	kt	0	0	0	0	0	0	0	0	0	0	0	0	0	0	0	0	0	0	0	0	0	0	0
R1	Fuel use (manufacturing)	Outflow	Stone wool	kt	0	0	0	0	0	0	0	0	0	0	0	0	0	0	0	0	0	0	0	0	0	0	0
R1	Fuel use (manufacturing)	Outflow	Glass wool	kt	0	0	0	0	0	0	0	0	0	0	0	0	0	0	0	0	0	0	0	0	0	0	0
R1	Fuel use (manufacturing)	Outflow	Other non-metallic minerals	kt	0	0	0	0	0	0	0	0	0	0	0	0	0	0	0	0	0	0	0	0	0	0	0
R1	Fuel use (manufacturing)	Outflow	Timber	kt	0	0	0	0	0	0	0	0	0	0	0	0	0	0	0	0	0	0	0	0	0	0	0
R1	Fuel use (manufacturing)	Outflow	Other biomass-based materials	kt	0	0	0	0	0	0	0	0	0	0	0	0	0	0	0	0	0	0	0	0	0	0	0
R1	Fuel use (manufacturing)	Outflow	Asphalt	kt	0	0	0	0	0	0	0	0	0	0	0	0	0	0	0	0	0	0	0	0	0	0	0
R1	Fuel use (manufacturing)	Outflow	Bitumen	kt	0	0	0	0	0	0	0	0	0	0	0	0	0	0	0	0	0	0	0	0	0	0	0
R1	Fuel use (manufacturing)	Outflow	Other petrochemical-based materials	kt	0	0	0	0	0	0	0	0	0	0	0	0	0	0	0	0	0	0	0	0	0	0	0
R1	Fuel use (manufacturing)	Outflow	Natural gas	kt	22.3524	23.5442	22.6997	22.8916	23.0898	23.2496	23.403	23.5528	23.6207	23.6869	23.7531	23.819	23.9363	24.0477	24.16	24.2731	24.3111	24.3507	24.392	24.435	24.4467	24.4606	24.4767
R1	Fuel use (manufacturing)	Outflow	Oil	kt	665.97	719.784	680.228	714.371	727.701	738.819	749.703	760.437	770.123	779.749	789.414	799.116	809.438	819.613	829.862	840.186	849.719	859.338	869.042	878.834	888.337	897.933	907.623
R1	Fuel use (manufacturing)	Outflow	Coal	kt	54.11	52.6496	50.3852	48.4515	48.3809	48.2967	48.2057	48.1091	47.3019	46.4941	45.6864	44.8788	44.5348	44.1858	43.8344	43.4806	42.4412	41.4057	40.3745	39.3479	38.028	36.7165	35.4136
R1	Fuel use (manufacturing)	Outflow	Other materials	kt	0	0	0	0	0	0	0	0	0	0	0	0	0	0	0	0	0	0	0	0	0	0	0
A1	SFH, before 1919	Floor area	NA	m² NFA	3.08861e+07	3.07997e+07	3.07094e+07	3.06151e+07	3.0517e+07	3.04149e+07	3.03089e+07	3.01989e+07	3.0085e+07	2.99672e+07	2.98455e+07	2.97198e+07	2.95903e+07	2.94568e+07	2.93193e+07	2.9178e+07	2.90327e+07	2.88835e+07	2.87303e+07	2.85732e+07	2.84122e+07	2.82473e+07	2.80785e+07
A1	SFH, 1919-1944	Floor area	NA	m² NFA	1.70161e+07	1.69762e+07	1.69345e+07	1.6891e+07	1.68456e+07	1.67985e+07	1.67495e+07	1.66987e+07	1.66461e+07	1.65917e+07	1.65354e+07	1.64774e+07	1.64175e+07	1.63559e+07	1.62924e+07	1.62271e+07	1.616e+07	1.6091e+07	1.60203e+07	1.59477e+07	1.58734e+07	1.57972e+07	1.57192e+07
A1	SFH, 1945-1970	Floor area	NA	m² NFA	5.18402e+07	5.17717e+07	5.17e+07	5.16252e+07	5.15473e+07	5.14663e+07	5.13822e+07	5.12949e+07	5.12046e+07	5.11111e+07	5.10145e+07	5.09148e+07	5.0812e+07	5.0706e+07	5.05969e+07	5.04848e+07	5.03695e+07	5.02511e+07	5.01296e+07	5.00049e+07	4.98772e+07	4.97463e+07	4.96123e+07
A1	SFH, 1971-1980	Floor area	NA	m² NFA	3.4335e+07	3.42896e+07	3.42421e+07	3.41926e+07	3.4141e+07	3.40873e+07	3.40316e+07	3.39738e+07	3.3914e+07	3.38521e+07	3.37881e+07	3.3722e+07	3.36539e+07	3.35838e+07	3.35115e+07	3.34372e+07	3.33609e+07	3.32825e+07	3.3202e+07	3.31194e+07	3.30348e+07	3.29481e+07	3.28594e+07
A1	SFH, 1981-1990	Floor area	NA	m² NFA	3.52014e+07	3.51843e+07	3.51665e+07	3.51479e+07	3.51285e+07	3.51083e+07	3.50874e+07	3.50656e+07	3.50432e+07	3.50199e+07	3.49959e+07	3.4971e+07	3.49454e+07	3.49191e+07	3.48919e+07	3.4864e+07	3.48353e+07	3.48058e+07	3.47756e+07	3.47446e+07	3.47128e+07	3.46802e+07	3.46469e+07
A1	SFH, 1991-2000	Floor area	NA	m² NFA	3.29509e+07	3.29349e+07	3.29182e+07	3.29008e+07	3.28826e+07	3.28638e+07	3.28442e+07	3.28238e+07	3.28028e+07	3.2781e+07	3.27585e+07	3.27353e+07	3.27113e+07	3.26866e+07	3.26612e+07	3.26351e+07	3.26082e+07	3.25807e+07	3.25523e+07	3.25233e+07	3.24935e+07	3.24631e+07	3.24318e+07
A1	SFH, 2001-2011	Floor area	NA	m² NFA	4.21891e+07	4.21832e+07	4.2177e+07	4.21705e+07	4.21637e+07	4.21567e+07	4.21494e+07	4.21418e+07	4.2134e+07	4.21259e+07	4.21175e+07	4.21088e+07	4.20999e+07	4.20907e+07	4.20813e+07	4.20715e+07	4.20615e+07	4.20512e+07	4.20407e+07	4.20299e+07	4.20188e+07	4.20075e+07	4.19958e+07
A1	SFH, after 2011	Floor area	NA	m² NFA	1.44876e+07	1.65006e+07	1.86319e+07	2.07744e+07	2.28543e+07	2.49287e+07	2.69965e+07	2.90573e+07	3.11108e+07	3.31568e+07	3.5195e+07	3.72253e+07	3.92473e+07	4.12608e+07	4.3265e+07	4.52596e+07	4.72447e+07	4.92203e+07	5.11861e+07	5.31422e+07	5.50886e+07	5.7025e+07	5.89515e+07
A1	MFH, before 1919	Floor area	NA	m² NFA	1.03123e+07	1.02834e+07	1.02533e+07	1.02218e+07	1.0189e+07	1.0155e+07	1.01196e+07	1.00828e+07	1.00448e+07	1.00055e+07	9.96485e+06	9.9229e+06	9.87963e+06	9.83506e+06	9.78917e+06	9.74197e+06	9.69346e+06	9.64364e+06	9.59251e+06	9.54007e+06	9.48631e+06	9.43125e+06	9.37487e+06
A1	MFH, 1919-1945	Floor area	NA	m² NFA	3.98644e+06	3.97709e+06	3.96732e+06	3.95712e+06	3.94649e+06	3.93544e+06	3.92397e+06	3.91207e+06	3.89975e+06	3.887e+06	3.87383e+06	3.86023e+06	3.84621e+06	3.83176e+06	3.81688e+06	3.80159e+06	3.78586e+06	3.76971e+06	3.75314e+06	3.73614e+06	3.71872e+06	3.70087e+06	3.6826e+06
A1	MFH, 1945-1970	Floor area	NA	m² NFA	1.91862e+07	1.91608e+07	1.91343e+07	1.91066e+07	1.90778e+07	1.90478e+07	1.90167e+07	1.89844e+07	1.89509e+07	1.89164e+07	1.88806e+07	1.88437e+07	1.88056e+07	1.87664e+07	1.87261e+07	1.86846e+07	1.86419e+07	1.85981e+07	1.85531e+07	1.8507e+07	1.84597e+07	1.84112e+07	1.83616e+07
A1	MFH, 1971-1980	Floor area	NA	m² NFA	1.30495e+07	1.30322e+07	1.30142e+07	1.29954e+07	1.29758e+07	1.29554e+07	1.29342e+07	1.29122e+07	1.28895e+07	1.28659e+07	1.28416e+07	1.28165e+07	1.27906e+07	1.2764e+07	1.27365e+07	1.27083e+07	1.26793e+07	1.26495e+07	1.26189e+07	1.25875e+07	1.25553e+07	1.25224e+07	1.24887e+07
A1	MFH, 1981-1990	Floor area	NA	m² NFA	9.1649e+06	9.16046e+06	9.15581e+06	9.15097e+06	9.14592e+06	9.14067e+06	9.13522e+06	9.12956e+06	9.12371e+06	9.11765e+06	9.11139e+06	9.10493e+06	9.09827e+06	9.0914e+06	9.08433e+06	9.07707e+06	9.06959e+06	9.06192e+06	9.05405e+06	9.04597e+06	9.03769e+06	9.02921e+06	9.02053e+06
A1	MFH, 1991-2000	Floor area	NA	m² NFA	4.27742e+06	4.27534e+06	4.27318e+06	4.27091e+06	4.26856e+06	4.26611e+06	4.26356e+06	4.26092e+06	4.25819e+06	4.25537e+06	4.25244e+06	4.24943e+06	4.24632e+06	4.24311e+06	4.23982e+06	4.23642e+06	4.23294e+06	4.22936e+06	4.22568e+06	4.22191e+06	4.21805e+06	4.21409e+06	4.21004e+06
A1	MFH, 2001-2011	Floor area	NA	m² NFA	5.90777e+06	5.90694e+06	5.90607e+06	5.90516e+06	5.90421e+06	5.90323e+06	5.90221e+06	5.90115e+06	5.90005e+06	5.89891e+06	5.89774e+06	5.89653e+06	5.89528e+06	5.89399e+06	5.89267e+06	5.89131e+06	5.8899e+06	5.88847e+06	5.88699e+06	5.88548e+06	5.88392e+06	5.88233e+06	5.88071e+06
A1	MFH, after 2011	Floor area	NA	m² NFA	2.02871e+06	2.31059e+06	2.60904e+06	2.90906e+06	3.20031e+06	3.49078e+06	3.78034e+06	4.06892e+06	4.35647e+06	4.64297e+06	4.92838e+06	5.21268e+06	5.49583e+06	5.77778e+06	6.05842e+06	6.33774e+06	6.61571e+06	6.89235e+06	7.16763e+06	7.44155e+06	7.71409e+06	7.98525e+06	8.25502e+06
A1	APB, before 1919	Floor area	NA	m² NFA	4.09506e+07	4.08361e+07	4.07163e+07	4.05914e+07	4.04612e+07	4.03259e+07	4.01853e+07	4.00395e+07	3.98885e+07	3.97323e+07	3.9571e+07	3.94044e+07	3.92325e+07	3.90555e+07	3.88733e+07	3.86859e+07	3.84933e+07	3.82954e+07	3.80924e+07	3.78841e+07	3.76707e+07	3.7452e+07	3.72281e+07
A1	APB, 1919-1945	Floor area	NA	m² NFA	1.38626e+07	1.38301e+07	1.37961e+07	1.37607e+07	1.37237e+07	1.36853e+07	1.36454e+07	1.3604e+07	1.35612e+07	1.35168e+07	1.3471e+07	1.34237e+07	1.3375e+07	1.33247e+07	1.3273e+07	1.32198e+07	1.31651e+07	1.3109e+07	1.30513e+07	1.29922e+07	1.29316e+07	1.28696e+07	1.2806e+07
A1	APB, 1945-1970	Floor area	NA	m² NFA	4.48644e+07	4.48051e+07	4.47431e+07	4.46784e+07	4.46109e+07	4.45408e+07	4.4468e+07	4.43925e+07	4.43143e+07	4.42334e+07	4.41498e+07	4.40635e+07	4.39745e+07	4.38828e+07	4.37885e+07	4.36914e+07	4.35916e+07	4.34891e+07	4.3384e+07	4.32761e+07	4.31655e+07	4.30523e+07	4.29363e+07
A1	APB, 1971-1980	Floor area	NA	m² NFA	2.49171e+07	2.48842e+07	2.48498e+07	2.48138e+07	2.47764e+07	2.47374e+07	2.4697e+07	2.46551e+07	2.46116e+07	2.45667e+07	2.45203e+07	2.44723e+07	2.44229e+07	2.4372e+07	2.43196e+07	2.42656e+07	2.42102e+07	2.41533e+07	2.40949e+07	2.4035e+07	2.39736e+07	2.39107e+07	2.38463e+07
A1	APB, 1981-1990	Floor area	NA	m² NFA	1.96865e+07	1.9677e+07	1.9667e+07	1.96566e+07	1.96458e+07	1.96345e+07	1.96228e+07	1.96106e+07	1.95981e+07	1.9585e+07	1.95716e+07	1.95577e+07	1.95434e+07	1.95287e+07	1.95135e+07	1.94979e+07	1.94818e+07	1.94653e+07	1.94484e+07	1.94311e+07	1.94133e+07	1.93951e+07	1.93764e+07
A1	APB, 1991-2000	Floor area	NA	m² NFA	2.17228e+07	2.17122e+07	2.17012e+07	2.16897e+07	2.16778e+07	2.16653e+07	2.16524e+07	2.1639e+07	2.16251e+07	2.16108e+07	2.15959e+07	2.15806e+07	2.15648e+07	2.15486e+07	2.15318e+07	2.15146e+07	2.14969e+07	2.14787e+07	2.146e+07	2.14409e+07	2.14213e+07	2.14012e+07	2.13806e+07
A1	APB, 2001-2011	Floor area	NA	m² NFA	2.6286e+07	2.62823e+07	2.62784e+07	2.62744e+07	2.62702e+07	2.62658e+07	2.62613e+07	2.62565e+07	2.62517e+07	2.62466e+07	2.62414e+07	2.6236e+07	2.62304e+07	2.62247e+07	2.62188e+07	2.62128e+07	2.62065e+07	2.62001e+07	2.61936e+07	2.61868e+07	2.61799e+07	2.61728e+07	2.61656e+07
A1	APB, after 2011	Floor area	NA	m² NFA	15579576	17991348	20621466	23151018	2.59198e+07	2.87719e+07	3.17064e+07	3.47229e+07	3.78218e+07	4.10032e+07	4.42673e+07	4.76144e+07	5.10446e+07	5.4558e+07	5.81535e+07	6.18315e+07	6.55923e+07	6.94362e+07	7.33637e+07	7.73751e+07	8.14706e+07	8.56506e+07	8.99156e+07
A1	COM, before 1919	Floor area	NA	m² NFA	2.50828e+07	2.4923e+07	2.47559e+07	2.45816e+07	2.44e+07	2.42112e+07	2.40151e+07	2.38117e+07	2.36011e+07	2.33832e+07	2.3158e+07	2.29256e+07	2.26859e+07	2.2439e+07	2.21847e+07	2.19233e+07	2.16545e+07	2.13785e+07	2.10953e+07	2.08047e+07	2.0507e+07	2.02019e+07	1.98896e+07
A1	COM, 1919-1945	Floor area	NA	m² NFA	5.33625e+06	5.26385e+06	5.18816e+06	5.10919e+06	5.02692e+06	4.94136e+06	4.85251e+06	4.76037e+06	4.66494e+06	4.56622e+06	4.46421e+06	4.35891e+06	4.25032e+06	4.13843e+06	4.02326e+06	3.90479e+06	3.78304e+06	3.65799e+06	3.52965e+06	3.39802e+06	3.2631e+06	3.1249e+06	2.9834e+06
A1	COM, 1945-1970	Floor area	NA	m² NFA	1.84584e+07	1.81744e+07	1.78775e+07	1.75677e+07	1.72449e+07	1.69093e+07	1.65608e+07	1.61993e+07	1.5825e+07	1.54377e+07	1.50376e+07	1.46245e+07	1.41985e+07	1.37596e+07	1.33078e+07	1.28431e+07	1.23655e+07	1.18749e+07	1.13715e+07	1.08552e+07	1.03259e+07	9.78374e+06	9.22867e+06
A1	COM, 1971-1980	Floor area	NA	m² NFA	1.59789e+07	1.57331e+07	1.54761e+07	1.52079e+07	1.49285e+07	1.4638e+07	1.43363e+07	1.40234e+07	1.36993e+07	1.33641e+07	1.30176e+07	1.266e+07	1.22913e+07	1.19113e+07	1.15202e+07	1.11179e+07	1.07045e+07	1.02798e+07	9.84402e+06	9.39704e+06	8.93887e+06	8.46953e+06	7.98902e+06
A1	COM, 1981-1990	Floor area	NA	m² NFA	1.41796e+07	1.40594e+07	1.39339e+07	1.38028e+07	1.36663e+07	1.35244e+07	1.33769e+07	1.32241e+07	1.30657e+07	1.29019e+07	1.27327e+07	1.25579e+07	1.23778e+07	1.21921e+07	1.2001e+07	1.18045e+07	1.16024e+07	1.1395e+07	1.1182e+07	1.09636e+07	1.07398e+07	1.05104e+07	1.02757e+07
A1	COM, 1991-2000	Floor area	NA	m² NFA	7.7264e+06	7.66094e+06	7.59252e+06	7.52111e+06	7.44673e+06	7.36938e+06	7.28905e+06	7.20575e+06	7.11947e+06	7.03022e+06	6.93799e+06	6.84278e+06	6.7446e+06	6.64345e+06	6.53932e+06	6.43221e+06	6.32213e+06	6.20908e+06	6.09305e+06	5.97404e+06	5.85206e+06	5.72711e+06	5.59918e+06
A1	COM, 2001-2011	Floor area	NA	m² NFA	1.23635e+07	1.23327e+07	1.23004e+07	1.22668e+07	1.22318e+07	1.21953e+07	1.21574e+07	1.21182e+07	1.20775e+07	1.20355e+07	1.1992e+07	1.19472e+07	1.19009e+07	1.18532e+07	1.18042e+07	1.17537e+07	1.17018e+07	1.16485e+07	1.15939e+07	1.15378e+07	1.14803e+07	1.14214e+07	1.13611e+07
A1	COM, after 2011	Floor area	NA	m² NFA	6056610	6916404	7915722	8720250	9.65415e+06	1.06148e+07	1.15906e+07	1.25807e+07	1.35842e+07	1.46002e+07	1.5628e+07	1.6668e+07	1.77201e+07	1.87846e+07	1.98616e+07	2.09511e+07	2.20533e+07	2.31683e+07	2.42963e+07	2.54374e+07	2.65917e+07	2.77594e+07	2.89405e+07
B1	SFH, before 1919	Floor area	NA	m² NFA	3.08861e+07	3.07997e+07	3.07094e+07	3.06151e+07	3.0517e+07	3.04149e+07	3.03089e+07	3.01989e+07	3.0085e+07	2.99672e+07	2.98455e+07	2.97198e+07	2.95903e+07	2.94568e+07	2.93193e+07	2.9178e+07	2.90327e+07	2.88835e+07	2.87303e+07	2.85732e+07	2.84122e+07	2.82473e+07	2.80785e+07
B1	SFH, 1919-1944	Floor area	NA	m² NFA	1.70161e+07	1.69762e+07	1.69345e+07	1.6891e+07	1.68456e+07	1.67985e+07	1.67495e+07	1.66987e+07	1.66461e+07	1.65917e+07	1.65354e+07	1.64774e+07	1.64175e+07	1.63559e+07	1.62924e+07	1.62271e+07	1.616e+07	1.6091e+07	1.60203e+07	1.59477e+07	1.58734e+07	1.57972e+07	1.57192e+07
B1	SFH, 1945-1970	Floor area	NA	m² NFA	5.18402e+07	5.17717e+07	5.17e+07	5.16252e+07	5.15473e+07	5.14663e+07	5.13822e+07	5.12949e+07	5.12046e+07	5.11111e+07	5.10145e+07	5.09148e+07	5.0812e+07	5.0706e+07	5.05969e+07	5.04848e+07	5.03695e+07	5.02511e+07	5.01296e+07	5.00049e+07	4.98772e+07	4.97463e+07	4.96123e+07
B1	SFH, 1971-1980	Floor area	NA	m² NFA	3.4335e+07	3.42896e+07	3.42421e+07	3.41926e+07	3.4141e+07	3.40873e+07	3.40316e+07	3.39738e+07	3.3914e+07	3.38521e+07	3.37881e+07	3.3722e+07	3.36539e+07	3.35838e+07	3.35115e+07	3.34372e+07	3.33609e+07	3.32825e+07	3.3202e+07	3.31194e+07	3.30348e+07	3.29481e+07	3.28594e+07
B1	SFH, 1981-1990	Floor area	NA	m² NFA	3.52014e+07	3.51843e+07	3.51665e+07	3.51479e+07	3.51285e+07	3.51083e+07	3.50874e+07	3.50656e+07	3.50432e+07	3.50199e+07	3.49959e+07	3.4971e+07	3.49454e+07	3.49191e+07	3.48919e+07	3.4864e+07	3.48353e+07	3.48058e+07	3.47756e+07	3.47446e+07	3.47128e+07	3.46802e+07	3.46469e+07
B1	SFH, 1991-2000	Floor area	NA	m² NFA	3.29509e+07	3.29349e+07	3.29182e+07	3.29008e+07	3.28826e+07	3.28638e+07	3.28442e+07	3.28238e+07	3.28028e+07	3.2781e+07	3.27585e+07	3.27353e+07	3.27113e+07	3.26866e+07	3.26612e+07	3.26351e+07	3.26082e+07	3.25807e+07	3.25523e+07	3.25233e+07	3.24935e+07	3.24631e+07	3.24318e+07
B1	SFH, 2001-2011	Floor area	NA	m² NFA	4.21891e+07	4.21832e+07	4.2177e+07	4.21705e+07	4.21637e+07	4.21567e+07	4.21494e+07	4.21418e+07	4.2134e+07	4.21259e+07	4.21175e+07	4.21088e+07	4.20999e+07	4.20907e+07	4.20813e+07	4.20715e+07	4.20615e+07	4.20512e+07	4.20407e+07	4.20299e+07	4.20188e+07	4.20075e+07	4.19958e+07
B1	SFH, after 2011	Floor area	NA	m² NFA	1.44876e+07	1.64528e+07	1.84757e+07	2.04582e+07	2.23335e+07	2.41544e+07	2.59206e+07	2.76318e+07	2.92952e+07	3.09524e+07	3.26034e+07	3.42479e+07	3.58857e+07	3.75167e+07	3.914e+07	4.07557e+07	4.23636e+07	4.39638e+07	4.55562e+07	4.71406e+07	4.87171e+07	5.02857e+07	5.18461e+07
B1	MFH, before 1919	Floor area	NA	m² NFA	1.03123e+07	1.02834e+07	1.02533e+07	1.02218e+07	1.0189e+07	1.0155e+07	1.01196e+07	1.00828e+07	1.00448e+07	1.00055e+07	9.96485e+06	9.9229e+06	9.87963e+06	9.83506e+06	9.78917e+06	9.74197e+06	9.69346e+06	9.64364e+06	9.59251e+06	9.54007e+06	9.48631e+06	9.43125e+06	9.37487e+06
B1	MFH, 1919-1945	Floor area	NA	m² NFA	3.98644e+06	3.97709e+06	3.96732e+06	3.95712e+06	3.94649e+06	3.93544e+06	3.92397e+06	3.91207e+06	3.89975e+06	3.887e+06	3.87383e+06	3.86023e+06	3.84621e+06	3.83176e+06	3.81688e+06	3.80159e+06	3.78586e+06	3.76971e+06	3.75314e+06	3.73614e+06	3.71872e+06	3.70087e+06	3.6826e+06
B1	MFH, 1945-1970	Floor area	NA	m² NFA	1.91862e+07	1.91608e+07	1.91343e+07	1.91066e+07	1.90778e+07	1.90478e+07	1.90167e+07	1.89844e+07	1.89509e+07	1.89164e+07	1.88806e+07	1.88437e+07	1.88056e+07	1.87664e+07	1.87261e+07	1.86846e+07	1.86419e+07	1.85981e+07	1.85531e+07	1.8507e+07	1.84597e+07	1.84112e+07	1.83616e+07
B1	MFH, 1971-1980	Floor area	NA	m² NFA	1.30495e+07	1.30322e+07	1.30142e+07	1.29954e+07	1.29758e+07	1.29554e+07	1.29342e+07	1.29122e+07	1.28895e+07	1.28659e+07	1.28416e+07	1.28165e+07	1.27906e+07	1.2764e+07	1.27365e+07	1.27083e+07	1.26793e+07	1.26495e+07	1.26189e+07	1.25875e+07	1.25553e+07	1.25224e+07	1.24887e+07
B1	MFH, 1981-1990	Floor area	NA	m² NFA	9.1649e+06	9.16046e+06	9.15581e+06	9.15097e+06	9.14592e+06	9.14067e+06	9.13522e+06	9.12956e+06	9.12371e+06	9.11765e+06	9.11139e+06	9.10493e+06	9.09827e+06	9.0914e+06	9.08433e+06	9.07707e+06	9.06959e+06	9.06192e+06	9.05405e+06	9.04597e+06	9.03769e+06	9.02921e+06	9.02053e+06
B1	MFH, 1991-2000	Floor area	NA	m² NFA	4.27742e+06	4.27534e+06	4.27318e+06	4.27091e+06	4.26856e+06	4.26611e+06	4.26356e+06	4.26092e+06	4.25819e+06	4.25537e+06	4.25244e+06	4.24943e+06	4.24632e+06	4.24311e+06	4.23982e+06	4.23642e+06	4.23294e+06	4.22936e+06	4.22568e+06	4.22191e+06	4.21805e+06	4.21409e+06	4.21004e+06
B1	MFH, 2001-2011	Floor area	NA	m² NFA	5.90777e+06	5.90694e+06	5.90607e+06	5.90516e+06	5.90421e+06	5.90323e+06	5.90221e+06	5.90115e+06	5.90005e+06	5.89891e+06	5.89774e+06	5.89653e+06	5.89528e+06	5.89399e+06	5.89267e+06	5.89131e+06	5.8899e+06	5.88847e+06	5.88699e+06	5.88548e+06	5.88392e+06	5.88233e+06	5.88071e+06
B1	MFH, after 2011	Floor area	NA	m² NFA	2.02871e+06	2.3039e+06	2.58716e+06	2.86478e+06	3.12737e+06	3.38236e+06	3.62969e+06	3.86931e+06	4.10222e+06	4.33429e+06	4.56547e+06	4.79575e+06	5.0251e+06	5.25349e+06	5.4808e+06	5.70705e+06	5.93221e+06	6.15628e+06	6.37926e+06	6.60113e+06	6.82189e+06	7.04154e+06	7.26005e+06
B1	APB, before 1919	Floor area	NA	m² NFA	4.09506e+07	4.08361e+07	4.07163e+07	4.05914e+07	4.04612e+07	4.03259e+07	4.01853e+07	4.00395e+07	3.98885e+07	3.97323e+07	3.9571e+07	3.94044e+07	3.92325e+07	3.90555e+07	3.88733e+07	3.86859e+07	3.84933e+07	3.82954e+07	3.80924e+07	3.78841e+07	3.76707e+07	3.7452e+07	3.72281e+07
B1	APB, 1919-1945	Floor area	NA	m² NFA	1.38626e+07	1.38301e+07	1.37961e+07	1.37607e+07	1.37237e+07	1.36853e+07	1.36454e+07	1.3604e+07	1.35612e+07	1.35168e+07	1.3471e+07	1.34237e+07	1.3375e+07	1.33247e+07	1.3273e+07	1.32198e+07	1.31651e+07	1.3109e+07	1.30513e+07	1.29922e+07	1.29316e+07	1.28696e+07	1.2806e+07
B1	APB, 1945-1970	Floor area	NA	m² NFA	4.48644e+07	4.48051e+07	4.47431e+07	4.46784e+07	4.46109e+07	4.45408e+07	4.4468e+07	4.43925e+07	4.43143e+07	4.42334e+07	4.41498e+07	4.40635e+07	4.39745e+07	4.38828e+07	4.37885e+07	4.36914e+07	4.35916e+07	4.34891e+07	4.3384e+07	4.32761e+07	4.31655e+07	4.30523e+07	4.29363e+07
B1	APB, 1971-1980	Floor area	NA	m² NFA	2.49171e+07	2.48842e+07	2.48498e+07	2.48138e+07	2.47764e+07	2.47374e+07	2.4697e+07	2.46551e+07	2.46116e+07	2.45667e+07	2.45203e+07	2.44723e+07	2.44229e+07	2.4372e+07	2.43196e+07	2.42656e+07	2.42102e+07	2.41533e+07	2.40949e+07	2.4035e+07	2.39736e+07	2.39107e+07	2.38463e+07
B1	APB, 1981-1990	Floor area	NA	m² NFA	1.96865e+07	1.9677e+07	1.9667e+07	1.96566e+07	1.96458e+07	1.96345e+07	1.96228e+07	1.96106e+07	1.95981e+07	1.9585e+07	1.95716e+07	1.95577e+07	1.95434e+07	1.95287e+07	1.95135e+07	1.94979e+07	1.94818e+07	1.94653e+07	1.94484e+07	1.94311e+07	1.94133e+07	1.93951e+07	1.93764e+07
B1	APB, 1991-2000	Floor area	NA	m² NFA	2.17228e+07	2.17122e+07	2.17012e+07	2.16897e+07	2.16778e+07	2.16653e+07	2.16524e+07	2.1639e+07	2.16251e+07	2.16108e+07	2.15959e+07	2.15806e+07	2.15648e+07	2.15486e+07	2.15318e+07	2.15146e+07	2.14969e+07	2.14787e+07	2.146e+07	2.14409e+07	2.14213e+07	2.14012e+07	2.13806e+07
B1	APB, 2001-2011	Floor area	NA	m² NFA	2.6286e+07	2.62823e+07	2.62784e+07	2.62744e+07	2.62702e+07	2.62658e+07	2.62613e+07	2.62565e+07	2.62517e+07	2.62466e+07	2.62414e+07	2.6236e+07	2.62304e+07	2.62247e+07	2.62188e+07	2.62128e+07	2.62065e+07	2.62001e+07	2.61936e+07	2.61868e+07	2.61799e+07	2.61728e+07	2.61656e+07
B1	APB, after 2011	Floor area	NA	m² NFA	15579576	1.79341e+07	2.04303e+07	2.27711e+07	2.52674e+07	2.77711e+07	3.02775e+07	3.27823e+07	3.52924e+07	3.78693e+07	4.05133e+07	4.32244e+07	4.60029e+07	4.88487e+07	5.17611e+07	5.47402e+07	5.77865e+07	6.09001e+07	6.40814e+07	6.73306e+07	7.06479e+07	7.40338e+07	7.74884e+07
B1	COM, before 1919	Floor area	NA	m² NFA	2.50828e+07	2.4923e+07	2.47559e+07	2.45816e+07	2.44e+07	2.42112e+07	2.40151e+07	2.38117e+07	2.36011e+07	2.33832e+07	2.3158e+07	2.29256e+07	2.26859e+07	2.2439e+07	2.21847e+07	2.19233e+07	2.16545e+07	2.13785e+07	2.10953e+07	2.08047e+07	2.0507e+07	2.02019e+07	1.98896e+07
B1	COM, 1919-1945	Floor area	NA	m² NFA	5.33625e+06	5.26385e+06	5.18816e+06	5.10919e+06	5.02692e+06	4.94136e+06	4.85251e+06	4.76037e+06	4.66494e+06	4.56622e+06	4.46421e+06	4.35891e+06	4.25032e+06	4.13843e+06	4.02326e+06	3.90479e+06	3.78304e+06	3.65799e+06	3.52965e+06	3.39802e+06	3.2631e+06	3.1249e+06	2.9834e+06
B1	COM, 1945-1970	Floor area	NA	m² NFA	1.84584e+07	1.81744e+07	1.78775e+07	1.75677e+07	1.72449e+07	1.69093e+07	1.65608e+07	1.61993e+07	1.5825e+07	1.54377e+07	1.50376e+07	1.46245e+07	1.41985e+07	1.37596e+07	1.33078e+07	1.28431e+07	1.23655e+07	1.18749e+07	1.13715e+07	1.08552e+07	1.03259e+07	9.78374e+06	9.22867e+06
B1	COM, 1971-1980	Floor area	NA	m² NFA	1.59789e+07	1.57331e+07	1.54761e+07	1.52079e+07	1.49285e+07	1.4638e+07	1.43363e+07	1.40234e+07	1.36993e+07	1.33641e+07	1.30176e+07	1.266e+07	1.22913e+07	1.19113e+07	1.15202e+07	1.11179e+07	1.07045e+07	1.02798e+07	9.84402e+06	9.39704e+06	8.93887e+06	8.46953e+06	7.98902e+06
B1	COM, 1981-1990	Floor area	NA	m² NFA	1.41796e+07	1.40594e+07	1.39339e+07	1.38028e+07	1.36663e+07	1.35244e+07	1.33769e+07	1.32241e+07	1.30657e+07	1.29019e+07	1.27327e+07	1.25579e+07	1.23778e+07	1.21921e+07	1.2001e+07	1.18045e+07	1.16024e+07	1.1395e+07	1.1182e+07	1.09636e+07	1.07398e+07	1.05104e+07	1.02757e+07
B1	COM, 1991-2000	Floor area	NA	m² NFA	7.7264e+06	7.66094e+06	7.59252e+06	7.52111e+06	7.44673e+06	7.36938e+06	7.28905e+06	7.20575e+06	7.11947e+06	7.03022e+06	6.93799e+06	6.84278e+06	6.7446e+06	6.64345e+06	6.53932e+06	6.43221e+06	6.32213e+06	6.20908e+06	6.09305e+06	5.97404e+06	5.85206e+06	5.72711e+06	5.59918e+06
B1	COM, 2001-2011	Floor area	NA	m² NFA	1.23635e+07	1.23327e+07	1.23004e+07	1.22668e+07	1.22318e+07	1.21953e+07	1.21574e+07	1.21182e+07	1.20775e+07	1.20355e+07	1.1992e+07	1.19472e+07	1.19009e+07	1.18532e+07	1.18042e+07	1.17537e+07	1.17018e+07	1.16485e+07	1.15939e+07	1.15378e+07	1.14803e+07	1.14214e+07	1.13611e+07
B1	COM, after 2011	Floor area	NA	m² NFA	6056610	6916404	7915722	8720250	9.65415e+06	1.06148e+07	1.15906e+07	1.25807e+07	1.35842e+07	1.46002e+07	1.5628e+07	1.6668e+07	1.77201e+07	1.87846e+07	1.98616e+07	2.09511e+07	2.20533e+07	2.31683e+07	2.42963e+07	2.54374e+07	2.65917e+07	2.77594e+07	2.89405e+07
C1	SFH, before 1919	Floor area	NA	m² NFA	3.08861e+07	3.07997e+07	3.07094e+07	3.06151e+07	3.05194e+07	3.04224e+07	3.03244e+07	3.02254e+07	3.01258e+07	3.00256e+07	2.99252e+07	2.98247e+07	2.97243e+07	2.96241e+07	2.95211e+07	2.9415e+07	2.93061e+07	2.91942e+07	2.90793e+07	2.89615e+07	2.88407e+07	2.87171e+07	2.85904e+07
C1	SFH, 1919-1944	Floor area	NA	m² NFA	1.70161e+07	1.69762e+07	1.69345e+07	1.6891e+07	1.68468e+07	1.68019e+07	1.67566e+07	1.67109e+07	1.66649e+07	1.66187e+07	1.65723e+07	1.65258e+07	1.64794e+07	1.64332e+07	1.63856e+07	1.63366e+07	1.62863e+07	1.62346e+07	1.61815e+07	1.61271e+07	1.60713e+07	1.60142e+07	1.59557e+07
C1	SFH, 1945-1970	Floor area	NA	m² NFA	5.18402e+07	5.17717e+07	5.17e+07	5.16252e+07	5.15493e+07	5.14723e+07	5.13945e+07	5.1316e+07	5.12369e+07	5.11574e+07	5.10777e+07	5.0998e+07	5.09183e+07	5.08388e+07	5.0757e+07	5.06729e+07	5.05864e+07	5.04976e+07	5.04065e+07	5.0313e+07	5.02172e+07	5.0119e+07	5.00185e+07
C1	SFH, 1971-1980	Floor area	NA	m² NFA	3.4335e+07	3.42896e+07	3.42421e+07	3.41926e+07	3.41423e+07	3.40913e+07	3.40398e+07	3.39877e+07	3.39354e+07	3.38828e+07	3.383e+07	3.37771e+07	3.37244e+07	3.36717e+07	3.36176e+07	3.35618e+07	3.35046e+07	3.34457e+07	3.33854e+07	3.33235e+07	3.326e+07	3.3195e+07	3.31284e+07
C1	SFH, 1981-1990	Floor area	NA	m² NFA	3.52014e+07	3.51843e+07	3.51665e+07	3.51479e+07	3.5129e+07	3.51098e+07	3.50904e+07	3.50709e+07	3.50512e+07	3.50314e+07	3.50116e+07	3.49917e+07	3.49719e+07	3.49521e+07	3.49318e+07	3.49108e+07	3.48893e+07	3.48672e+07	3.48445e+07	3.48213e+07	3.47974e+07	3.4773e+07	3.4748e+07
C1	SFH, 1991-2000	Floor area	NA	m² NFA	3.29509e+07	3.29349e+07	3.29182e+07	3.29008e+07	3.28831e+07	3.28652e+07	3.2847e+07	3.28287e+07	3.28103e+07	3.27918e+07	3.27732e+07	3.27547e+07	3.27361e+07	3.27176e+07	3.26985e+07	3.26789e+07	3.26588e+07	3.26381e+07	3.26169e+07	3.25951e+07	3.25728e+07	3.25499e+07	3.25265e+07
C1	SFH, 2001-2011	Floor area	NA	m² NFA	4.21891e+07	4.21832e+07	4.2177e+07	4.21705e+07	4.21639e+07	4.21572e+07	4.21505e+07	4.21436e+07	4.21368e+07	4.21299e+07	4.2123e+07	4.21161e+07	4.21091e+07	4.21022e+07	4.20951e+07	4.20878e+07	4.20803e+07	4.20726e+07	4.20647e+07	4.20566e+07	4.20483e+07	4.20398e+07	4.20311e+07
C1	SFH, after 2011	Floor area	NA	m² NFA	1.44876e+07	1.65006e+07	1.81008e+07	1.92882e+07	2.00628e+07	2.04246e+07	2.07905e+07	2.11596e+07	2.15313e+07	2.19048e+07	2.22795e+07	2.26545e+07	2.30291e+07	2.34027e+07	2.3768e+07	2.41239e+07	2.44694e+07	2.48034e+07	2.51248e+07	2.54324e+07	2.57252e+07	2.6002e+07	2.62619e+07
C1	MFH, before 1919	Floor area	NA	m² NFA	1.03123e+07	1.02834e+07	1.02533e+07	1.02218e+07	1.01899e+07	1.01575e+07	1.01247e+07	1.00917e+07	1.00584e+07	1.0025e+07	9.99147e+06	9.9579e+06	9.92437e+06	9.89094e+06	9.85652e+06	9.82113e+06	9.78474e+06	9.74738e+06	9.70903e+06	9.6697e+06	9.62938e+06	9.58809e+06	9.5458e+06
C1	MFH, 1919-1945	Floor area	NA	m² NFA	3.98644e+06	3.97709e+06	3.96732e+06	3.95712e+06	3.94676e+06	3.93626e+06	3.92565e+06	3.91494e+06	3.90416e+06	3.89332e+06	3.88245e+06	3.87157e+06	3.86071e+06	3.84987e+06	3.83872e+06	3.82724e+06	3.81545e+06	3.80334e+06	3.79091e+06	3.77816e+06	3.76509e+06	3.75171e+06	3.738e+06
C1	MFH, 1945-1970	Floor area	NA	m² NFA	1.91862e+07	1.91608e+07	1.91343e+07	1.91066e+07	1.90785e+07	1.905e+07	1.90212e+07	1.89922e+07	1.89629e+07	1.89335e+07	1.8904e+07	1.88745e+07	1.8845e+07	1.88156e+07	1.87853e+07	1.87542e+07	1.87222e+07	1.86893e+07	1.86556e+07	1.8621e+07	1.85855e+07	1.85492e+07	1.8512e+07
C1	MFH, 1971-1980	Floor area	NA	m² NFA	1.30495e+07	1.30322e+07	1.30142e+07	1.29954e+07	1.29762e+07	1.29569e+07	1.29373e+07	1.29175e+07	1.28976e+07	1.28776e+07	1.28576e+07	1.28375e+07	1.28174e+07	1.27974e+07	1.27768e+07	1.27556e+07	1.27339e+07	1.27115e+07	1.26886e+07	1.2665e+07	1.26409e+07	1.26162e+07	1.25909e+07
C1	MFH, 1981-1990	Floor area	NA	m² NFA	9.1649e+06	9.16046e+06	9.15581e+06	9.15097e+06	9.14604e+06	9.14106e+06	9.13601e+06	9.13093e+06	9.1258e+06	9.12065e+06	9.11549e+06	9.11032e+06	9.10516e+06	9.10001e+06	9.09471e+06	9.08926e+06	9.08365e+06	9.0779e+06	9.07199e+06	9.06593e+06	9.05973e+06	9.05337e+06	9.04685e+06
C1	MFH, 1991-2000	Floor area	NA	m² NFA	4.27742e+06	4.27534e+06	4.27318e+06	4.27091e+06	4.26862e+06	4.26629e+06	4.26394e+06	4.26156e+06	4.25917e+06	4.25677e+06	4.25436e+06	4.25194e+06	4.24953e+06	4.24713e+06	4.24466e+06	4.24211e+06	4.2395e+06	4.23681e+06	4.23406e+06	4.23123e+06	4.22833e+06	4.22536e+06	4.22232e+06
C1	MFH, 2001-2011	Floor area	NA	m² NFA	5.90777e+06	5.90694e+06	5.90607e+06	5.90516e+06	5.90424e+06	5.9033e+06	5.90236e+06	5.9014e+06	5.90044e+06	5.89948e+06	5.89851e+06	5.89754e+06	5.89657e+06	5.89561e+06	5.89461e+06	5.89359e+06	5.89254e+06	5.89146e+06	5.89035e+06	5.88922e+06	5.88805e+06	5.88686e+06	5.88564e+06
C1	MFH, after 2011	Floor area	NA	m² NFA	2.02871e+06	2.31059e+06	2.53467e+06	2.70094e+06	2.80941e+06	2.86007e+06	2.9113e+06	2.96299e+06	3.01504e+06	3.06735e+06	3.11981e+06	3.17232e+06	3.22478e+06	3.27709e+06	3.32824e+06	3.37809e+06	3.42647e+06	3.47324e+06	3.51824e+06	3.56132e+06	3.60232e+06	3.64108e+06	3.67747e+06
C1	APB, before 1919	Floor area	NA	m² NFA	4.09506e+07	4.08361e+07	4.07163e+07	4.05914e+07	4.04645e+07	4.03359e+07	4.02059e+07	4.00747e+07	3.99426e+07	3.98098e+07	3.96766e+07	3.95434e+07	3.94102e+07	3.92775e+07	3.91408e+07	3.90002e+07	3.88557e+07	3.87074e+07	3.85551e+07	3.83989e+07	3.82388e+07	3.80748e+07	3.79069e+07
C1	APB, 1919-1945	Floor area	NA	m² NFA	1.38626e+07	1.38301e+07	1.37961e+07	1.37607e+07	1.37246e+07	1.36881e+07	1.36512e+07	1.3614e+07	1.35765e+07	1.35388e+07	1.3501e+07	1.34632e+07	1.34254e+07	1.33877e+07	1.33489e+07	1.3309e+07	1.3268e+07	1.32259e+07	1.31827e+07	1.31383e+07	1.30929e+07	1.30463e+07	1.29987e+07
C1	APB, 1945-1970	Floor area	NA	m² NFA	4.48644e+07	4.48051e+07	4.47431e+07	4.46784e+07	4.46126e+07	4.4546e+07	4.44787e+07	4.44107e+07	4.43423e+07	4.42735e+07	4.42046e+07	4.41355e+07	4.40666e+07	4.39978e+07	4.3927e+07	4.38542e+07	4.37794e+07	4.37025e+07	4.36236e+07	4.35427e+07	4.34598e+07	4.33749e+07	4.32879e+07
C1	APB, 1971-1980	Floor area	NA	m² NFA	2.49171e+07	2.48842e+07	2.48498e+07	2.48138e+07	2.47773e+07	2.47403e+07	2.47029e+07	2.46652e+07	2.46272e+07	2.4589e+07	2.45507e+07	2.45123e+07	2.4474e+07	2.44358e+07	2.43965e+07	2.43561e+07	2.43145e+07	2.42718e+07	2.4228e+07	2.41831e+07	2.4137e+07	2.40899e+07	2.40416e+07
C1	APB, 1981-1990	Floor area	NA	m² NFA	1.96865e+07	1.9677e+07	1.9667e+07	1.96566e+07	1.9646e+07	1.96353e+07	1.96245e+07	1.96136e+07	1.96026e+07	1.95915e+07	1.95804e+07	1.95693e+07	1.95582e+07	1.95472e+07	1.95358e+07	1.95241e+07	1.9512e+07	1.94997e+07	1.9487e+07	1.9474e+07	1.94606e+07	1.9447e+07	1.9433e+07
C1	APB, 1991-2000	Floor area	NA	m² NFA	2.17228e+07	2.17122e+07	2.17012e+07	2.16897e+07	2.16781e+07	2.16663e+07	2.16543e+07	2.16422e+07	2.16301e+07	2.16179e+07	2.16057e+07	2.15934e+07	2.15812e+07	2.1569e+07	2.15564e+07	2.15435e+07	2.15302e+07	2.15166e+07	2.15026e+07	2.14882e+07	2.14735e+07	2.14584e+07	2.1443e+07
C1	APB, 2001-2011	Floor area	NA	m² NFA	2.6286e+07	2.62823e+07	2.62784e+07	2.62744e+07	2.62703e+07	2.62661e+07	2.62619e+07	2.62577e+07	2.62534e+07	2.62491e+07	2.62448e+07	2.62405e+07	2.62362e+07	2.62319e+07	2.62275e+07	2.62229e+07	2.62182e+07	2.62134e+07	2.62085e+07	2.62035e+07	2.61983e+07	2.6193e+07	2.61876e+07
C1	APB, after 2011	Floor area	NA	m² NFA	15579576	17991348	1.98773e+07	2.12373e+07	2.20715e+07	2.23798e+07	2.26915e+07	2.30061e+07	2.33228e+07	2.36411e+07	2.39603e+07	2.42799e+07	2.45991e+07	2.49174e+07	2.52287e+07	2.5532e+07	2.58264e+07	2.6111e+07	2.63848e+07	2.6647e+07	2.68965e+07	2.71324e+07	2.73538e+07
C1	COM, before 1919	Floor area	NA	m² NFA	2.50828e+07	2.4923e+07	2.47559e+07	2.45816e+07	2.44046e+07	2.42252e+07	2.40438e+07	2.38607e+07	2.36764e+07	2.34912e+07	2.33055e+07	2.31195e+07	2.29338e+07	2.27486e+07	2.25579e+07	2.23618e+07	2.21602e+07	2.19532e+07	2.17408e+07	2.15229e+07	2.12995e+07	2.10708e+07	2.08365e+07
C1	COM, 1919-1945	Floor area	NA	m² NFA	5.33625e+06	5.26385e+06	5.18816e+06	5.10919e+06	5.02898e+06	4.9477e+06	4.86551e+06	4.78259e+06	4.69908e+06	4.61517e+06	4.53101e+06	4.44677e+06	4.36261e+06	4.2787e+06	4.19232e+06	4.10347e+06	4.01215e+06	3.91837e+06	3.82211e+06	3.72339e+06	3.6222e+06	3.51855e+06	3.41242e+06
C1	COM, 1945-1970	Floor area	NA	m² NFA	1.84584e+07	1.81744e+07	1.78775e+07	1.75677e+07	1.7253e+07	1.69342e+07	1.66118e+07	1.62865e+07	1.59589e+07	1.56298e+07	1.52996e+07	1.49692e+07	1.4639e+07	1.43098e+07	1.3971e+07	1.36225e+07	1.32642e+07	1.28963e+07	1.25188e+07	1.21315e+07	1.17346e+07	1.13279e+07	1.09116e+07
C1	COM, 1971-1980	Floor area	NA	m² NFA	1.59789e+07	1.57331e+07	1.54761e+07	1.52079e+07	1.49355e+07	1.46595e+07	1.43804e+07	1.40988e+07	1.38152e+07	1.35303e+07	1.32445e+07	1.29584e+07	1.26726e+07	1.23877e+07	1.20943e+07	1.17926e+07	1.14825e+07	1.1164e+07	1.08372e+07	1.05019e+07	1.01583e+07	9.80631e+06	9.44592e+06
C1	COM, 1981-1990	Floor area	NA	m² NFA	1.41796e+07	1.40594e+07	1.39339e+07	1.38028e+07	1.36697e+07	1.35349e+07	1.33985e+07	1.32609e+07	1.31224e+07	1.29831e+07	1.28435e+07	1.27037e+07	1.25641e+07	1.24249e+07	1.22815e+07	1.21341e+07	1.19826e+07	1.1827e+07	1.16673e+07	1.15035e+07	1.13356e+07	1.11636e+07	1.09875e+07
C1	COM, 1991-2000	Floor area	NA	m² NFA	7.7264e+06	7.66094e+06	7.59252e+06	7.52111e+06	7.44859e+06	7.37511e+06	7.3008e+06	7.22583e+06	7.15034e+06	7.07447e+06	6.99838e+06	6.92222e+06	6.84613e+06	6.77026e+06	6.69217e+06	6.61184e+06	6.52928e+06	6.44449e+06	6.35746e+06	6.26821e+06	6.17673e+06	6.08301e+06	5.98706e+06
C1	COM, 2001-2011	Floor area	NA	m² NFA	1.23635e+07	1.23327e+07	1.23004e+07	1.22668e+07	1.22326e+07	1.2198e+07	1.2163e+07	1.21277e+07	1.20921e+07	1.20563e+07	1.20205e+07	1.19846e+07	1.19487e+07	1.1913e+07	1.18762e+07	1.18383e+07	1.17994e+07	1.17595e+07	1.17185e+07	1.16764e+07	1.16333e+07	1.15891e+07	1.15439e+07
C1	COM, after 2011	Floor area	NA	m² NFA	6056610	6916404	7.64409e+06	8.23967e+06	8.70315e+06	9.03452e+06	9.36958e+06	9.70766e+06	1.00481e+07	1.03902e+07	1.07333e+07	1.10767e+07	1.14199e+07	1.1762e+07	1.20965e+07	1.24225e+07	1.2739e+07	1.30448e+07	1.33392e+07	1.36209e+07	1.3889e+07	1.41426e+07	1.43806e+07
R1	SFH, before 1919	Floor area	NA	m² NFA	3.08861e+07	3.07997e+07	3.07094e+07	3.06151e+07	3.0517e+07	3.04149e+07	3.03089e+07	3.01989e+07	3.0085e+07	2.99672e+07	2.98455e+07	2.97198e+07	2.95903e+07	2.94568e+07	2.93193e+07	2.9178e+07	2.90327e+07	2.88835e+07	2.87303e+07	2.85732e+07	2.84122e+07	2.82473e+07	2.80785e+07
R1	SFH, 1919-1944	Floor area	NA	m² NFA	1.70161e+07	1.69762e+07	1.69345e+07	1.6891e+07	1.68456e+07	1.67985e+07	1.67495e+07	1.66987e+07	1.66461e+07	1.65917e+07	1.65354e+07	1.64774e+07	1.64175e+07	1.63559e+07	1.62924e+07	1.62271e+07	1.616e+07	1.6091e+07	1.60203e+07	1.59477e+07	1.58734e+07	1.57972e+07	1.57192e+07
R1	SFH, 1945-1970	Floor area	NA	m² NFA	5.18402e+07	5.17717e+07	5.17e+07	5.16252e+07	5.15473e+07	5.14663e+07	5.13822e+07	5.12949e+07	5.12046e+07	5.11111e+07	5.10145e+07	5.09148e+07	5.0812e+07	5.0706e+07	5.05969e+07	5.04848e+07	5.03695e+07	5.02511e+07	5.01296e+07	5.00049e+07	4.98772e+07	4.97463e+07	4.96123e+07
R1	SFH, 1971-1980	Floor area	NA	m² NFA	3.4335e+07	3.42896e+07	3.42421e+07	3.41926e+07	3.4141e+07	3.40873e+07	3.40316e+07	3.39738e+07	3.3914e+07	3.38521e+07	3.37881e+07	3.3722e+07	3.36539e+07	3.35838e+07	3.35115e+07	3.34372e+07	3.33609e+07	3.32825e+07	3.3202e+07	3.31194e+07	3.30348e+07	3.29481e+07	3.28594e+07
R1	SFH, 1981-1990	Floor area	NA	m² NFA	3.52014e+07	3.51843e+07	3.51665e+07	3.51479e+07	3.51285e+07	3.51083e+07	3.50874e+07	3.50656e+07	3.50432e+07	3.50199e+07	3.49959e+07	3.4971e+07	3.49454e+07	3.49191e+07	3.48919e+07	3.4864e+07	3.48353e+07	3.48058e+07	3.47756e+07	3.47446e+07	3.47128e+07	3.46802e+07	3.46469e+07
R1	SFH, 1991-2000	Floor area	NA	m² NFA	3.29509e+07	3.29349e+07	3.29182e+07	3.29008e+07	3.28826e+07	3.28638e+07	3.28442e+07	3.28238e+07	3.28028e+07	3.2781e+07	3.27585e+07	3.27353e+07	3.27113e+07	3.26866e+07	3.26612e+07	3.26351e+07	3.26082e+07	3.25807e+07	3.25523e+07	3.25233e+07	3.24935e+07	3.24631e+07	3.24318e+07
R1	SFH, 2001-2011	Floor area	NA	m² NFA	4.21891e+07	4.21832e+07	4.2177e+07	4.21705e+07	4.21637e+07	4.21567e+07	4.21494e+07	4.21418e+07	4.2134e+07	4.21259e+07	4.21175e+07	4.21088e+07	4.20999e+07	4.20907e+07	4.20813e+07	4.20715e+07	4.20615e+07	4.20512e+07	4.20407e+07	4.20299e+07	4.20188e+07	4.20075e+07	4.19958e+07
R1	SFH, after 2011	Floor area	NA	m² NFA	1.44876e+07	1.65006e+07	1.86319e+07	2.07744e+07	2.28543e+07	2.49287e+07	2.69965e+07	2.90573e+07	3.11108e+07	3.31568e+07	3.5195e+07	3.72253e+07	3.92473e+07	4.12608e+07	4.3265e+07	4.52596e+07	4.72447e+07	4.92203e+07	5.11861e+07	5.31422e+07	5.50886e+07	5.7025e+07	5.89515e+07
R1	MFH, before 1919	Floor area	NA	m² NFA	1.03123e+07	1.02834e+07	1.02533e+07	1.02218e+07	1.0189e+07	1.0155e+07	1.01196e+07	1.00828e+07	1.00448e+07	1.00055e+07	9.96485e+06	9.9229e+06	9.87963e+06	9.83506e+06	9.78917e+06	9.74197e+06	9.69346e+06	9.64364e+06	9.59251e+06	9.54007e+06	9.48631e+06	9.43125e+06	9.37487e+06
R1	MFH, 1919-1945	Floor area	NA	m² NFA	3.98644e+06	3.97709e+06	3.96732e+06	3.95712e+06	3.94649e+06	3.93544e+06	3.92397e+06	3.91207e+06	3.89975e+06	3.887e+06	3.87383e+06	3.86023e+06	3.84621e+06	3.83176e+06	3.81688e+06	3.80159e+06	3.78586e+06	3.76971e+06	3.75314e+06	3.73614e+06	3.71872e+06	3.70087e+06	3.6826e+06
R1	MFH, 1945-1970	Floor area	NA	m² NFA	1.91862e+07	1.91608e+07	1.91343e+07	1.91066e+07	1.90778e+07	1.90478e+07	1.90167e+07	1.89844e+07	1.89509e+07	1.89164e+07	1.88806e+07	1.88437e+07	1.88056e+07	1.87664e+07	1.87261e+07	1.86846e+07	1.86419e+07	1.85981e+07	1.85531e+07	1.8507e+07	1.84597e+07	1.84112e+07	1.83616e+07
R1	MFH, 1971-1980	Floor area	NA	m² NFA	1.30495e+07	1.30322e+07	1.30142e+07	1.29954e+07	1.29758e+07	1.29554e+07	1.29342e+07	1.29122e+07	1.28895e+07	1.28659e+07	1.28416e+07	1.28165e+07	1.27906e+07	1.2764e+07	1.27365e+07	1.27083e+07	1.26793e+07	1.26495e+07	1.26189e+07	1.25875e+07	1.25553e+07	1.25224e+07	1.24887e+07
R1	MFH, 1981-1990	Floor area	NA	m² NFA	9.1649e+06	9.16046e+06	9.15581e+06	9.15097e+06	9.14592e+06	9.14067e+06	9.13522e+06	9.12956e+06	9.12371e+06	9.11765e+06	9.11139e+06	9.10493e+06	9.09827e+06	9.0914e+06	9.08433e+06	9.07707e+06	9.06959e+06	9.06192e+06	9.05405e+06	9.04597e+06	9.03769e+06	9.02921e+06	9.02053e+06
R1	MFH, 1991-2000	Floor area	NA	m² NFA	4.27742e+06	4.27534e+06	4.27318e+06	4.27091e+06	4.26856e+06	4.26611e+06	4.26356e+06	4.26092e+06	4.25819e+06	4.25537e+06	4.25244e+06	4.24943e+06	4.24632e+06	4.24311e+06	4.23982e+06	4.23642e+06	4.23294e+06	4.22936e+06	4.22568e+06	4.22191e+06	4.21805e+06	4.21409e+06	4.21004e+06
R1	MFH, 2001-2011	Floor area	NA	m² NFA	5.90777e+06	5.90694e+06	5.90607e+06	5.90516e+06	5.90421e+06	5.90323e+06	5.90221e+06	5.90115e+06	5.90005e+06	5.89891e+06	5.89774e+06	5.89653e+06	5.89528e+06	5.89399e+06	5.89267e+06	5.89131e+06	5.8899e+06	5.88847e+06	5.88699e+06	5.88548e+06	5.88392e+06	5.88233e+06	5.88071e+06
R1	MFH, after 2011	Floor area	NA	m² NFA	2.02871e+06	2.31059e+06	2.60904e+06	2.90906e+06	3.20031e+06	3.49078e+06	3.78034e+06	4.06892e+06	4.35647e+06	4.64297e+06	4.92838e+06	5.21268e+06	5.49583e+06	5.77778e+06	6.05842e+06	6.33774e+06	6.61571e+06	6.89235e+06	7.16763e+06	7.44155e+06	7.71409e+06	7.98525e+06	8.25502e+06
R1	APB, before 1919	Floor area	NA	m² NFA	4.09506e+07	4.08361e+07	4.07163e+07	4.05914e+07	4.04612e+07	4.03259e+07	4.01853e+07	4.00395e+07	3.98885e+07	3.97323e+07	3.9571e+07	3.94044e+07	3.92325e+07	3.90555e+07	3.88733e+07	3.86859e+07	3.84933e+07	3.82954e+07	3.80924e+07	3.78841e+07	3.76707e+07	3.7452e+07	3.72281e+07
R1	APB, 1919-1945	Floor area	NA	m² NFA	1.38626e+07	1.38301e+07	1.37961e+07	1.37607e+07	1.37237e+07	1.36853e+07	1.36454e+07	1.3604e+07	1.35612e+07	1.35168e+07	1.3471e+07	1.34237e+07	1.3375e+07	1.33247e+07	1.3273e+07	1.32198e+07	1.31651e+07	1.3109e+07	1.30513e+07	1.29922e+07	1.29316e+07	1.28696e+07	1.2806e+07
R1	APB, 1945-1970	Floor area	NA	m² NFA	4.48644e+07	4.48051e+07	4.47431e+07	4.46784e+07	4.46109e+07	4.45408e+07	4.4468e+07	4.43925e+07	4.43143e+07	4.42334e+07	4.41498e+07	4.40635e+07	4.39745e+07	4.38828e+07	4.37885e+07	4.36914e+07	4.35916e+07	4.34891e+07	4.3384e+07	4.32761e+07	4.31655e+07	4.30523e+07	4.29363e+07
R1	APB, 1971-1980	Floor area	NA	m² NFA	2.49171e+07	2.48842e+07	2.48498e+07	2.48138e+07	2.47764e+07	2.47374e+07	2.4697e+07	2.46551e+07	2.46116e+07	2.45667e+07	2.45203e+07	2.44723e+07	2.44229e+07	2.4372e+07	2.43196e+07	2.42656e+07	2.42102e+07	2.41533e+07	2.40949e+07	2.4035e+07	2.39736e+07	2.39107e+07	2.38463e+07
R1	APB, 1981-1990	Floor area	NA	m² NFA	1.96865e+07	1.9677e+07	1.9667e+07	1.96566e+07	1.96458e+07	1.96345e+07	1.96228e+07	1.96106e+07	1.95981e+07	1.9585e+07	1.95716e+07	1.95577e+07	1.95434e+07	1.95287e+07	1.95135e+07	1.94979e+07	1.94818e+07	1.94653e+07	1.94484e+07	1.94311e+07	1.94133e+07	1.93951e+07	1.93764e+07
R1	APB, 1991-2000	Floor area	NA	m² NFA	2.17228e+07	2.17122e+07	2.17012e+07	2.16897e+07	2.16778e+07	2.16653e+07	2.16524e+07	2.1639e+07	2.16251e+07	2.16108e+07	2.15959e+07	2.15806e+07	2.15648e+07	2.15486e+07	2.15318e+07	2.15146e+07	2.14969e+07	2.14787e+07	2.146e+07	2.14409e+07	2.14213e+07	2.14012e+07	2.13806e+07
R1	APB, 2001-2011	Floor area	NA	m² NFA	2.6286e+07	2.62823e+07	2.62784e+07	2.62744e+07	2.62702e+07	2.62658e+07	2.62613e+07	2.62565e+07	2.62517e+07	2.62466e+07	2.62414e+07	2.6236e+07	2.62304e+07	2.62247e+07	2.62188e+07	2.62128e+07	2.62065e+07	2.62001e+07	2.61936e+07	2.61868e+07	2.61799e+07	2.61728e+07	2.61656e+07
R1	APB, after 2011	Floor area	NA	m² NFA	15579576	17991348	20621466	23151018	2.59198e+07	2.87719e+07	3.17064e+07	3.47229e+07	3.78218e+07	4.10032e+07	4.42673e+07	4.76144e+07	5.10446e+07	5.4558e+07	5.81535e+07	6.18315e+07	6.55923e+07	6.94362e+07	7.33637e+07	7.73751e+07	8.14706e+07	8.56506e+07	8.99156e+07
R1	COM, before 1919	Floor area	NA	m² NFA	2.50828e+07	2.4923e+07	2.47559e+07	2.45816e+07	2.44e+07	2.42112e+07	2.40151e+07	2.38117e+07	2.36011e+07	2.33832e+07	2.3158e+07	2.29256e+07	2.26859e+07	2.2439e+07	2.21847e+07	2.19233e+07	2.16545e+07	2.13785e+07	2.10953e+07	2.08047e+07	2.0507e+07	2.02019e+07	1.98896e+07
R1	COM, 1919-1945	Floor area	NA	m² NFA	5.33625e+06	5.26385e+06	5.18816e+06	5.10919e+06	5.02692e+06	4.94136e+06	4.85251e+06	4.76037e+06	4.66494e+06	4.56622e+06	4.46421e+06	4.35891e+06	4.25032e+06	4.13843e+06	4.02326e+06	3.90479e+06	3.78304e+06	3.65799e+06	3.52965e+06	3.39802e+06	3.2631e+06	3.1249e+06	2.9834e+06
R1	COM, 1945-1970	Floor area	NA	m² NFA	1.84584e+07	1.81744e+07	1.78775e+07	1.75677e+07	1.72449e+07	1.69093e+07	1.65608e+07	1.61993e+07	1.5825e+07	1.54377e+07	1.50376e+07	1.46245e+07	1.41985e+07	1.37596e+07	1.33078e+07	1.28431e+07	1.23655e+07	1.18749e+07	1.13715e+07	1.08552e+07	1.03259e+07	9.78374e+06	9.22867e+06
R1	COM, 1971-1980	Floor area	NA	m² NFA	1.59789e+07	1.57331e+07	1.54761e+07	1.52079e+07	1.49285e+07	1.4638e+07	1.43363e+07	1.40234e+07	1.36993e+07	1.33641e+07	1.30176e+07	1.266e+07	1.22913e+07	1.19113e+07	1.15202e+07	1.11179e+07	1.07045e+07	1.02798e+07	9.84402e+06	9.39704e+06	8.93887e+06	8.46953e+06	7.98902e+06
R1	COM, 1981-1990	Floor area	NA	m² NFA	1.41796e+07	1.40594e+07	1.39339e+07	1.38028e+07	1.36663e+07	1.35244e+07	1.33769e+07	1.32241e+07	1.30657e+07	1.29019e+07	1.27327e+07	1.25579e+07	1.23778e+07	1.21921e+07	1.2001e+07	1.18045e+07	1.16024e+07	1.1395e+07	1.1182e+07	1.09636e+07	1.07398e+07	1.05104e+07	1.02757e+07
R1	COM, 1991-2000	Floor area	NA	m² NFA	7.7264e+06	7.66094e+06	7.59252e+06	7.52111e+06	7.44673e+06	7.36938e+06	7.28905e+06	7.20575e+06	7.11947e+06	7.03022e+06	6.93799e+06	6.84278e+06	6.7446e+06	6.64345e+06	6.53932e+06	6.43221e+06	6.32213e+06	6.20908e+06	6.09305e+06	5.97404e+06	5.85206e+06	5.72711e+06	5.59918e+06
R1	COM, 2001-2011	Floor area	NA	m² NFA	1.23635e+07	1.23327e+07	1.23004e+07	1.22668e+07	1.22318e+07	1.21953e+07	1.21574e+07	1.21182e+07	1.20775e+07	1.20355e+07	1.1992e+07	1.19472e+07	1.19009e+07	1.18532e+07	1.18042e+07	1.17537e+07	1.17018e+07	1.16485e+07	1.15939e+07	1.15378e+07	1.14803e+07	1.14214e+07	1.13611e+07
R1	COM, after 2011	Floor area	NA	m² NFA	6056610	6916404	7915722	8720250	9.65415e+06	1.06148e+07	1.15906e+07	1.25807e+07	1.35842e+07	1.46002e+07	1.5628e+07	1.6668e+07	1.77201e+07	1.87846e+07	1.98616e+07	2.09511e+07	2.20533e+07	2.31683e+07	2.42963e+07	2.54374e+07	2.65917e+07	2.77594e+07	2.89405e+07
A2	Stock	Stock	Iron/steel	kt	53873.1	55107.5	56254.7	57482.9	58737	60009.9	61300.5	62607.9	63931.8	65272.2	66629.3	68002.8	69393	70798.5	72219.6	73656.2	75108.5	76576.4	78060.1	79559.5	81074.8	82606.1	84153.2
A2	Stock	Stock	Copper	kt	0	0	0	0	0	0	0	0	0	0	0	0	0	0	0	0	0	0	0	0	0	0	0
A2	Stock	Stock	Aluminium	kt	0	0	0	0	0	0	0	0	0	0	0	0	0	0	0	0	0	0	0	0	0	0	0
A2	Stock	Stock	Other metals	kt	0	0	0	0	0	0	0	0	0	0	0	0	0	0	0	0	0	0	0	0	0	0	0
A2	Stock	Stock	Concrete	kt	1.29406e+06	1.31625e+06	1.33691e+06	1.3589e+06	1.3813e+06	1.40398e+06	1.42692e+06	1.45012e+06	1.47356e+06	1.49725e+06	1.52117e+06	1.54534e+06	1.56975e+06	1.5944e+06	1.61928e+06	1.6444e+06	1.66975e+06	1.69535e+06	1.72118e+06	1.74725e+06	1.77357e+06	1.80012e+06	1.82692e+06
A2	Stock	Stock	Cement	kt	64.1398	73.1859	82.4393	91.8965	101.554	111.616	122.077	132.932	144.174	156.146	168.838	182.241	196.343	209.893	222.895	235.352	247.267	258.644	269.488	279.803	289.594	298.878	307.662
A2	Stock	Stock	Gravel	kt	0	0	0	0	0	0	0	0	0	0	0	0	0	0	0	0	0	0	0	0	0	0	0
A2	Stock	Stock	Sand	kt	145323	147500	149563	151698	153855	156027	158210	160404	162609	164824	167050	169285	171530	173785	176048	178321	180603	182894	185195	187505	189825	192154	194493
A2	Stock	Stock	Glass	kt	5111.42	5202.12	5289.53	5378.8	5468.92	5559.78	5651.34	5743.56	5836.42	5930.22	6024.95	6120.6	6217.15	6313.45	6409.49	6505.27	6600.8	6696.09	6791.14	6885.94	6980.51	7074.87	7169.01
A2	Stock	Stock	Gypsum	kt	20890.6	21268.3	21629.8	22000.2	22373.9	22750.3	23128.9	23509.8	23892.7	24278.3	24666.6	25057.6	25451.2	25844.7	26238.2	26631.6	27025	27418.4	27811.8	28205.3	28598.7	28992.2	29385.8
A2	Stock	Stock	Clay	kt	0	0	0	0	0	0	0	0	0	0	0	0	0	0	0	0	0	0	0	0	0	0	0
A2	Stock	Stock	Limestone	kt	0	0	0	0	0	0	0	0	0	0	0	0	0	0	0	0	0	0	0	0	0	0	0
A2	Stock	Stock	Mortar	kt	1937.38	2211.59	2492.36	2779.63	3073.31	3379.66	3698.55	4029.85	4373.44	4739.87	5128.92	5540.37	5973.98	6391.31	6792.45	7177.46	7546.42	7899.43	8236.56	8557.92	8863.62	9154.17	9429.69
A2	Stock	Stock	Bricks	kt	584749	590078	595335	600424	605459	610437	615355	620213	625009	629745	634418	639028	643575	648056	652470	656817	661098	665313	669460	673541	677555	681501	685380
A2	Stock	Stock	Stone wool	kt	1624.7	1769.42	1915.9	2065.52	2218.06	2376.13	2539.68	2708.63	2882.95	3067.13	3261.09	3464.74	3677.97	3884.38	4083.99	4276.82	4462.92	4642.32	4815.04	4981.14	5140.64	5293.78	5440.6
A2	Stock	Stock	Glass wool	kt	1624.7	1769.42	1915.9	2065.52	2218.06	2376.13	2539.68	2708.63	2882.95	3067.13	3261.09	3464.74	3677.97	3884.38	4083.99	4276.82	4462.92	4642.32	4815.04	4981.14	5140.64	5293.78	5440.6
A2	Stock	Stock	Other non-metallic minerals	kt	187.055	213.557	240.701	268.482	296.892	326.537	357.407	389.49	422.775	458.288	496.01	535.92	577.998	618.516	657.48	694.897	730.773	765.116	797.934	829.235	859.027	887.362	914.248
A2	Stock	Stock	Timber	kt	23515.8	23669.8	23817.3	23962.5	24106.5	24248.9	24389.6	24528.8	24666.2	24802	24936.2	25068.8	25199.8	25328.6	25455.3	25579.8	25702.2	25822.4	25940.5	26056.4	26170.2	26281.8	26391.3
A2	Stock	Stock	Other biomass-based materials	kt	426.721	487.138	549.007	612.314	677.041	744.566	814.865	887.908	963.67	1044.48	1130.29	1221.05	1316.72	1408.81	1497.34	1582.32	1663.78	1741.73	1816.18	1887.17	1954.71	2018.92	2079.82
A2	Stock	Stock	Asphalt	kt	0	0	0	0	0	0	0	0	0	0	0	0	0	0	0	0	0	0	0	0	0	0	0
A2	Stock	Stock	Bitumen	kt	0	0	0	0	0	0	0	0	0	0	0	0	0	0	0	0	0	0	0	0	0	0	0
A2	Stock	Stock	Other petrochemical-based materials	kt	1083.11	1187.03	1288.21	1392.69	1498.97	1607.22	1717.39	1829.4	1943.24	2059.79	2179.04	2300.96	2425.54	2549.44	2672.66	2795.23	2917.15	3038.41	3159.04	3279.04	3398.42	3517.22	3635.46
A2	Stock	Stock	Natural gas	kt	0	0	0	0	0	0	0	0	0	0	0	0	0	0	0	0	0	0	0	0	0	0	0
A2	Stock	Stock	Oil	kt	0	0	0	0	0	0	0	0	0	0	0	0	0	0	0	0	0	0	0	0	0	0	0
A2	Stock	Stock	Other materials	kt	626.645	715.472	806.466	899.606	994.873	1094.3	1197.84	1305.48	1417.18	1536.37	1663	1797	1938.32	2074.42	2205.34	2331.09	2451.7	2567.18	2677.56	2782.87	2883.13	2978.52	3069.06
A2	Construction	Inflow	Iron/steel	kt	1208.98	1326.29	1243.24	1328.68	1358.76	1381.71	1403.62	1424.64	1445.23	1465.81	1486.39	1506.94	1527.46	1547.61	1567.8	1588.06	1608.37	1628.73	1649.16	1669.63	1690.16	1710.75	1731.39
A2	Construction	Inflow	Copper	kt	0	0	0	0	0	0	0	0	0	0	0	0	0	0	0	0	0	0	0	0	0	0	0
A2	Construction	Inflow	Aluminium	kt	0	0	0	0	0	0	0	0	0	0	0	0	0	0	0	0	0	0	0	0	0	0	0
A2	Construction	Inflow	Other metals	kt	0	0	0	0	0	0	0	0	0	0	0	0	0	0	0	0	0	0	0	0	0	0	0
A2	Construction	Inflow	Concrete	kt	22681.6	24809.7	23398.1	24843.9	25369.1	25772.4	26157.6	26527.6	26890.1	27252.5	27614.5	27976	28336.7	28690.1	29044.4	29399.7	29755.9	30113.1	30471.3	30830.4	31190.5	31551.6	31913.6
A2	Construction	Inflow	Cement	kt	0	0	0	0	0	0	0	0	0	0	0	0	0	0	0	0	0	0	0	0	0	0	0
A2	Construction	Inflow	Gravel	kt	0	0	0	0	0	0	0	0	0	0	0	0	0	0	0	0	0	0	0	0	0	0	0
A2	Construction	Inflow	Sand	kt	2285.71	2480.23	2379.46	2465	2501.63	2529.1	2555.05	2579.81	2603.96	2628.03	2651.99	2675.83	2699.53	2722.42	2745.35	2768.32	2791.35	2814.42	2837.54	2860.71	2883.92	2907.18	2930.49
A2	Construction	Inflow	Glass	kt	84.6404	91.7166	88.6449	90.7385	91.7995	92.5918	93.3344	94.0413	94.7293	95.4132	96.0918	96.7649	97.4316	98.0663	98.7019	99.3385	99.9761	100.615	101.254	101.894	102.536	103.178	103.822
A2	Construction	Inflow	Gypsum	kt	368.84	400.637	385.844	396.197	401.073	404.693	408.088	411.317	414.46	417.585	420.689	423.77	426.824	429.74	432.661	435.587	438.518	441.454	444.395	447.34	450.29	453.246	456.206
A2	Construction	Inflow	Clay	kt	0	0	0	0	0	0	0	0	0	0	0	0	0	0	0	0	0	0	0	0	0	0	0
A2	Construction	Inflow	Limestone	kt	0	0	0	0	0	0	0	0	0	0	0	0	0	0	0	0	0	0	0	0	0	0	0
A2	Construction	Inflow	Mortar	kt	0	0	0	0	0	0	0	0	0	0	0	0	0	0	0	0	0	0	0	0	0	0	0
A2	Construction	Inflow	Bricks	kt	6207.58	6608.28	6594.98	6484.42	6489.13	6489.81	6488.39	6486.18	6483.43	6480.1	6476.12	6471.47	6466.08	6457.99	6449.78	6441.46	6433.03	6424.49	6415.83	6407.06	6398.18	6389.18	6380.07
A2	Construction	Inflow	Stone wool	kt	24.5903	29.0193	28.0039	28.4072	28.6134	28.7673	28.9089	29.0435	29.1745	29.304	29.4315	29.5572	29.6805	29.7931	29.9058	30.0188	30.1321	30.2456	30.3593	30.4732	30.5873	30.7017	30.8164
A2	Construction	Inflow	Glass wool	kt	24.5903	29.0193	28.0039	28.4072	28.6134	28.7673	28.9089	29.0435	29.1745	29.304	29.4315	29.5572	29.6805	29.7931	29.9058	30.0188	30.1321	30.2456	30.3593	30.4732	30.5873	30.7017	30.8164
A2	Construction	Inflow	Other non-metallic minerals	kt	0	0	0	0	0	0	0	0	0	0	0	0	0	0	0	0	0	0	0	0	0	0	0
A2	Construction	Inflow	Timber	kt	183.537	198.953	194.501	194.453	195.223	195.72	196.141	196.521	196.878	197.221	197.548	197.858	198.149	198.364	198.577	198.789	199	199.21	199.419	199.627	199.833	200.039	200.243
A2	Construction	Inflow	Other biomass-based materials	kt	0	0	0	0	0	0	0	0	0	0	0	0	0	0	0	0	0	0	0	0	0	0	0
A2	Construction	Inflow	Asphalt	kt	0	0	0	0	0	0	0	0	0	0	0	0	0	0	0	0	0	0	0	0	0	0	0
A2	Construction	Inflow	Bitumen	kt	0	0	0	0	0	0	0	0	0	0	0	0	0	0	0	0	0	0	0	0	0	0	0
A2	Construction	Inflow	Other petrochemical-based materials	kt	70.4496	81.8927	78.6432	81.4568	82.7701	83.7234	84.6196	85.468	86.2913	87.1114	87.9275	88.7393	89.546	90.3268	91.1086	91.8913	92.6749	93.4595	94.245	95.0314	95.8187	96.607	97.3962
A2	Construction	Inflow	Natural gas	kt	0	0	0	0	0	0	0	0	0	0	0	0	0	0	0	0	0	0	0	0	0	0	0
A2	Construction	Inflow	Oil	kt	0	0	0	0	0	0	0	0	0	0	0	0	0	0	0	0	0	0	0	0	0	0	0
A2	Construction	Inflow	Other materials	kt	0	0	0	0	0	0	0	0	0	0	0	0	0	0	0	0	0	0	0	0	0	0	0
A2	Demolition	Outflow	Iron/steel	kt	96.7894	101.189	105.588	109.988	114.387	118.787	123.186	127.586	131.986	136.385	140.785	145.184	149.584	153.983	158.383	162.782	167.182	171.581	175.981	180.38	184.78	189.179	193.579
A2	Demolition	Outflow	Copper	kt	0	0	0	0	0	0	0	0	0	0	0	0	0	0	0	0	0	0	0	0	0	0	0
A2	Demolition	Outflow	Aluminium	kt	0	0	0	0	0	0	0	0	0	0	0	0	0	0	0	0	0	0	0	0	0	0	0
A2	Demolition	Outflow	Other metals	kt	0	0	0	0	0	0	0	0	0	0	0	0	0	0	0	0	0	0	0	0	0	0	0
A2	Demolition	Outflow	Concrete	kt	2616.82	2735.77	2854.72	2973.66	3092.61	3211.55	3330.5	3449.45	3568.39	3687.34	3806.29	3925.23	4044.18	4163.13	4282.07	4401.02	4519.97	4638.91	4757.86	4876.81	4995.75	5114.7	5233.64
A2	Demolition	Outflow	Cement	kt	0	0	0	0	0	0	0	0	0	0	0	0	0	0	0	0	0	0	0	0	0	0	0
A2	Demolition	Outflow	Gravel	kt	0	0	0	0	0	0	0	0	0	0	0	0	0	0	0	0	0	0	0	0	0	0	0
A2	Demolition	Outflow	Sand	kt	302.823	316.588	330.352	344.117	357.882	371.646	385.411	399.176	412.94	426.705	440.47	454.234	467.999	481.764	495.528	509.293	523.058	536.822	550.587	564.352	578.116	591.881	605.646
A2	Demolition	Outflow	Glass	kt	9.10419	9.51801	9.93184	10.3457	10.7595	11.1733	11.5871	12.001	12.4148	12.8286	13.2425	13.6563	14.0701	14.4839	14.8978	15.3116	15.7254	16.1392	16.5531	16.9669	17.3807	17.7945	18.2084
A2	Demolition	Outflow	Gypsum	kt	41.1321	43.0018	44.8714	46.741	48.6107	50.4803	52.35	54.2196	56.0892	57.9589	59.8285	61.6982	63.5678	65.4375	67.3071	69.1767	71.0464	72.916	74.7857	76.6553	78.5249	80.3946	82.2642
A2	Demolition	Outflow	Clay	kt	0	0	0	0	0	0	0	0	0	0	0	0	0	0	0	0	0	0	0	0	0	0	0
A2	Demolition	Outflow	Limestone	kt	0	0	0	0	0	0	0	0	0	0	0	0	0	0	0	0	0	0	0	0	0	0	0
A2	Demolition	Outflow	Mortar	kt	0	0	0	0	0	0	0	0	0	0	0	0	0	0	0	0	0	0	0	0	0	0	0
A2	Demolition	Outflow	Bricks	kt	1279.52	1337.68	1395.84	1454	1512.16	1570.32	1628.49	1686.65	1744.81	1802.97	1861.13	1919.29	1977.45	2035.61	2093.77	2151.93	2210.09	2268.25	2326.41	2384.57	2442.73	2500.89	2559.05
A2	Demolition	Outflow	Stone wool	kt	1.07548	1.12437	1.17325	1.22214	1.27102	1.31991	1.36879	1.41768	1.46656	1.51545	1.56434	1.61322	1.66211	1.71099	1.75988	1.80876	1.85765	1.90653	1.95542	2.0043	2.05319	2.10208	2.15096
A2	Demolition	Outflow	Glass wool	kt	1.07548	1.12437	1.17325	1.22214	1.27102	1.31991	1.36879	1.41768	1.46656	1.51545	1.56434	1.61322	1.66211	1.71099	1.75988	1.80876	1.85765	1.90653	1.95542	2.0043	2.05319	2.10208	2.15096
A2	Demolition	Outflow	Other non-metallic minerals	kt	0	0	0	0	0	0	0	0	0	0	0	0	0	0	0	0	0	0	0	0	0	0	0
A2	Demolition	Outflow	Timber	kt	47.9749	50.1556	52.3363	54.517	56.6976	58.8783	61.059	63.2397	65.4203	67.601	69.7817	71.9624	74.1431	76.3237	78.5044	80.6851	82.8658	85.0465	87.2271	89.4078	91.5885	93.7692	95.9498
A2	Demolition	Outflow	Other biomass-based materials	kt	0	0	0	0	0	0	0	0	0	0	0	0	0	0	0	0	0	0	0	0	0	0	0
A2	Demolition	Outflow	Asphalt	kt	0	0	0	0	0	0	0	0	0	0	0	0	0	0	0	0	0	0	0	0	0	0	0
A2	Demolition	Outflow	Bitumen	kt	0	0	0	0	0	0	0	0	0	0	0	0	0	0	0	0	0	0	0	0	0	0	0
A2	Demolition	Outflow	Other petrochemical-based materials	kt	1.47523	1.54229	1.60934	1.6764	1.74346	1.81051	1.87757	1.94462	2.01168	2.07873	2.14579	2.21285	2.2799	2.34696	2.41401	2.48107	2.54813	2.61518	2.68224	2.74929	2.81635	2.88341	2.95046
A2	Demolition	Outflow	Natural gas	kt	0	0	0	0	0	0	0	0	0	0	0	0	0	0	0	0	0	0	0	0	0	0	0
A2	Demolition	Outflow	Oil	kt	0	0	0	0	0	0	0	0	0	0	0	0	0	0	0	0	0	0	0	0	0	0	0
A2	Demolition	Outflow	Other materials	kt	0	0	0	0	0	0	0	0	0	0	0	0	0	0	0	0	0	0	0	0	0	0	0
A2	Thermal renovation	Inflow	Iron/steel	kt	6.54898	6.70547	6.86017	7.01301	7.31498	7.614	7.90994	8.20267	8.74749	9.28695	9.82081	10.3489	9.95978	9.57236	9.18677	8.80313	8.42157	8.04223	7.66525	7.29074	6.92893	6.56975	6.21333
A2	Thermal renovation	Inflow	Copper	kt	0	0	0	0	0	0	0	0	0	0	0	0	0	0	0	0	0	0	0	0	0	0	0
A2	Thermal renovation	Inflow	Aluminium	kt	7.29298	7.4624	7.62935	7.79374	8.12322	8.44861	8.76976	9.08648	9.6813	10.2687	10.8484	11.4201	10.979	10.5403	10.1042	9.67068	9.24007	8.81253	8.38823	7.96736	7.5611	7.15847	6.75966
A2	Thermal renovation	Inflow	Other metals	kt	0	0	0	0	0	0	0	0	0	0	0	0	0	0	0	0	0	0	0	0	0	0	0
A2	Thermal renovation	Inflow	Concrete	kt	0	0	0	0	0	0	0	0	0	0	0	0	0	0	0	0	0	0	0	0	0	0	0
A2	Thermal renovation	Inflow	Cement	kt	9.04618	9.25338	9.45723	9.65761	10.0622	10.4612	10.8544	11.2416	11.9722	12.6927	13.4028	14.1019	13.5502	13.0016	12.4565	11.915	11.3774	10.844	10.315	9.79061	9.28465	8.78362	8.28778
A2	Thermal renovation	Inflow	Gravel	kt	0	0	0	0	0	0	0	0	0	0	0	0	0	0	0	0	0	0	0	0	0	0	0
A2	Thermal renovation	Inflow	Sand	kt	0	0	0	0	0	0	0	0	0	0	0	0	0	0	0	0	0	0	0	0	0	0	0
A2	Thermal renovation	Inflow	Glass	kt	24.1302	24.7068	25.2768	25.8399	26.9526	28.0543	29.1447	30.2233	32.2308	34.2184	36.1855	38.1312	36.6975	35.27	33.8493	32.4357	31.0299	29.6322	28.2431	26.8633	25.5301	24.2067	22.8935
A2	Thermal renovation	Inflow	Gypsum	kt	18.195	18.6158	19.0303	19.4381	20.2575	21.0664	21.8643	22.651	24.1303	25.5907	27.0312	28.4511	27.3478	26.2505	25.1597	24.0758	22.9993	21.9307	20.8704	19.8189	18.804	17.7985	16.8028
A2	Thermal renovation	Inflow	Clay	kt	0	0	0	0	0	0	0	0	0	0	0	0	0	0	0	0	0	0	0	0	0	0	0
A2	Thermal renovation	Inflow	Limestone	kt	0	0	0	0	0	0	0	0	0	0	0	0	0	0	0	0	0	0	0	0	0	0	0
A2	Thermal renovation	Inflow	Mortar	kt	274.209	280.775	287.267	293.683	306.346	318.888	331.302	343.585	366.431	389.055	411.45	433.606	417.336	401.135	385.009	368.964	353.004	337.135	321.363	305.693	290.553	275.521	260.603
A2	Thermal renovation	Inflow	Bricks	kt	0	0	0	0	0	0	0	0	0	0	0	0	0	0	0	0	0	0	0	0	0	0	0
A2	Thermal renovation	Inflow	Stone wool	kt	116.779	119.599	122.39	125.15	130.576	135.954	141.282	146.558	156.345	166.044	175.654	185.169	178.277	171.413	164.578	157.775	151.005	144.272	137.577	130.922	124.49	118.102	111.758
A2	Thermal renovation	Inflow	Glass wool	kt	116.779	119.599	122.39	125.15	130.576	135.954	141.282	146.558	156.345	166.044	175.654	185.169	178.277	171.413	164.578	157.775	151.005	144.272	137.577	130.922	124.49	118.102	111.758
A2	Thermal renovation	Inflow	Other non-metallic minerals	kt	26.5019	27.1444	27.7806	28.4102	29.6451	30.8696	32.0832	33.2855	35.5129	37.7213	39.91	42.0781	40.5182	38.9643	37.4168	35.8763	34.3431	32.8177	31.3007	29.7925	28.3347	26.8862	25.4475
A2	Thermal renovation	Inflow	Timber	kt	3.01792	3.09003	3.16132	3.23176	3.37091	3.5087	3.64508	3.77998	4.03104	4.27964	4.52565	4.769	4.58969	4.41116	4.23347	4.05668	3.88085	3.70604	3.53232	3.35974	3.19301	3.02749	2.86324
A2	Thermal renovation	Inflow	Other biomass-based materials	kt	60.4168	61.8694	63.3064	64.7272	67.5255	70.2981	73.0437	75.7615	80.8096	85.8109	90.7634	95.6652	92.0899	88.5293	84.9845	81.4569	77.9474	74.4573	70.9877	67.5399	64.2082	60.8995	57.6149
A2	Thermal renovation	Inflow	Asphalt	kt	0	0	0	0	0	0	0	0	0	0	0	0	0	0	0	0	0	0	0	0	0	0	0
A2	Thermal renovation	Inflow	Bitumen	kt	0	0	0	0	0	0	0	0	0	0	0	0	0	0	0	0	0	0	0	0	0	0	0
A2	Thermal renovation	Inflow	Other petrochemical-based materials	kt	26.2093	26.8401	27.4641	28.0812	29.296	30.4997	31.6918	32.8719	35.0633	37.2346	39.3848	41.5133	39.9633	38.4195	36.8826	35.3531	33.8314	32.318	30.8134	29.3181	27.8732	26.4382	25.0136
A2	Thermal renovation	Inflow	Natural gas	kt	0	0	0	0	0	0	0	0	0	0	0	0	0	0	0	0	0	0	0	0	0	0	0
A2	Thermal renovation	Inflow	Oil	kt	0	0	0	0	0	0	0	0	0	0	0	0	0	0	0	0	0	0	0	0	0	0	0
A2	Thermal renovation	Inflow	Other materials	kt	88.828	90.9945	93.1411	95.267	99.4245	103.549	107.639	111.694	119.192	126.63	134.005	141.316	136.109	130.92	125.751	120.605	115.481	110.382	105.31	100.265	95.3874	90.5396	85.7226
A2	Thermal renovation	Outflow	Iron/steel	kt	1.59029	1.62829	1.66586	1.70297	1.7763	1.84891	1.92077	1.99186	2.12416	2.25515	2.38479	2.51302	2.41854	2.32446	2.23083	2.13767	2.04501	1.9529	1.86135	1.77041	1.68255	1.59533	1.50879
A2	Thermal renovation	Outflow	Copper	kt	0	0	0	0	0	0	0	0	0	0	0	0	0	0	0	0	0	0	0	0	0	0	0
A2	Thermal renovation	Outflow	Aluminium	kt	9.76894	10.0024	10.2331	10.4611	10.9116	11.3576	11.799	12.2357	13.0484	13.8531	14.6494	15.4371	14.8567	14.2788	13.7036	13.1314	12.5622	11.9964	11.434	10.8754	10.3357	9.79991	9.26825
A2	Thermal renovation	Outflow	Other metals	kt	0	0	0	0	0	0	0	0	0	0	0	0	0	0	0	0	0	0	0	0	0	0	0
A2	Thermal renovation	Outflow	Concrete	kt	0	0	0	0	0	0	0	0	0	0	0	0	0	0	0	0	0	0	0	0	0	0	0
A2	Thermal renovation	Outflow	Cement	kt	0	0	0	0	0	0	0	0	0	0	0	0	0	0	0	0	0	0	0	0	0	0	0
A2	Thermal renovation	Outflow	Gravel	kt	0	0	0	0	0	0	0	0	0	0	0	0	0	0	0	0	0	0	0	0	0	0	0
A2	Thermal renovation	Outflow	Sand	kt	0	0	0	0	0	0	0	0	0	0	0	0	0	0	0	0	0	0	0	0	0	0	0
A2	Thermal renovation	Outflow	Glass	kt	16.0438	16.4271	16.8061	17.1806	17.9203	18.6529	19.3779	20.095	21.4297	22.7513	24.0591	25.3528	24.3996	23.4505	22.5059	21.566	20.6313	19.702	18.7784	17.8609	16.9746	16.0946	15.2215
A2	Thermal renovation	Outflow	Gypsum	kt	0	0	0	0	0	0	0	0	0	0	0	0	0	0	0	0	0	0	0	0	0	0	0
A2	Thermal renovation	Outflow	Clay	kt	0	0	0	0	0	0	0	0	0	0	0	0	0	0	0	0	0	0	0	0	0	0	0
A2	Thermal renovation	Outflow	Limestone	kt	0	0	0	0	0	0	0	0	0	0	0	0	0	0	0	0	0	0	0	0	0	0	0
A2	Thermal renovation	Outflow	Mortar	kt	0	0	0	0	0	0	0	0	0	0	0	0	0	0	0	0	0	0	0	0	0	0	0
A2	Thermal renovation	Outflow	Bricks	kt	0	0	0	0	0	0	0	0	0	0	0	0	0	0	0	0	0	0	0	0	0	0	0
A2	Thermal renovation	Outflow	Stone wool	kt	0	0	0	0	0	0	0	0	0	0	0	0	0	0	0	0	0	0	0	0	0	0	0
A2	Thermal renovation	Outflow	Glass wool	kt	0	0	0	0	0	0	0	0	0	0	0	0	0	0	0	0	0	0	0	0	0	0	0
A2	Thermal renovation	Outflow	Other non-metallic minerals	kt	0	0	0	0	0	0	0	0	0	0	0	0	0	0	0	0	0	0	0	0	0	0	0
A2	Thermal renovation	Outflow	Timber	kt	0	0	0	0	0	0	0	0	0	0	0	0	0	0	0	0	0	0	0	0	0	0	0
A2	Thermal renovation	Outflow	Other biomass-based materials	kt	0	0	0	0	0	0	0	0	0	0	0	0	0	0	0	0	0	0	0	0	0	0	0
A2	Thermal renovation	Outflow	Asphalt	kt	0	0	0	0	0	0	0	0	0	0	0	0	0	0	0	0	0	0	0	0	0	0	0
A2	Thermal renovation	Outflow	Bitumen	kt	0	0	0	0	0	0	0	0	0	0	0	0	0	0	0	0	0	0	0	0	0	0	0
A2	Thermal renovation	Outflow	Other petrochemical-based materials	kt	2.7035	2.7681	2.83196	2.89505	3.01971	3.14315	3.26531	3.38616	3.61107	3.83376	4.05415	4.27214	4.11151	3.95158	3.79241	3.63403	3.47652	3.31993	3.1643	3.0097	2.86034	2.71207	2.56494
A2	Thermal renovation	Outflow	Natural gas	kt	0	0	0	0	0	0	0	0	0	0	0	0	0	0	0	0	0	0	0	0	0	0	0
A2	Thermal renovation	Outflow	Oil	kt	0	0	0	0	0	0	0	0	0	0	0	0	0	0	0	0	0	0	0	0	0	0	0
A2	Thermal renovation	Outflow	Other materials	kt	0.000681554	0.000697839	0.000713939	0.000729845	0.000761272	0.00079239	0.000823188	0.000853654	0.000910353	0.000966494	0.00102205	0.00107701	0.00103652	0.000996197	0.000956069	0.000916143	0.000876434	0.000836957	0.000797724	0.000758749	0.000721095	0.000683715	0.000646622
A2	Heating system replacement	Inflow	Iron/steel	kt	0	0	0	0.282517	0.057733	0	0	0	0	0	0	0	0	0	0	0	0	0	0.253965	0.833079	1.44718	2.11427	2.84206
A2	Heating system replacement	Inflow	Copper	kt	0.611483	0.611483	0.617579	1.58181	1.61538	1.64754	1.67911	1.71013	1.72517	1.73656	1.74392	1.74677	1.81528	1.89131	1.9757	2.06948	2.17381	2.29001	2.41963	2.56447	2.72535	2.9058	3.10875
A2	Heating system replacement	Inflow	Aluminium	kt	0	0	0	0.144593	0.14459	0.144107	0.143485	0.142757	0.137244	0.131225	0.124652	0.11747	0.128459	0.140402	0.153401	0.167587	0.183103	0.200112	0.218807	0.23941	0.261906	0.28685	0.314605
A2	Heating system replacement	Inflow	Other metals	kt	0.00434894	0.00434894	0.00440787	0.0102272	0.01047	0.0107067	0.0109403	0.0111708	0.0113259	0.0114589	0.0115673	0.0116482	0.0120515	0.0125011	0.0130023	0.0135615	0.0141858	0.0148835	0.0156641	0.0165387	0.0175134	0.0186091	0.019844
A2	Heating system replacement	Inflow	Concrete	kt	0	0	0	0	0	0	0	0	0	0	0	0	0	0	0	0	0	0	0	0	0	0	0
A2	Heating system replacement	Inflow	Cement	kt	0.00472203	0.00472203	0.00468722	0	0	0	0	0	0	0	0	0	0	0	0	0	0	0	0	0	0	0	0
A2	Heating system replacement	Inflow	Gravel	kt	0	0	0	0	0	0	0	0	0	0	0	0	0	0	0	0	0	0	0	0	0	0	0
A2	Heating system replacement	Inflow	Sand	kt	0.223732	0.223732	0.222082	0	0	0	0	0	0	0	0	0	0	0	0	0	0	0	0	0	0	0	0
A2	Heating system replacement	Inflow	Glass	kt	0.197991	0.197991	0.200589	0.655578	0.671741	0.687575	0.703227	0.718691	0.729965	0.739858	0.74821	0.75484	0.779773	0.807627	0.838734	0.873494	0.912356	0.95584	1.00455	1.05919	1.12016	1.18877	1.26614
A2	Heating system replacement	Inflow	Gypsum	kt	0	0	0	0	0	0	0	0	0	0	0	0	0	0	0	0	0	0	0	0	0	0	0
A2	Heating system replacement	Inflow	Clay	kt	0	0	0	0.0264957	0.0222661	0.0174638	0.0125207	0.00748049	0	0	0	0	0	0	0	0.000990346	0.0120659	0.0239776	0.0368295	0.0507432	0.0655924	0.0817973	0.0995558
A2	Heating system replacement	Inflow	Limestone	kt	0.0146286	0.0146286	0.0145208	0	0	0	0	0	0	0	0	0	0	0	0	0	0	0	0	0	0	0	0
A2	Heating system replacement	Inflow	Mortar	kt	0	0	0	0	0	0	0	0	0	0	0	0	0	0	0	0	0	0	0	0	0	0	0
A2	Heating system replacement	Inflow	Bricks	kt	0.192861	0.192861	0.191439	0	0	0	0	0	0	0	0	0	0	0	0	0	0	0	0	0	0	0	0
A2	Heating system replacement	Inflow	Stone wool	kt	0	0	0	0	0	0	0	0	0	0	0	0	0	0	0	0	0	0	0	0.00159706	0.0101318	0.0193788	0.0294413
A2	Heating system replacement	Inflow	Glass wool	kt	0	0	0	0	0	0	0	0	0	0	0	0	0	0	0	0	0	0	0	0	0	0	0
A2	Heating system replacement	Inflow	Other non-metallic minerals	kt	0	0	0	0	0	0	0	0	0	0	0	0	0	0	0	0	0	0	0	0	0	0	0
A2	Heating system replacement	Inflow	Timber	kt	0.0187747	0.0187747	0.0186363	0	0	0	0	0	0	0	0	0	0	0	0	0	0	0	0	0	0	0	0
A2	Heating system replacement	Inflow	Other biomass-based materials	kt	0	0	0	0	0	0	0	0	0	0	0	0	0	0	0	0	0	0	0	0	0	0	0
A2	Heating system replacement	Inflow	Asphalt	kt	0	0	0	0	0	0	0	0	0	0	0	0	0	0	0	0	0	0	0	0	0	0	0
A2	Heating system replacement	Inflow	Bitumen	kt	0	0	0	0	0	0	0	0	0	0	0	0	0	0	0	0	0	0	0	0	0	0	0
A2	Heating system replacement	Inflow	Other petrochemical-based materials	kt	1.0435	1.0435	1.05187	2.25946	2.30028	2.33825	2.3752	2.41122	2.41669	2.41655	2.41022	2.39699	2.50584	2.62604	2.75887	2.90588	3.0688	3.24964	3.4507	3.67471	3.92262	4.20002	4.5113
A2	Heating system replacement	Inflow	Natural gas	kt	0	0	0	0	0	0	0	0	0	0	0	0	0	0	0	0	0	0	0	0	0	0	0
A2	Heating system replacement	Inflow	Oil	kt	0	0	0	0	0	0	0	0	0	0	0	0	0	0	0	0	0	0	0	0	0	0	0
A2	Heating system replacement	Inflow	Other materials	kt	0	0	0	0.0292039	0.0289377	0.028544	0.0281152	0.0276599	0.0259508	0.0241244	0.0221703	0.0200761	0.0227042	0.0255483	0.0286309	0.0319816	0.0356324	0.0396202	0.043988	0.048786	0.0540034	0.0597722	0.0661739
A2	Heating system replacement	Outflow	Iron/steel	kt	5.58632	5.58632	5.79893	0	0	0.193746	0.451641	0.713858	1.2287	1.75723	2.30028	2.85901	2.49165	2.10285	1.69067	1.25213	0.78426	0.283573	0	0	0	0	0
A2	Heating system replacement	Outflow	Copper	kt	0	0	0	0	0	0	0	0	0	0	0	0	0	0	0	0	0	0	0	0	0	0	0
A2	Heating system replacement	Outflow	Aluminium	kt	0.03073	0.03073	0.0332131	0	0	0	0	0	0	0	0	0	0	0	0	0	0	0	0	0	0	0	0
A2	Heating system replacement	Outflow	Other metals	kt	0	0	0	0	0	0	0	0	0	0	0	0	0	0	0	0	0	0	0	0	0	0	0
A2	Heating system replacement	Outflow	Concrete	kt	0	0	0	0	0	0	0	0	0	0	0	0	0	0	0	0	0	0	0	0	0	0	0
A2	Heating system replacement	Outflow	Cement	kt	0	0	0	0.00199005	0.00229699	0.00263249	0.00297449	0.00332063	0.00393316	0.00455607	0.00518972	0.00583476	0.00551362	0.00517888	0.00482956	0.00446376	0.00407973	0.00367543	0.00324849	0.00279613	0.00232711	0.00182593	0.00128805
A2	Heating system replacement	Outflow	Gravel	kt	0	0	0	0	0	0	0	0	0	0	0	0	0	0	0	0	0	0	0	0	0	0	0
A2	Heating system replacement	Outflow	Sand	kt	0	0	0	0.0942892	0.108832	0.124729	0.140932	0.157333	0.186355	0.215868	0.245891	0.276453	0.261238	0.245378	0.228827	0.211495	0.193299	0.174143	0.153915	0.132482	0.110259	0.0865135	0.0610281
A2	Heating system replacement	Outflow	Glass	kt	0	0	0	0	0	0	0	0	0	0	0	0	0	0	0	0	0	0	0	0	0	0	0
A2	Heating system replacement	Outflow	Gypsum	kt	0	0	0	0	0	0	0	0	0	0	0	0	0	0	0	0	0	0	0	0	0	0	0
A2	Heating system replacement	Outflow	Clay	kt	0.0178417	0.0178417	0.0205421	0	0	0	0	0	0.00301349	0.0138392	0.0250192	0.0365833	0.0280622	0.0189976	0.00933843	0	0	0	0	0	0	0	0
A2	Heating system replacement	Outflow	Limestone	kt	0	0	0	0.00616506	0.00711597	0.00815533	0.00921481	0.0102872	0.0121847	0.0141145	0.0160775	0.0180758	0.0170809	0.0160439	0.0149617	0.0138285	0.0126388	0.0113863	0.0100637	0.00866228	0.00720926	0.00565665	0.0039903
A2	Heating system replacement	Outflow	Mortar	kt	0	0	0	0	0	0	0	0	0	0	0	0	0	0	0	0	0	0	0	0	0	0	0
A2	Heating system replacement	Outflow	Bricks	kt	0	0	0	0.0812791	0.0938157	0.107518	0.121486	0.135624	0.160642	0.186083	0.211963	0.238308	0.225192	0.21152	0.197253	0.182313	0.166628	0.150115	0.132678	0.114202	0.0950457	0.0745763	0.0526074
A2	Heating system replacement	Outflow	Stone wool	kt	0	0.0223364	0.0243916	0.00248786	0.00600524	0.00991736	0.0139233	0.0179918	0.0257847	0.0337677	0.0419516	0.0503515	0.0451281	0.0396146	0.0337858	0.0276013	0.0210212	0.013999	0.00648069	0	0	0	0
A2	Heating system replacement	Outflow	Glass wool	kt	0	0	0	0	0	0	0	0	0	0	0	0	0	0	0	0	0	0	0	0	0	0	0
A2	Heating system replacement	Outflow	Other non-metallic minerals	kt	0.0822068	0.0822068	0.0851204	0.0600435	0.0646876	0.0696641	0.0747103	0.0797973	0.0879246	0.096104	0.104332	0.112605	0.110021	0.107428	0.104833	0.102234	0.0996352	0.0970386	0.0944482	0.0918683	0.089428	0.0870081	0.0846144
A2	Heating system replacement	Outflow	Timber	kt	0	0	0	0.00791238	0.0091328	0.0104667	0.0118265	0.0132028	0.0156382	0.0181148	0.0206342	0.0231989	0.021922	0.0205911	0.0192022	0.0177478	0.0162209	0.0146134	0.0129159	0.0111174	0.00925253	0.00725988	0.00512124
A2	Heating system replacement	Outflow	Other biomass-based materials	kt	0	0	0	0	0	0	0	0	0	0	0	0	0	0	0	0	0	0	0	0	0	0	0
A2	Heating system replacement	Outflow	Asphalt	kt	0	0	0	0	0	0	0	0	0	0	0	0	0	0	0	0	0	0	0	0	0	0	0
A2	Heating system replacement	Outflow	Bitumen	kt	0	0	0	0	0	0	0	0	0	0	0	0	0	0	0	0	0	0	0	0	0	0	0
A2	Heating system replacement	Outflow	Other petrochemical-based materials	kt	0	0	0	0	0	0	0	0	0	0	0	0	0	0	0	0	0	0	0	0	0	0	0
A2	Heating system replacement	Outflow	Natural gas	kt	0	0	0	0	0	0	0	0	0	0	0	0	0	0	0	0	0	0	0	0	0	0	0
A2	Heating system replacement	Outflow	Oil	kt	0	0	0	0	0	0	0	0	0	0	0	0	0	0	0	0	0	0	0	0	0	0	0
A2	Heating system replacement	Outflow	Other materials	kt	0.00969346	0.00969346	0.0103853	0	0	0	0	0	0	0	0	0	0	0	0	0	0	0	0	0	0	0	0
A2	Heating fuels	Inflow	Iron/steel	kt	0	0	0	0	0	0	0	0	0	0	0	0	0	0	0	0	0	0	0	0	0	0	0
A2	Heating fuels	Inflow	Copper	kt	0	0	0	0	0	0	0	0	0	0	0	0	0	0	0	0	0	0	0	0	0	0	0
A2	Heating fuels	Inflow	Aluminium	kt	0	0	0	0	0	0	0	0	0	0	0	0	0	0	0	0	0	0	0	0	0	0	0
A2	Heating fuels	Inflow	Other metals	kt	0	0	0	0	0	0	0	0	0	0	0	0	0	0	0	0	0	0	0	0	0	0	0
A2	Heating fuels	Inflow	Concrete	kt	0	0	0	0	0	0	0	0	0	0	0	0	0	0	0	0	0	0	0	0	0	0	0
A2	Heating fuels	Inflow	Cement	kt	0	0	0	0	0	0	0	0	0	0	0	0	0	0	0	0	0	0	0	0	0	0	0
A2	Heating fuels	Inflow	Gravel	kt	0	0	0	0	0	0	0	0	0	0	0	0	0	0	0	0	0	0	0	0	0	0	0
A2	Heating fuels	Inflow	Sand	kt	0	0	0	0	0	0	0	0	0	0	0	0	0	0	0	0	0	0	0	0	0	0	0
A2	Heating fuels	Inflow	Glass	kt	0	0	0	0	0	0	0	0	0	0	0	0	0	0	0	0	0	0	0	0	0	0	0
A2	Heating fuels	Inflow	Gypsum	kt	0	0	0	0	0	0	0	0	0	0	0	0	0	0	0	0	0	0	0	0	0	0	0
A2	Heating fuels	Inflow	Clay	kt	0	0	0	0	0	0	0	0	0	0	0	0	0	0	0	0	0	0	0	0	0	0	0
A2	Heating fuels	Inflow	Limestone	kt	0	0	0	0	0	0	0	0	0	0	0	0	0	0	0	0	0	0	0	0	0	0	0
A2	Heating fuels	Inflow	Mortar	kt	0	0	0	0	0	0	0	0	0	0	0	0	0	0	0	0	0	0	0	0	0	0	0
A2	Heating fuels	Inflow	Bricks	kt	0	0	0	0	0	0	0	0	0	0	0	0	0	0	0	0	0	0	0	0	0	0	0
A2	Heating fuels	Inflow	Stone wool	kt	0	0	0	0	0	0	0	0	0	0	0	0	0	0	0	0	0	0	0	0	0	0	0
A2	Heating fuels	Inflow	Glass wool	kt	0	0	0	0	0	0	0	0	0	0	0	0	0	0	0	0	0	0	0	0	0	0	0
A2	Heating fuels	Inflow	Other non-metallic minerals	kt	0	0	0	0	0	0	0	0	0	0	0	0	0	0	0	0	0	0	0	0	0	0	0
A2	Heating fuels	Inflow	Timber	kt	0	0	0	0	0	0	0	0	0	0	0	0	0	0	0	0	0	0	0	0	0	0	0
A2	Heating fuels	Inflow	Other biomass-based materials	kt	7603.13	7545.9	7487.08	7461.92	7433.26	7400.76	7364.35	7324	7276.61	7222.05	7160.22	7090.98	7025.61	6973.46	6926.08	6883.69	6846.55	6814.92	6789.14	6769.56	6756.45	6750.25	6751.51
A2	Heating fuels	Inflow	Crop residues/straw	kt	0	0	0	97.497	196.759	297.734	400.364	504.589	610.088	716.645	824.024	931.971	1041.9	1154.14	1269.09	1387.15	1508.81	1634.59	1765.08	1900.96	2042.95	2191.91	2348.81
A2	Heating fuels	Inflow	Asphalt	kt	0	0	0	0	0	0	0	0	0	0	0	0	0	0	0	0	0	0	0	0	0	0	0
A2	Heating fuels	Inflow	Bitumen	kt	0	0	0	0	0	0	0	0	0	0	0	0	0	0	0	0	0	0	0	0	0	0	0
A2	Heating fuels	Inflow	Other petrochemical-based materials	kt	0	0	0	0	0	0	0	0	0	0	0	0	0	0	0	0	0	0	0	0	0	0	0
A2	Heating fuels	Inflow	Natural gas	kt	2530.72	2495.96	2460.55	2362.76	2262.53	2159.83	2054.69	1947.18	1836.58	1723.06	1606.81	1488.03	1369.15	1248.77	1127.73	1005.74	882.467	757.543	630.555	501.033	368.442	232.188	91.591
A2	Heating fuels	Inflow	Oil	kt	1319.33	1273.94	1227.99	1177.4	1125.53	1072.35	1017.87	962.14	904.792	845.919	785.616	723.989	662.222	600.189	537.748	474.742	410.995	346.31	280.468	213.218	144.276	73.3242	0
A2	Heating fuels	Inflow	Other materials	kt	53.1675	55.5609	57.9869	62.9211	67.9697	73.1295	78.399	83.7766	89.223	94.7273	100.278	105.861	111.642	117.645	123.894	130.418	137.249	144.421	151.977	159.96	168.421	177.417	187.018
A2	Heating fuels	Outflow	Iron/steel	kt	0	0	0	0	0	0	0	0	0	0	0	0	0	0	0	0	0	0	0	0	0	0	0
A2	Heating fuels	Outflow	Copper	kt	0	0	0	0	0	0	0	0	0	0	0	0	0	0	0	0	0	0	0	0	0	0	0
A2	Heating fuels	Outflow	Aluminium	kt	0	0	0	0	0	0	0	0	0	0	0	0	0	0	0	0	0	0	0	0	0	0	0
A2	Heating fuels	Outflow	Other metals	kt	0	0	0	0	0	0	0	0	0	0	0	0	0	0	0	0	0	0	0	0	0	0	0
A2	Heating fuels	Outflow	Concrete	kt	0	0	0	0	0	0	0	0	0	0	0	0	0	0	0	0	0	0	0	0	0	0	0
A2	Heating fuels	Outflow	Cement	kt	0	0	0	0	0	0	0	0	0	0	0	0	0	0	0	0	0	0	0	0	0	0	0
A2	Heating fuels	Outflow	Gravel	kt	0	0	0	0	0	0	0	0	0	0	0	0	0	0	0	0	0	0	0	0	0	0	0
A2	Heating fuels	Outflow	Sand	kt	0	0	0	0	0	0	0	0	0	0	0	0	0	0	0	0	0	0	0	0	0	0	0
A2	Heating fuels	Outflow	Glass	kt	0	0	0	0	0	0	0	0	0	0	0	0	0	0	0	0	0	0	0	0	0	0	0
A2	Heating fuels	Outflow	Gypsum	kt	0	0	0	0	0	0	0	0	0	0	0	0	0	0	0	0	0	0	0	0	0	0	0
A2	Heating fuels	Outflow	Clay	kt	0	0	0	0	0	0	0	0	0	0	0	0	0	0	0	0	0	0	0	0	0	0	0
A2	Heating fuels	Outflow	Limestone	kt	0	0	0	0	0	0	0	0	0	0	0	0	0	0	0	0	0	0	0	0	0	0	0
A2	Heating fuels	Outflow	Mortar	kt	0	0	0	0	0	0	0	0	0	0	0	0	0	0	0	0	0	0	0	0	0	0	0
A2	Heating fuels	Outflow	Bricks	kt	0	0	0	0	0	0	0	0	0	0	0	0	0	0	0	0	0	0	0	0	0	0	0
A2	Heating fuels	Outflow	Stone wool	kt	0	0	0	0	0	0	0	0	0	0	0	0	0	0	0	0	0	0	0	0	0	0	0
A2	Heating fuels	Outflow	Glass wool	kt	0	0	0	0	0	0	0	0	0	0	0	0	0	0	0	0	0	0	0	0	0	0	0
A2	Heating fuels	Outflow	Other non-metallic minerals	kt	0	0	0	0	0	0	0	0	0	0	0	0	0	0	0	0	0	0	0	0	0	0	0
A2	Heating fuels	Outflow	Timber	kt	0	0	0	0	0	0	0	0	0	0	0	0	0	0	0	0	0	0	0	0	0	0	0
A2	Heating fuels	Outflow	Other biomass-based materials	kt	7603.13	7545.9	7487.08	7461.92	7433.26	7400.76	7364.35	7324	7276.61	7222.05	7160.22	7090.98	7025.61	6973.46	6926.08	6883.69	6846.55	6814.92	6789.14	6769.56	6756.45	6750.25	6751.51
A2	Heating fuels	Outflow	Crop residues/straw	kt	0	0	0	97.497	196.759	297.734	400.364	504.589	610.088	716.645	824.024	931.971	1041.9	1154.14	1269.09	1387.15	1508.81	1634.59	1765.08	1900.96	2042.95	2191.91	2348.81
A2	Heating fuels	Outflow	Asphalt	kt	0	0	0	0	0	0	0	0	0	0	0	0	0	0	0	0	0	0	0	0	0	0	0
A2	Heating fuels	Outflow	Bitumen	kt	0	0	0	0	0	0	0	0	0	0	0	0	0	0	0	0	0	0	0	0	0	0	0
A2	Heating fuels	Outflow	Other petrochemical-based materials	kt	0	0	0	0	0	0	0	0	0	0	0	0	0	0	0	0	0	0	0	0	0	0	0
A2	Heating fuels	Outflow	Natural gas	kt	2530.72	2495.96	2460.55	2362.76	2262.53	2159.83	2054.69	1947.18	1836.58	1723.06	1606.81	1488.03	1369.15	1248.77	1127.73	1005.74	882.467	757.543	630.555	501.033	368.442	232.188	91.591
A2	Heating fuels	Outflow	Oil	kt	1319.33	1273.94	1227.99	1177.4	1125.53	1072.35	1017.87	962.14	904.792	845.919	785.616	723.989	662.222	600.189	537.748	474.742	410.995	346.31	280.468	213.218	144.276	73.3242	0
A2	Heating fuels	Outflow	Other materials	kt	53.1675	55.5609	57.9869	62.9211	67.9697	73.1295	78.399	83.7766	89.223	94.7273	100.278	105.861	111.642	117.645	123.894	130.418	137.249	144.421	151.977	159.96	168.421	177.417	187.018
A2	Fuel use (construction)	Inflow	Iron/steel	kt	0	0	0	0	0	0	0	0	0	0	0	0	0	0	0	0	0	0	0	0	0	0	0
A2	Fuel use (construction)	Inflow	Copper	kt	0	0	0	0	0	0	0	0	0	0	0	0	0	0	0	0	0	0	0	0	0	0	0
A2	Fuel use (construction)	Inflow	Aluminium	kt	0	0	0	0	0	0	0	0	0	0	0	0	0	0	0	0	0	0	0	0	0	0	0
A2	Fuel use (construction)	Inflow	Other metals	kt	0	0	0	0	0	0	0	0	0	0	0	0	0	0	0	0	0	0	0	0	0	0	0
A2	Fuel use (construction)	Inflow	Concrete	kt	0	0	0	0	0	0	0	0	0	0	0	0	0	0	0	0	0	0	0	0	0	0	0
A2	Fuel use (construction)	Inflow	Cement	kt	0	0	0	0	0	0	0	0	0	0	0	0	0	0	0	0	0	0	0	0	0	0	0
A2	Fuel use (construction)	Inflow	Gravel	kt	0	0	0	0	0	0	0	0	0	0	0	0	0	0	0	0	0	0	0	0	0	0	0
A2	Fuel use (construction)	Inflow	Sand	kt	0	0	0	0	0	0	0	0	0	0	0	0	0	0	0	0	0	0	0	0	0	0	0
A2	Fuel use (construction)	Inflow	Glass	kt	0	0	0	0	0	0	0	0	0	0	0	0	0	0	0	0	0	0	0	0	0	0	0
A2	Fuel use (construction)	Inflow	Gypsum	kt	0	0	0	0	0	0	0	0	0	0	0	0	0	0	0	0	0	0	0	0	0	0	0
A2	Fuel use (construction)	Inflow	Clay	kt	0	0	0	0	0	0	0	0	0	0	0	0	0	0	0	0	0	0	0	0	0	0	0
A2	Fuel use (construction)	Inflow	Limestone	kt	0	0	0	0	0	0	0	0	0	0	0	0	0	0	0	0	0	0	0	0	0	0	0
A2	Fuel use (construction)	Inflow	Mortar	kt	0	0	0	0	0	0	0	0	0	0	0	0	0	0	0	0	0	0	0	0	0	0	0
A2	Fuel use (construction)	Inflow	Bricks	kt	0	0	0	0	0	0	0	0	0	0	0	0	0	0	0	0	0	0	0	0	0	0	0
A2	Fuel use (construction)	Inflow	Stone wool	kt	0	0	0	0	0	0	0	0	0	0	0	0	0	0	0	0	0	0	0	0	0	0	0
A2	Fuel use (construction)	Inflow	Glass wool	kt	0	0	0	0	0	0	0	0	0	0	0	0	0	0	0	0	0	0	0	0	0	0	0
A2	Fuel use (construction)	Inflow	Other non-metallic minerals	kt	0	0	0	0	0	0	0	0	0	0	0	0	0	0	0	0	0	0	0	0	0	0	0
A2	Fuel use (construction)	Inflow	Timber	kt	0	0	0	0	0	0	0	0	0	0	0	0	0	0	0	0	0	0	0	0	0	0	0
A2	Fuel use (construction)	Inflow	Other biomass-based materials	kt	0	0	0	0	0	0	0	0	0	0	0	0	0	0	0	0	0	0	0	0	0	0	0
A2	Fuel use (construction)	Inflow	Asphalt	kt	0	0	0	0	0	0	0	0	0	0	0	0	0	0	0	0	0	0	0	0	0	0	0
A2	Fuel use (construction)	Inflow	Bitumen	kt	0	0	0	0	0	0	0	0	0	0	0	0	0	0	0	0	0	0	0	0	0	0	0
A2	Fuel use (construction)	Inflow	Other petrochemical-based materials	kt	0	0	0	0	0	0	0	0	0	0	0	0	0	0	0	0	0	0	0	0	0	0	0
A2	Fuel use (construction)	Inflow	Natural gas	kt	0	0	0	0	0	0	0	0	0	0	0	0	0	0	0	0	0	0	0	0	0	0	0
A2	Fuel use (construction)	Inflow	Oil	kt	401.893	437.823	413.106	439.595	449.283	456.763	463.919	470.799	477.543	484.287	491.024	497.754	504.471	511.059	517.665	524.289	530.93	537.589	544.265	550.96	557.672	564.402	571.149
A2	Fuel use (construction)	Inflow	Other materials	kt	0	0	0	0	0	0	0	0	0	0	0	0	0	0	0	0	0	0	0	0	0	0	0
A2	Fuel use (construction)	Outflow	Iron/steel	kt	0	0	0	0	0	0	0	0	0	0	0	0	0	0	0	0	0	0	0	0	0	0	0
A2	Fuel use (construction)	Outflow	Copper	kt	0	0	0	0	0	0	0	0	0	0	0	0	0	0	0	0	0	0	0	0	0	0	0
A2	Fuel use (construction)	Outflow	Aluminium	kt	0	0	0	0	0	0	0	0	0	0	0	0	0	0	0	0	0	0	0	0	0	0	0
A2	Fuel use (construction)	Outflow	Other metals	kt	0	0	0	0	0	0	0	0	0	0	0	0	0	0	0	0	0	0	0	0	0	0	0
A2	Fuel use (construction)	Outflow	Concrete	kt	0	0	0	0	0	0	0	0	0	0	0	0	0	0	0	0	0	0	0	0	0	0	0
A2	Fuel use (construction)	Outflow	Cement	kt	0	0	0	0	0	0	0	0	0	0	0	0	0	0	0	0	0	0	0	0	0	0	0
A2	Fuel use (construction)	Outflow	Gravel	kt	0	0	0	0	0	0	0	0	0	0	0	0	0	0	0	0	0	0	0	0	0	0	0
A2	Fuel use (construction)	Outflow	Sand	kt	0	0	0	0	0	0	0	0	0	0	0	0	0	0	0	0	0	0	0	0	0	0	0
A2	Fuel use (construction)	Outflow	Glass	kt	0	0	0	0	0	0	0	0	0	0	0	0	0	0	0	0	0	0	0	0	0	0	0
A2	Fuel use (construction)	Outflow	Gypsum	kt	0	0	0	0	0	0	0	0	0	0	0	0	0	0	0	0	0	0	0	0	0	0	0
A2	Fuel use (construction)	Outflow	Clay	kt	0	0	0	0	0	0	0	0	0	0	0	0	0	0	0	0	0	0	0	0	0	0	0
A2	Fuel use (construction)	Outflow	Limestone	kt	0	0	0	0	0	0	0	0	0	0	0	0	0	0	0	0	0	0	0	0	0	0	0
A2	Fuel use (construction)	Outflow	Mortar	kt	0	0	0	0	0	0	0	0	0	0	0	0	0	0	0	0	0	0	0	0	0	0	0
A2	Fuel use (construction)	Outflow	Bricks	kt	0	0	0	0	0	0	0	0	0	0	0	0	0	0	0	0	0	0	0	0	0	0	0
A2	Fuel use (construction)	Outflow	Stone wool	kt	0	0	0	0	0	0	0	0	0	0	0	0	0	0	0	0	0	0	0	0	0	0	0
A2	Fuel use (construction)	Outflow	Glass wool	kt	0	0	0	0	0	0	0	0	0	0	0	0	0	0	0	0	0	0	0	0	0	0	0
A2	Fuel use (construction)	Outflow	Other non-metallic minerals	kt	0	0	0	0	0	0	0	0	0	0	0	0	0	0	0	0	0	0	0	0	0	0	0
A2	Fuel use (construction)	Outflow	Timber	kt	0	0	0	0	0	0	0	0	0	0	0	0	0	0	0	0	0	0	0	0	0	0	0
A2	Fuel use (construction)	Outflow	Other biomass-based materials	kt	0	0	0	0	0	0	0	0	0	0	0	0	0	0	0	0	0	0	0	0	0	0	0
A2	Fuel use (construction)	Outflow	Asphalt	kt	0	0	0	0	0	0	0	0	0	0	0	0	0	0	0	0	0	0	0	0	0	0	0
A2	Fuel use (construction)	Outflow	Bitumen	kt	0	0	0	0	0	0	0	0	0	0	0	0	0	0	0	0	0	0	0	0	0	0	0
A2	Fuel use (construction)	Outflow	Other petrochemical-based materials	kt	0	0	0	0	0	0	0	0	0	0	0	0	0	0	0	0	0	0	0	0	0	0	0
A2	Fuel use (construction)	Outflow	Natural gas	kt	0	0	0	0	0	0	0	0	0	0	0	0	0	0	0	0	0	0	0	0	0	0	0
A2	Fuel use (construction)	Outflow	Oil	kt	401.893	437.823	413.106	439.595	449.283	456.763	463.919	470.799	477.543	484.287	491.024	497.754	504.471	511.059	517.665	524.289	530.93	537.589	544.265	550.96	557.672	564.402	571.149
A2	Fuel use (construction)	Outflow	Other materials	kt	0	0	0	0	0	0	0	0	0	0	0	0	0	0	0	0	0	0	0	0	0	0	0
A2	Fuel use (demolition)	Inflow	Iron/steel	kt	0	0	0	0	0	0	0	0	0	0	0	0	0	0	0	0	0	0	0	0	0	0	0
A2	Fuel use (demolition)	Inflow	Copper	kt	0	0	0	0	0	0	0	0	0	0	0	0	0	0	0	0	0	0	0	0	0	0	0
A2	Fuel use (demolition)	Inflow	Aluminium	kt	0	0	0	0	0	0	0	0	0	0	0	0	0	0	0	0	0	0	0	0	0	0	0
A2	Fuel use (demolition)	Inflow	Other metals	kt	0	0	0	0	0	0	0	0	0	0	0	0	0	0	0	0	0	0	0	0	0	0	0
A2	Fuel use (demolition)	Inflow	Concrete	kt	0	0	0	0	0	0	0	0	0	0	0	0	0	0	0	0	0	0	0	0	0	0	0
A2	Fuel use (demolition)	Inflow	Cement	kt	0	0	0	0	0	0	0	0	0	0	0	0	0	0	0	0	0	0	0	0	0	0	0
A2	Fuel use (demolition)	Inflow	Gravel	kt	0	0	0	0	0	0	0	0	0	0	0	0	0	0	0	0	0	0	0	0	0	0	0
A2	Fuel use (demolition)	Inflow	Sand	kt	0	0	0	0	0	0	0	0	0	0	0	0	0	0	0	0	0	0	0	0	0	0	0
A2	Fuel use (demolition)	Inflow	Glass	kt	0	0	0	0	0	0	0	0	0	0	0	0	0	0	0	0	0	0	0	0	0	0	0
A2	Fuel use (demolition)	Inflow	Gypsum	kt	0	0	0	0	0	0	0	0	0	0	0	0	0	0	0	0	0	0	0	0	0	0	0
A2	Fuel use (demolition)	Inflow	Clay	kt	0	0	0	0	0	0	0	0	0	0	0	0	0	0	0	0	0	0	0	0	0	0	0
A2	Fuel use (demolition)	Inflow	Limestone	kt	0	0	0	0	0	0	0	0	0	0	0	0	0	0	0	0	0	0	0	0	0	0	0
A2	Fuel use (demolition)	Inflow	Mortar	kt	0	0	0	0	0	0	0	0	0	0	0	0	0	0	0	0	0	0	0	0	0	0	0
A2	Fuel use (demolition)	Inflow	Bricks	kt	0	0	0	0	0	0	0	0	0	0	0	0	0	0	0	0	0	0	0	0	0	0	0
A2	Fuel use (demolition)	Inflow	Stone wool	kt	0	0	0	0	0	0	0	0	0	0	0	0	0	0	0	0	0	0	0	0	0	0	0
A2	Fuel use (demolition)	Inflow	Glass wool	kt	0	0	0	0	0	0	0	0	0	0	0	0	0	0	0	0	0	0	0	0	0	0	0
A2	Fuel use (demolition)	Inflow	Other non-metallic minerals	kt	0	0	0	0	0	0	0	0	0	0	0	0	0	0	0	0	0	0	0	0	0	0	0
A2	Fuel use (demolition)	Inflow	Timber	kt	0	0	0	0	0	0	0	0	0	0	0	0	0	0	0	0	0	0	0	0	0	0	0
A2	Fuel use (demolition)	Inflow	Other biomass-based materials	kt	0	0	0	0	0	0	0	0	0	0	0	0	0	0	0	0	0	0	0	0	0	0	0
A2	Fuel use (demolition)	Inflow	Asphalt	kt	0	0	0	0	0	0	0	0	0	0	0	0	0	0	0	0	0	0	0	0	0	0	0
A2	Fuel use (demolition)	Inflow	Bitumen	kt	0	0	0	0	0	0	0	0	0	0	0	0	0	0	0	0	0	0	0	0	0	0	0
A2	Fuel use (demolition)	Inflow	Other petrochemical-based materials	kt	0	0	0	0	0	0	0	0	0	0	0	0	0	0	0	0	0	0	0	0	0	0	0
A2	Fuel use (demolition)	Inflow	Natural gas	kt	0	0	0	0	0	0	0	0	0	0	0	0	0	0	0	0	0	0	0	0	0	0	0
A2	Fuel use (demolition)	Inflow	Oil	kt	58.9033	61.5807	64.2581	66.9355	69.613	72.2904	74.9678	77.6452	80.3226	83.0001	85.6775	88.3549	91.0323	93.7097	96.3872	99.0646	101.742	104.419	107.097	109.774	112.452	115.129	117.807
A2	Fuel use (demolition)	Inflow	Other materials	kt	0	0	0	0	0	0	0	0	0	0	0	0	0	0	0	0	0	0	0	0	0	0	0
A2	Fuel use (demolition)	Outflow	Iron/steel	kt	0	0	0	0	0	0	0	0	0	0	0	0	0	0	0	0	0	0	0	0	0	0	0
A2	Fuel use (demolition)	Outflow	Copper	kt	0	0	0	0	0	0	0	0	0	0	0	0	0	0	0	0	0	0	0	0	0	0	0
A2	Fuel use (demolition)	Outflow	Aluminium	kt	0	0	0	0	0	0	0	0	0	0	0	0	0	0	0	0	0	0	0	0	0	0	0
A2	Fuel use (demolition)	Outflow	Other metals	kt	0	0	0	0	0	0	0	0	0	0	0	0	0	0	0	0	0	0	0	0	0	0	0
A2	Fuel use (demolition)	Outflow	Concrete	kt	0	0	0	0	0	0	0	0	0	0	0	0	0	0	0	0	0	0	0	0	0	0	0
A2	Fuel use (demolition)	Outflow	Cement	kt	0	0	0	0	0	0	0	0	0	0	0	0	0	0	0	0	0	0	0	0	0	0	0
A2	Fuel use (demolition)	Outflow	Gravel	kt	0	0	0	0	0	0	0	0	0	0	0	0	0	0	0	0	0	0	0	0	0	0	0
A2	Fuel use (demolition)	Outflow	Sand	kt	0	0	0	0	0	0	0	0	0	0	0	0	0	0	0	0	0	0	0	0	0	0	0
A2	Fuel use (demolition)	Outflow	Glass	kt	0	0	0	0	0	0	0	0	0	0	0	0	0	0	0	0	0	0	0	0	0	0	0
A2	Fuel use (demolition)	Outflow	Gypsum	kt	0	0	0	0	0	0	0	0	0	0	0	0	0	0	0	0	0	0	0	0	0	0	0
A2	Fuel use (demolition)	Outflow	Clay	kt	0	0	0	0	0	0	0	0	0	0	0	0	0	0	0	0	0	0	0	0	0	0	0
A2	Fuel use (demolition)	Outflow	Limestone	kt	0	0	0	0	0	0	0	0	0	0	0	0	0	0	0	0	0	0	0	0	0	0	0
A2	Fuel use (demolition)	Outflow	Mortar	kt	0	0	0	0	0	0	0	0	0	0	0	0	0	0	0	0	0	0	0	0	0	0	0
A2	Fuel use (demolition)	Outflow	Bricks	kt	0	0	0	0	0	0	0	0	0	0	0	0	0	0	0	0	0	0	0	0	0	0	0
A2	Fuel use (demolition)	Outflow	Stone wool	kt	0	0	0	0	0	0	0	0	0	0	0	0	0	0	0	0	0	0	0	0	0	0	0
A2	Fuel use (demolition)	Outflow	Glass wool	kt	0	0	0	0	0	0	0	0	0	0	0	0	0	0	0	0	0	0	0	0	0	0	0
A2	Fuel use (demolition)	Outflow	Other non-metallic minerals	kt	0	0	0	0	0	0	0	0	0	0	0	0	0	0	0	0	0	0	0	0	0	0	0
A2	Fuel use (demolition)	Outflow	Timber	kt	0	0	0	0	0	0	0	0	0	0	0	0	0	0	0	0	0	0	0	0	0	0	0
A2	Fuel use (demolition)	Outflow	Other biomass-based materials	kt	0	0	0	0	0	0	0	0	0	0	0	0	0	0	0	0	0	0	0	0	0	0	0
A2	Fuel use (demolition)	Outflow	Asphalt	kt	0	0	0	0	0	0	0	0	0	0	0	0	0	0	0	0	0	0	0	0	0	0	0
A2	Fuel use (demolition)	Outflow	Bitumen	kt	0	0	0	0	0	0	0	0	0	0	0	0	0	0	0	0	0	0	0	0	0	0	0
A2	Fuel use (demolition)	Outflow	Other petrochemical-based materials	kt	0	0	0	0	0	0	0	0	0	0	0	0	0	0	0	0	0	0	0	0	0	0	0
A2	Fuel use (demolition)	Outflow	Natural gas	kt	0	0	0	0	0	0	0	0	0	0	0	0	0	0	0	0	0	0	0	0	0	0	0
A2	Fuel use (demolition)	Outflow	Oil	kt	58.9033	61.5807	64.2581	66.9355	69.613	72.2904	74.9678	77.6452	80.3226	83.0001	85.6775	88.3549	91.0323	93.7097	96.3872	99.0646	101.742	104.419	107.097	109.774	112.452	115.129	117.807
A2	Fuel use (demolition)	Outflow	Other materials	kt	0	0	0	0	0	0	0	0	0	0	0	0	0	0	0	0	0	0	0	0	0	0	0
A2	Fuel use (manufacturing)	Inflow	Iron/steel	kt	0	0	0	0	0	0	0	0	0	0	0	0	0	0	0	0	0	0	0	0	0	0	0
A2	Fuel use (manufacturing)	Inflow	Copper	kt	0	0	0	0	0	0	0	0	0	0	0	0	0	0	0	0	0	0	0	0	0	0	0
A2	Fuel use (manufacturing)	Inflow	Aluminium	kt	0	0	0	0	0	0	0	0	0	0	0	0	0	0	0	0	0	0	0	0	0	0	0
A2	Fuel use (manufacturing)	Inflow	Other metals	kt	0	0	0	0	0	0	0	0	0	0	0	0	0	0	0	0	0	0	0	0	0	0	0
A2	Fuel use (manufacturing)	Inflow	Concrete	kt	0	0	0	0	0	0	0	0	0	0	0	0	0	0	0	0	0	0	0	0	0	0	0
A2	Fuel use (manufacturing)	Inflow	Cement	kt	0	0	0	0	0	0	0	0	0	0	0	0	0	0	0	0	0	0	0	0	0	0	0
A2	Fuel use (manufacturing)	Inflow	Gravel	kt	0	0	0	0	0	0	0	0	0	0	0	0	0	0	0	0	0	0	0	0	0	0	0
A2	Fuel use (manufacturing)	Inflow	Sand	kt	0	0	0	0	0	0	0	0	0	0	0	0	0	0	0	0	0	0	0	0	0	0	0
A2	Fuel use (manufacturing)	Inflow	Glass	kt	0	0	0	0	0	0	0	0	0	0	0	0	0	0	0	0	0	0	0	0	0	0	0
A2	Fuel use (manufacturing)	Inflow	Gypsum	kt	0	0	0	0	0	0	0	0	0	0	0	0	0	0	0	0	0	0	0	0	0	0	0
A2	Fuel use (manufacturing)	Inflow	Clay	kt	0	0	0	0	0	0	0	0	0	0	0	0	0	0	0	0	0	0	0	0	0	0	0
A2	Fuel use (manufacturing)	Inflow	Limestone	kt	0	0	0	0	0	0	0	0	0	0	0	0	0	0	0	0	0	0	0	0	0	0	0
A2	Fuel use (manufacturing)	Inflow	Mortar	kt	0	0	0	0	0	0	0	0	0	0	0	0	0	0	0	0	0	0	0	0	0	0	0
A2	Fuel use (manufacturing)	Inflow	Bricks	kt	0	0	0	0	0	0	0	0	0	0	0	0	0	0	0	0	0	0	0	0	0	0	0
A2	Fuel use (manufacturing)	Inflow	Stone wool	kt	0	0	0	0	0	0	0	0	0	0	0	0	0	0	0	0	0	0	0	0	0	0	0
A2	Fuel use (manufacturing)	Inflow	Glass wool	kt	0	0	0	0	0	0	0	0	0	0	0	0	0	0	0	0	0	0	0	0	0	0	0
A2	Fuel use (manufacturing)	Inflow	Other non-metallic minerals	kt	0	0	0	0	0	0	0	0	0	0	0	0	0	0	0	0	0	0	0	0	0	0	0
A2	Fuel use (manufacturing)	Inflow	Timber	kt	0	0	0	0	0	0	0	0	0	0	0	0	0	0	0	0	0	0	0	0	0	0	0
A2	Fuel use (manufacturing)	Inflow	Other biomass-based materials	kt	0	0	0	0	0	0	0	0	0	0	0	0	0	0	0	0	0	0	0	0	0	0	0
A2	Fuel use (manufacturing)	Inflow	Asphalt	kt	0	0	0	0	0	0	0	0	0	0	0	0	0	0	0	0	0	0	0	0	0	0	0
A2	Fuel use (manufacturing)	Inflow	Bitumen	kt	0	0	0	0	0	0	0	0	0	0	0	0	0	0	0	0	0	0	0	0	0	0	0
A2	Fuel use (manufacturing)	Inflow	Other petrochemical-based materials	kt	0	0	0	0	0	0	0	0	0	0	0	0	0	0	0	0	0	0	0	0	0	0	0
A2	Fuel use (manufacturing)	Inflow	Natural gas	kt	22.4391	24.0024	23.5114	24.1481	24.6122	25.0199	25.4151	25.8004	26.388	26.9701	27.5463	28.1164	27.9362	27.7515	27.5691	27.3893	27.2121	27.0379	26.8668	26.6992	26.5434	26.3914	26.2437
A2	Fuel use (manufacturing)	Inflow	Oil	kt	705.935	774.788	737.342	779.143	796.253	809.929	823.07	835.746	850.514	865.215	879.839	894.378	900.51	906.462	912.474	918.55	924.694	930.909	937.254	943.748	950.428	957.213	964.111
A2	Fuel use (manufacturing)	Inflow	Coal	kt	58.2251	61.2105	61.9417	63.2448	65.5644	67.8427	70.0954	72.3238	76.4087	80.457	84.4673	88.438	85.6503	82.8695	80.1009	77.3455	74.6041	71.8776	69.1669	66.4732	63.8727	61.2901	58.7261
[truncated: 1,292 more rows]

## Sheet: Transport
Transport sector material stocks, flows and inventories
All scenarios
Unit: kt or as defined in 'Unit'
Scenario	Description	Type	Material	Unit	2018	2019	2020	2021	2022	2023	2024	2025	2026	2027	2028	2029	2030	2031	2032	2033	2034	2035	2036	2037	2038	2039	2040
A1	Vehicles	Stock	Iron/steel	kt	6981.95	7097.3	7167.91	7239.34	7313.37	7386.46	7459.93	7540.39	7618.46	7693.27	7767.44	7841.14	7914.55	7987.86	8061.15	8134.44	8207.71	8280.96	8354.21	8427.43	8500.64	8573.83	8647.01
A1	Vehicles	Stock	Copper	kt	247.768	252.008	271.195	290.422	309.732	329.011	348.317	367.839	387.289	406.639	425.97	445.288	464.598	483.905	503.214	522.522	541.832	561.142	580.453	599.764	619.076	638.389	657.702
A1	Vehicles	Stock	Aluminium	kt	1230.23	1251.01	1269.18	1287.79	1307.51	1327.08	1346.54	1368.74	1390.02	1410.03	1429.81	1449.41	1468.91	1488.38	1507.85	1527.33	1546.82	1566.31	1585.8	1605.3	1624.81	1644.32	1663.83
A1	Vehicles	Stock	Zinc	kt	14.8381	15.0092	15.3389	15.6686	15.9989	16.3286	16.6587	16.9907	17.322	17.6524	17.9827	18.3129	18.643	18.973	19.3031	19.6331	19.9631	20.2932	20.6232	20.9532	21.2831	21.6131	21.9431
A1	Vehicles	Stock	Lead	kt	60.0797	60.8006	60.7881	60.7815	60.7817	60.7857	60.7871	60.7976	60.8054	60.8094	60.8129	60.8161	60.8192	60.8224	60.8259	60.8298	60.834	60.8384	60.8432	60.8484	60.8538	60.8596	60.8658
A1	Vehicles	Stock	Magnesium	kt	0	0	0	0	0	0	0	0	0	0	0	0	0	0	0	0	0	0	0	0	0	0	0
A1	Vehicles	Stock	Other metals / undefined	kt	14.6502	14.818	17.4648	20.1116	22.7588	25.4056	28.0526	30.7008	33.3486	35.9959	38.6431	41.2902	43.9372	46.5842	49.2312	51.8782	54.5252	57.1722	59.8192	62.4662	65.1131	67.7601	70.407
A1	Vehicles	Stock	Concrete	kt	0	0	0	0	0	0	0	0	0	0	0	0	0	0	0	0	0	0	0	0	0	0	0
A1	Vehicles	Stock	Cement	kt	0	0	0	0	0	0	0	0	0	0	0	0	0	0	0	0	0	0	0	0	0	0	0
A1	Vehicles	Stock	Gravel	kt	0	0	0	0	0	0	0	0	0	0	0	0	0	0	0	0	0	0	0	0	0	0	0
A1	Vehicles	Stock	Sand	kt	0	0	0	0	0	0	0	0	0	0	0	0	0	0	0	0	0	0	0	0	0	0	0
A1	Vehicles	Stock	Glass	kt	250.435	254.541	256.424	258.334	260.311	262.253	264.223	266.38	268.473	270.48	272.471	274.45	276.422	278.391	280.361	282.33	284.3	286.269	288.239	290.209	292.179	294.149	296.119
A1	Vehicles	Stock	Gypsum	kt	0	0	0	0	0	0	0	0	0	0	0	0	0	0	0	0	0	0	0	0	0	0	0
A1	Vehicles	Stock	Clay	kt	0	0	0	0	0	0	0	0	0	0	0	0	0	0	0	0	0	0	0	0	0	0	0
A1	Vehicles	Stock	Limestone	kt	0	0	0	0	0	0	0	0	0	0	0	0	0	0	0	0	0	0	0	0	0	0	0
A1	Vehicles	Stock	Mortar	kt	0	0	0	0	0	0	0	0	0	0	0	0	0	0	0	0	0	0	0	0	0	0	0
A1	Vehicles	Stock	Bricks	kt	0	0	0	0	0	0	0	0	0	0	0	0	0	0	0	0	0	0	0	0	0	0	0
A1	Vehicles	Stock	Mineral wool	kt	2.48901	2.5324	2.53605	2.54532	2.56135	2.58095	2.59802	2.62396	2.64735	2.66699	2.68612	2.70494	2.72368	2.74259	2.76178	2.78127	2.80106	2.82116	2.84157	2.8623	2.88336	2.90474	2.92646
A1	Vehicles	Stock	Other non-metallic minerals	kt	0	0	0	0	0	0	0	0	0	0	0	0	0	0	0	0	0	0	0	0	0	0	0
A1	Vehicles	Stock	Timber	kt	1.36869	1.39071	1.39224	1.40784	1.44033	1.48177	1.51686	1.57413	1.62503	1.66656	1.70681	1.74629	1.78557	1.82524	1.86565	1.9068	1.9487	1.99137	2.03482	2.07907	2.12413	2.17002	2.21675
A1	Vehicles	Stock	Other biomass-based materials	kt	22.0291	22.5135	23.3649	24.2163	25.0676	25.919	26.7704	27.6217	28.4731	29.3245	30.1758	31.0272	31.8786	32.7299	33.5813	34.4327	35.284	36.1354	36.9868	37.8381	38.6895	39.5409	40.3922
A1	Vehicles	Stock	Asphalt	kt	0	0	0	0	0	0	0	0	0	0	0	0	0	0	0	0	0	0	0	0	0	0	0
A1	Vehicles	Stock	Bitumen	kt	0	0	0	0	0	0	0	0	0	0	0	0	0	0	0	0	0	0	0	0	0	0	0
A1	Vehicles	Stock	Other petrochemical-based materials	kt	1442.15	1466.57	1478.33	1490.24	1502.62	1514.64	1526.95	1540.72	1553.99	1566.58	1579.04	1591.39	1603.69	1615.97	1628.24	1640.51	1652.78	1665.05	1677.32	1689.58	1701.84	1714.09	1726.35
A1	Vehicles	Stock	Rubber	kt	405.121	411.505	412.473	413.481	414.736	415.935	417.09	418.902	420.483	421.756	422.965	424.128	425.261	426.381	427.496	428.608	429.715	430.817	431.915	433.007	434.095	435.178	436.255
A1	Vehicles	Stock	Organic/textiles	kt	0	0	0	0	0	0	0	0	0	0	0	0	0	0	0	0	0	0	0	0	0	0	0
A1	Vehicles	Stock	Oil/fluids/lubricants	kt	0	0	0.541909	1.08382	1.62573	2.16764	2.70954	3.25145	3.79336	4.33527	4.87718	5.41909	5.961	6.50291	7.04482	7.58673	8.12863	8.67054	9.21245	9.75436	10.2963	10.8382	11.3801
A1	Vehicles	Stock	Electric components	kt	0	0	0	0	0	0	0	0	0	0	0	0	0	0	0	0	0	0	0	0	0	0	0
A1	Vehicles	Stock	Paint	kt	2.27241	2.317	2.3463	2.38666	2.4407	2.50115	2.5571	2.6322	2.70168	2.76298	2.82311	2.88251	2.94167	3.0011	3.06109	3.12165	3.18279	3.24451	3.30683	3.36976	3.4333	3.49748	3.5623
A1	Vehicles	Stock	Other materials	kt	69.0373	70.0972	74.2677	78.4498	82.8578	87.3007	91.5896	96.3696	100.974	105.345	109.666	113.95	118.21	122.458	126.7	130.937	135.168	139.393	143.613	147.826	152.033	156.233	160.427
A1	Vehicles	Inflow	Iron/steel	kt	531.901	504.808	466.754	451.656	438.372	422.793	418.53	420.91	414.273	406.643	403.679	404.041	404.677	405.48	406.369	407.257	408.141	409.024	425.712	444.313	482.551	524.618	570.512
A1	Vehicles	Inflow	Copper	kt	16.8455	17.3486	32.5451	32.0381	31.5776	31.0501	30.979	31.0998	30.9423	30.7541	30.6928	30.7093	30.7341	30.7641	30.7969	30.8298	30.8626	30.8954	32.2348	33.7328	36.8545	40.2934	44.0495
A1	Vehicles	Inflow	Aluminium	kt	83.7981	87.1677	85.6832	83.4789	81.9299	79.429	79.0263	81.461	80.3745	78.8993	78.538	78.4556	78.4594	78.5298	78.6349	78.7396	78.8439	78.9477	82.0403	85.4936	92.6579	100.544	109.152
A1	Vehicles	Inflow	Zinc	kt	1.90107	1.26721	1.43838	1.38598	1.334	1.28112	1.23017	1.18058	1.12871	1.07659	1.04621	1.04612	1.04606	1.04604	1.04605	1.04605	1.04606	1.04606	1.1077	1.17703	1.32341	1.4852	1.6624
A1	Vehicles	Inflow	Lead	kt	7.54974	5.07523	4.39892	4.20326	4.00896	3.81163	3.60812	3.41629	3.21301	3.00838	2.89147	2.89574	2.90023	2.90496	2.90984	2.91474	2.91965	2.92457	3.08605	3.26712	3.64387	4.05977	4.51483
A1	Vehicles	Inflow	Magnesium	kt	0	0	0	0	0	0	0	0	0	0	0	0	0	0	0	0	0	0	0	0	0	0	0
A1	Vehicles	Inflow	Other metals / undefined	kt	1.88788	1.25357	3.74491	3.69287	3.64111	3.58876	3.53766	3.48744	3.43575	3.38389	3.35356	3.3535	3.35346	3.35345	3.35345	3.35346	3.35346	3.35346	3.55532	3.78242	4.26185	4.79174	5.37209
A1	Vehicles	Inflow	Concrete	kt	0	0	0	0	0	0	0	0	0	0	0	0	0	0	0	0	0	0	0	0	0	0	0
A1	Vehicles	Inflow	Cement	kt	0	0	0	0	0	0	0	0	0	0	0	0	0	0	0	0	0	0	0	0	0	0	0
A1	Vehicles	Inflow	Gravel	kt	0	0	0	0	0	0	0	0	0	0	0	0	0	0	0	0	0	0	0	0	0	0	0
A1	Vehicles	Inflow	Sand	kt	0	0	0	0	0	0	0	0	0	0	0	0	0	0	0	0	0	0	0	0	0	0	0
A1	Vehicles	Inflow	Glass	kt	19.0912	18.5497	16.5883	15.9832	15.4191	14.7988	14.6216	14.6031	14.3456	14.0617	13.9303	13.9278	13.9446	13.9659	13.9895	14.0132	14.0368	14.0603	14.6751	15.3616	16.7831	18.3483	20.0572
A1	Vehicles	Inflow	Gypsum	kt	0	0	0	0	0	0	0	0	0	0	0	0	0	0	0	0	0	0	0	0	0	0	0
A1	Vehicles	Inflow	Clay	kt	0	0	0	0	0	0	0	0	0	0	0	0	0	0	0	0	0	0	0	0	0	0	0
A1	Vehicles	Inflow	Limestone	kt	0	0	0	0	0	0	0	0	0	0	0	0	0	0	0	0	0	0	0	0	0	0	0
A1	Vehicles	Inflow	Mortar	kt	0	0	0	0	0	0	0	0	0	0	0	0	0	0	0	0	0	0	0	0	0	0	0
A1	Vehicles	Inflow	Bricks	kt	0	0	0	0	0	0	0	0	0	0	0	0	0	0	0	0	0	0	0	0	0	0	0
A1	Vehicles	Inflow	Mineral wool	kt	0.102341	0.202217	0.164911	0.165135	0.166686	0.165302	0.157925	0.161869	0.154709	0.146255	0.140909	0.135748	0.136941	0.138375	0.139945	0.14153	0.143132	0.144749	0.149874	0.155451	0.16541	0.176258	0.187996
A1	Vehicles	Inflow	Other non-metallic minerals	kt	0	0	0	0	0	0	0	0	0	0	0	0	0	0	0	0	0	0	0	0	0	0	0
A1	Vehicles	Inflow	Timber	kt	0.0294887	0.0704861	0.0507904	0.0649108	0.0823492	0.0924517	0.0875694	0.11099	0.106652	0.099078	0.0992737	0.0999327	0.101124	0.102916	0.10505	0.107223	0.109435	0.111688	0.113981	0.116317	0.118695	0.121116	0.123581
A1	Vehicles	Inflow	Other biomass-based materials	kt	1.3083	1.13238	1.51948	1.54498	1.57048	1.59598	1.62148	1.64698	1.67247	1.69797	1.72347	1.74897	1.77447	1.79997	1.82546	1.85096	1.87646	1.90196	1.92746	1.95296	1.97845	2.00395	2.02945
A1	Vehicles	Inflow	Asphalt	kt	0	0	0	0	0	0	0	0	0	0	0	0	0	0	0	0	0	0	0	0	0	0	0
A1	Vehicles	Inflow	Bitumen	kt	0	0	0	0	0	0	0	0	0	0	0	0	0	0	0	0	0	0	0	0	0	0	0
A1	Vehicles	Inflow	Other petrochemical-based materials	kt	99.1451	103.841	92.5603	89.2277	86.2051	82.6916	82.4606	83.4355	82.5174	81.3921	81.0094	80.9842	81.0073	81.0658	81.1427	81.2192	81.2953	81.3711	84.8322	88.7029	96.7789	105.674	115.389
A1	Vehicles	Inflow	Rubber	kt	32.3909	30.2032	25.1518	24.1581	23.3745	22.3711	22.0052	22.3354	21.8178	21.2067	20.9595	20.9193	20.893	20.882	20.8788	20.8751	20.871	20.8663	21.7507	22.7426	24.8396	27.1521	29.68
A1	Vehicles	Inflow	Organic/textiles	kt	0	0	0	0	0	0	0	0	0	0	0	0	0	0	0	0	0	0	0	0	0	0	0
A1	Vehicles	Inflow	Oil/fluids/lubricants	kt	0	0	0.541909	0.541909	0.541909	0.541909	0.541909	0.541909	0.541909	0.541909	0.541909	0.541909	0.541909	0.541909	0.541909	0.541909	0.541909	0.541909	0.574235	0.610601	0.687375	0.77223	0.865166
A1	Vehicles	Inflow	Electric components	kt	0	0	0	0	0	0	0	0	0	0	0	0	0	0	0	0	0	0	0	0	0	0	0
A1	Vehicles	Inflow	Paint	kt	0.0661557	0.137445	0.124273	0.134587	0.147911	0.154561	0.151567	0.172072	0.168516	0.162181	0.162559	0.163335	0.165031	0.167241	0.169739	0.172265	0.174821	0.177406	0.181289	0.18536	0.191046	0.19708	0.203464
A1	Vehicles	Inflow	Other materials	kt	5.75214	5.10734	8.27754	8.19295	8.32292	8.28632	8.1433	8.63362	8.49018	8.27608	8.23112	8.19509	8.1691	8.15417	8.14474	8.13473	8.12413	8.11293	8.37835	8.67698	9.3199	10.0299	10.8068
A1	Vehicles	Outflow	Iron/steel	kt	389.764	395.509	385.497	369.599	353.84	339.144	334.512	330.261	325.878	321.317	318.947	319.74	320.638	321.529	322.419	323.307	324.193	340.73	359.087	396.918	438.523	483.978	533.284
A1	Vehicles	Outflow	Copper	kt	13.1349	13.3186	13.1377	12.5926	12.0513	11.5524	11.4558	11.3703	11.281	11.1866	11.1426	11.1713	11.203	11.2345	11.2661	11.2976	11.3292	12.6647	14.1538	17.2652	20.6922	24.4395	28.507
A1	Vehicles	Outflow	Aluminium	kt	66.4229	67.466	65.8878	63.2426	60.6536	58.2882	57.9831	57.8166	57.6025	57.3238	57.1892	57.27	57.3709	57.4696	57.568	57.666	57.7636	60.8339	64.2485	71.3596	79.1856	87.7408	97.0252
A1	Vehicles	Outflow	Zinc	kt	1.09613	1.10871	1.05622	1.00374	0.951289	0.898917	0.847564	0.796309	0.74502	0.693684	0.663465	0.663487	0.663504	0.66352	0.663535	0.66355	0.663564	0.70366	0.748766	0.843975	0.949204	1.06445	1.18972
A1	Vehicles	Outflow	Lead	kt	4.35561	4.40347	4.20802	4.00662	3.80548	3.60446	3.40335	3.20256	3.00168	2.80066	2.68412	2.68857	2.69301	2.69746	2.70192	2.70639	2.71087	2.8719	3.0525	3.42879	3.84423	4.29881	4.79253
A1	Vehicles	Outflow	Magnesium	kt	0	0	0	0	0	0	0	0	0	0	0	0	0	0	0	0	0	0	0	0	0	0	0
A1	Vehicles	Outflow	Other metals / undefined	kt	1.08575	1.09815	1.04606	0.993966	0.941895	0.889875	0.838515	0.787218	0.7359	0.684551	0.654322	0.654336	0.654347	0.654357	0.654367	0.654376	0.654385	0.694141	0.738866	0.833274	0.937618	1.0519	1.17612
A1	Vehicles	Outflow	Concrete	kt	0	0	0	0	0	0	0	0	0	0	0	0	0	0	0	0	0	0	0	0	0	0	0
A1	Vehicles	Outflow	Cement	kt	0	0	0	0	0	0	0	0	0	0	0	0	0	0	0	0	0	0	0	0	0	0	0
A1	Vehicles	Outflow	Gravel	kt	0	0	0	0	0	0	0	0	0	0	0	0	0	0	0	0	0	0	0	0	0	0	0
A1	Vehicles	Outflow	Sand	kt	0	0	0	0	0	0	0	0	0	0	0	0	0	0	0	0	0	0	0	0	0	0	0
A1	Vehicles	Outflow	Glass	kt	14.4687	14.6646	14.2311	13.5997	12.9716	12.3836	12.1786	11.9833	11.7848	11.5817	11.4653	11.4735	11.4965	11.5194	11.5423	11.5652	11.588	12.21	12.9024	14.3406	15.9241	17.6551	19.5337
A1	Vehicles	Outflow	Gypsum	kt	0	0	0	0	0	0	0	0	0	0	0	0	0	0	0	0	0	0	0	0	0	0	0
A1	Vehicles	Outflow	Clay	kt	0	0	0	0	0	0	0	0	0	0	0	0	0	0	0	0	0	0	0	0	0	0	0
A1	Vehicles	Outflow	Limestone	kt	0	0	0	0	0	0	0	0	0	0	0	0	0	0	0	0	0	0	0	0	0	0	0
A1	Vehicles	Outflow	Mortar	kt	0	0	0	0	0	0	0	0	0	0	0	0	0	0	0	0	0	0	0	0	0	0	0
A1	Vehicles	Outflow	Bricks	kt	0	0	0	0	0	0	0	0	0	0	0	0	0	0	0	0	0	0	0	0	0	0	0
A1	Vehicles	Outflow	Mineral wool	kt	0.165604	0.161266	0.155863	0.15066	0.145696	0.140858	0.135931	0.131318	0.126615	0.121779	0.116925	0.11206	0.113332	0.114611	0.1159	0.117199	0.118509	0.126527	0.135392	0.15264	0.171573	0.192191	0.214496
A1	Vehicles	Outflow	Other non-metallic minerals	kt	0	0	0	0	0	0	0	0	0	0	0	0	0	0	0	0	0	0	0	0	0	0	0
A1	Vehicles	Outflow	Timber	kt	0.0484746	0.0492541	0.0493086	0.0498611	0.0510117	0.0524794	0.0537222	0.0557504	0.0575532	0.0590239	0.0604494	0.0618478	0.0632388	0.064644	0.0660751	0.0675324	0.0690164	0.0705277	0.0720667	0.0736339	0.0752298	0.0768549	0.0785098
A1	Vehicles	Outflow	Other biomass-based materials	kt	0.648643	0.661084	0.691971	0.717361	0.742751	0.768141	0.793531	0.818921	0.844311	0.869701	0.895091	0.920481	0.945871	0.971261	0.996651	1.02204	1.04743	1.07282	1.09821	1.1236	1.14899	1.17438	1.19977
A1	Vehicles	Outflow	Asphalt	kt	0	0	0	0	0	0	0	0	0	0	0	0	0	0	0	0	0	0	0	0	0	0	0
A1	Vehicles	Outflow	Bitumen	kt	0	0	0	0	0	0	0	0	0	0	0	0	0	0	0	0	0	0	0	0	0	0	0
A1	Vehicles	Outflow	Other petrochemical-based materials	kt	79.4837	80.7255	78.3846	74.8984	71.4353	68.2497	67.7556	67.3376	66.8934	66.4137	66.1563	66.2222	66.3009	66.3785	66.4558	66.5329	66.6098	70.0536	73.8898	81.9143	90.7507	100.414	110.905
A1	Vehicles	Outflow	Rubber	kt	23.819	24.1836	23.4273	22.3956	21.3793	20.4305	20.104	19.8159	19.5143	19.1943	19.0064	19.01	19.0119	19.0128	19.0135	19.0138	19.0137	19.9028	20.8958	22.9955	25.3101	27.8433	30.5951
A1	Vehicles	Outflow	Organic/textiles	kt	0	0	0	0	0	0	0	0	0	0	0	0	0	0	0	0	0	0	0	0	0	0	0
A1	Vehicles	Outflow	Oil/fluids/lubricants	kt	0	0	0	0	0	0	0	0	0	0	0	0	0	0	0	0	0	0	0	0	0	0	0
A1	Vehicles	Outflow	Electric components	kt	0	0	0	0	0	0	0	0	0	0	0	0	0	0	0	0	0	0	0	0	0	0	0
A1	Vehicles	Outflow	Paint	kt	0.100589	0.0945946	0.0941986	0.0938434	0.0939694	0.0944207	0.0957786	0.0978337	0.0996823	0.101231	0.102736	0.104213	0.106145	0.108086	0.110045	0.112024	0.114022	0.117549	0.121285	0.126928	0.132968	0.139408	0.146246
A1	Vehicles	Outflow	Other materials	kt	4.04748	4.10699	4.06124	3.96521	3.88483	3.81652	3.81569	3.84752	3.86759	3.87199	3.87304	3.87156	3.86838	3.86434	3.85988	3.85497	3.84961	4.07253	4.32206	4.85571	5.44431	6.08852	6.78835
A1	Infrastructure	Stock	Iron/steel	kt	10909.7	11084.9	10660.5	11001.1	11411.4	11604.4	11804.3	11985.7	12147.3	12299.5	12453.8	12610.2	12768.8	12929.4	13092.3	13257.4	13424.7	13594.4	13766.3	13940.7	14117.4	14296.5	14478.2
A1	Infrastructure	Stock	Copper	kt	117.196	118.808	112.154	116.863	122.682	125.268	127.67	129.9	131.915	133.82	135.744	137.688	139.652	141.639	143.647	145.679	147.734	149.812	151.914	154.04	156.19	158.365	160.565
A1	Infrastructure	Stock	Aluminium	kt	53.9406	54.6831	51.643	53.8287	56.5337	57.7511	58.8844	59.9411	60.8986	61.8041	62.7184	63.6415	64.5738	65.516	66.4685	67.4314	68.4049	69.389	70.3839	71.3898	72.4067	73.4348	74.4742
A1	Infrastructure	Stock	Zinc	kt	0	0	0	0	0	0	0	0	0	0	0	0	0	0	0	0	0	0	0	0	0	0	0
A1	Infrastructure	Stock	Lead	kt	0	0	0	0	0	0	0	0	0	0	0	0	0	0	0	0	0	0	0	0	0	0	0
A1	Infrastructure	Stock	Magnesium	kt	0	0	0	0	0	0	0	0	0	0	0	0	0	0	0	0	0	0	0	0	0	0	0
A1	Infrastructure	Stock	Other metals / undefined	kt	15.6323	15.8468	14.9297	15.5327	16.2734	16.5823	16.8661	17.1232	17.3519	17.5674	17.7859	18.0074	18.2319	18.4595	18.6903	18.9243	19.1614	19.4019	19.6457	19.8929	20.1435	20.3976	20.6552
A1	Infrastructure	Stock	Concrete	kt	98103.4	99878.9	97725.9	100146	102980	104515	106304	107924	109365	110724	112101	113497	114912	116347	117801	119276	120770	122286	123823	125381	126960	128562	130186
A1	Infrastructure	Stock	Cement	kt	0	0	0	0	0	0	0	0	0	0	0	0	0	0	0	0	0	0	0	0	0	0	0
A1	Infrastructure	Stock	Gravel	kt	1.02142e+06	1.04246e+06	1.05116e+06	1.06373e+06	1.07667e+06	1.08865e+06	1.10607e+06	1.12275e+06	1.13733e+06	1.15066e+06	1.16408e+06	1.1776e+06	1.19127e+06	1.2051e+06	1.21911e+06	1.2333e+06	1.24768e+06	1.26224e+06	1.27699e+06	1.29194e+06	1.30708e+06	1.32242e+06	1.33796e+06
A1	Infrastructure	Stock	Sand	kt	0	0	0	0	0	0	0	0	0	0	0	0	0	0	0	0	0	0	0	0	0	0	0
A1	Infrastructure	Stock	Glass	kt	0	0	0	0	0	0	0	0	0	0	0	0	0	0	0	0	0	0	0	0	0	0	0
A1	Infrastructure	Stock	Gypsum	kt	0	0	0	0	0	0	0	0	0	0	0	0	0	0	0	0	0	0	0	0	0	0	0
A1	Infrastructure	Stock	Clay	kt	0	0	0	0	0	0	0	0	0	0	0	0	0	0	0	0	0	0	0	0	0	0	0
A1	Infrastructure	Stock	Limestone	kt	0	0	0	0	0	0	0	0	0	0	0	0	0	0	0	0	0	0	0	0	0	0	0
A1	Infrastructure	Stock	Mortar	kt	0	0	0	0	0	0	0	0	0	0	0	0	0	0	0	0	0	0	0	0	0	0	0
A1	Infrastructure	Stock	Bricks	kt	0	0	0	0	0	0	0	0	0	0	0	0	0	0	0	0	0	0	0	0	0	0	0
A1	Infrastructure	Stock	Mineral wool	kt	0	0	0	0	0	0	0	0	0	0	0	0	0	0	0	0	0	0	0	0	0	0	0
A1	Infrastructure	Stock	Other non-metallic minerals	kt	0	0	0	0	0	0	0	0	0	0	0	0	0	0	0	0	0	0	0	0	0	0	0
A1	Infrastructure	Stock	Timber	kt	1533.77	1554.81	1464.83	1524	1596.67	1626.98	1654.83	1680.05	1702.49	1723.64	1745.07	1766.8	1788.83	1811.17	1833.81	1856.76	1880.03	1903.63	1927.55	1951.8	1976.39	2001.32	2026.6
A1	Infrastructure	Stock	Other biomass-based materials	kt	0	0	0	0	0	0	0	0	0	0	0	0	0	0	0	0	0	0	0	0	0	0	0
A1	Infrastructure	Stock	Asphalt	kt	268025	273582	276578	279574	282573	285617	290138	294504	298314	301777	305259	308766	312308	315891	319521	323197	326920	330691	334511	338380	342299	346269	350290
A1	Infrastructure	Stock	Bitumen	kt	0	0	0	0	0	0	0	0	0	0	0	0	0	0	0	0	0	0	0	0	0	0	0
A1	Infrastructure	Stock	Other petrochemical-based materials	kt	0	0	0	0	0	0	0	0	0	0	0	0	0	0	0	0	0	0	0	0	0	0	0
A1	Infrastructure	Stock	Rubber	kt	0	0	0	0	0	0	0	0	0	0	0	0	0	0	0	0	0	0	0	0	0	0	0
A1	Infrastructure	Stock	Organic/textiles	kt	0	0	0	0	0	0	0	0	0	0	0	0	0	0	0	0	0	0	0	0	0	0	0
A1	Infrastructure	Stock	Oil/fluids/lubricants	kt	0	0	0	0	0	0	0	0	0	0	0	0	0	0	0	0	0	0	0	0	0	0	0
A1	Infrastructure	Stock	Electric components	kt	0	0	0	0	0	0	0	0	0	0	0	0	0	0	0	0	0	0	0	0	0	0	0
A1	Infrastructure	Stock	Paint	kt	0	0	0	0	0	0	0	0	0	0	0	0	0	0	0	0	0	0	0	0	0	0	0
A1	Infrastructure	Stock	Other materials	kt	0.3366	0.34544	0.53312	0.7208	0.985353	1.24466	1.50731	1.79566	2.08104	2.35541	2.6274	2.89696	3.16445	3.43063	3.69599	3.96045	4.22396	4.48643	4.74781	5.00801	5.26697	5.52459	5.78081
A1	Infrastructure	Inflow	Iron/steel	kt	158.984	175.254	60.5272	104.538	148.976	192.957	199.968	181.393	161.553	152.259	154.314	156.401	158.521	160.677	162.868	165.092	167.349	169.639	171.964	174.324	176.719	179.15	181.618
A1	Infrastructure	Inflow	Copper	kt	1.6121	1.6121	0.200928	0.97046	1.82229	2.58621	2.40251	2.23001	2.01498	1.90453	1.92409	1.94393	1.96449	1.98621	2.00879	2.03165	2.0548	2.07824	2.10197	2.126	2.15034	2.17497	2.19991
A1	Infrastructure	Inflow	Aluminium	kt	0.742439	0.742439	0.112608	0.466555	0.866627	1.21743	1.1333	1.05672	0.957493	0.905507	0.91425	0.923113	0.932346	0.942195	0.952493	0.962913	0.973458	0.984128	0.994926	1.00585	1.01691	1.0281	1.03942
A1	Infrastructure	Inflow	Zinc	kt	0	0	0	0	0	0	0	0	0	0	0	0	0	0	0	0	0	0	0	0	0	0	0
A1	Infrastructure	Inflow	Lead	kt	0	0	0	0	0	0	0	0	0	0	0	0	0	0	0	0	0	0	0	0	0	0	0
A1	Infrastructure	Inflow	Magnesium	kt	0	0	0	0	0	0	0	0	0	0	0	0	0	0	0	0	0	0	0	0	0	0	0
A1	Infrastructure	Inflow	Other metals / undefined	kt	0.214429	0.214429	0	0.102962	0.205923	0.308885	0.28383	0.257066	0.228722	0.21552	0.218478	0.221481	0.224528	0.227622	0.230761	0.233948	0.237183	0.240466	0.2438	0.247183	0.250617	0.254104	0.257643
A1	Infrastructure	Inflow	Concrete	kt	1502.12	1775.44	999.256	1177.84	1356.42	1535	1788.92	1620.23	1441.59	1358.38	1377.02	1395.95	1415.16	1434.65	1454.44	1474.53	1494.91	1515.61	1536.62	1557.94	1579.59	1601.56	1623.87
A1	Infrastructure	Inflow	Cement	kt	0	0	0	0	0	0	0	0	0	0	0	0	0	0	0	0	0	0	0	0	0	0	0
A1	Infrastructure	Inflow	Gravel	kt	16110.6	21033.4	18124.9	16025.2	13934.3	11986.5	17566	16674.3	14586.5	13338.4	13521.5	13707.3	13895.9	14087.3	14281.6	14478.9	14679.1	14882.3	15088.6	15298	15510.5	15726.3	15945.3
A1	Infrastructure	Inflow	Sand	kt	0	0	0	0	0	0	0	0	0	0	0	0	0	0	0	0	0	0	0	0	0	0	0
A1	Infrastructure	Inflow	Glass	kt	0	0	0	0	0	0	0	0	0	0	0	0	0	0	0	0	0	0	0	0	0	0	0
A1	Infrastructure	Inflow	Gypsum	kt	0	0	0	0	0	0	0	0	0	0	0	0	0	0	0	0	0	0	0	0	0	0	0
A1	Infrastructure	Inflow	Clay	kt	0	0	0	0	0	0	0	0	0	0	0	0	0	0	0	0	0	0	0	0	0	0	0
A1	Infrastructure	Inflow	Limestone	kt	0	0	0	0	0	0	0	0	0	0	0	0	0	0	0	0	0	0	0	0	0	0	0
A1	Infrastructure	Inflow	Mortar	kt	0	0	0	0	0	0	0	0	0	0	0	0	0	0	0	0	0	0	0	0	0	0	0
A1	Infrastructure	Inflow	Bricks	kt	0	0	0	0	0	0	0	0	0	0	0	0	0	0	0	0	0	0	0	0	0	0	0
A1	Infrastructure	Inflow	Mineral wool	kt	0	0	0	0	0	0	0	0	0	0	0	0	0	0	0	0	0	0	0	0	0	0	0
A1	Infrastructure	Inflow	Other non-metallic minerals	kt	0	0	0	0	0	0	0	0	0	0	0	0	0	0	0	0	0	0	0	0	0	0	0
A1	Infrastructure	Inflow	Timber	kt	21.0388	21.0388	0	10.1021	20.2043	30.3064	27.8481	25.2222	22.4412	21.1458	21.4361	21.7307	22.0297	22.3332	22.6412	22.9539	23.2713	23.5935	23.9205	24.2524	24.5894	24.9315	25.2787
A1	Infrastructure	Inflow	Other biomass-based materials	kt	0	0	0	0	0	0	0	0	0	0	0	0	0	0	0	0	0	0	0	0	0	0	0
A1	Infrastructure	Inflow	Asphalt	kt	4222.73	5557.06	4916.81	4276.56	3638.99	3044.77	4565.23	4366.41	3809.45	3466.51	3514.09	3562.39	3611.4	3661.16	3711.66	3762.91	3814.94	3867.76	3921.37	3975.79	4031.03	4087.11	4144.03
A1	Infrastructure	Inflow	Bitumen	kt	0	0	0	0	0	0	0	0	0	0	0	0	0	0	0	0	0	0	0	0	0	0	0
A1	Infrastructure	Inflow	Other petrochemical-based materials	kt	0	0	0	0	0	0	0	0	0	0	0	0	0	0	0	0	0	0	0	0	0	0	0
A1	Infrastructure	Inflow	Rubber	kt	0	0	0	0	0	0	0	0	0	0	0	0	0	0	0	0	0	0	0	0	0	0	0
A1	Infrastructure	Inflow	Organic/textiles	kt	0	0	0	0	0	0	0	0	0	0	0	0	0	0	0	0	0	0	0	0	0	0	0
A1	Infrastructure	Inflow	Oil/fluids/lubricants	kt	0	0	0	0	0	0	0	0	0	0	0	0	0	0	0	0	0	0	0	0	0	0	0
A1	Infrastructure	Inflow	Electric components	kt	0	0	0	0	0	0	0	0	0	0	0	0	0	0	0	0	0	0	0	0	0	0	0
A1	Infrastructure	Inflow	Paint	kt	0	0	0	0	0	0	0	0	0	0	0	0	0	0	0	0	0	0	0	0	0	0	0
A1	Infrastructure	Inflow	Other materials	kt	0.00884	0.00884	0.18768	0.18768	0.264553	0.259312	0.262643	0.288356	0.285373	0.27437	0.271992	0.269561	0.267489	0.266183	0.265356	0.264464	0.263505	0.262477	0.261377	0.260203	0.258953	0.257625	0.256215
A1	Infrastructure	Outflow	Iron/steel	kt	0	0	0	0	0	0	0	0	0	0	0	0	0	0	0	0	0	0	0	0	0	0	0
A1	Infrastructure	Outflow	Copper	kt	0	0	0	0	0	0	0	0	0	0	0	0	0	0	0	0	0	0	0	0	0	0	0
A1	Infrastructure	Outflow	Aluminium	kt	0	0	0	0	0	0	0	0	0	0	0	0	0	0	0	0	0	0	0	0	0	0	0
A1	Infrastructure	Outflow	Zinc	kt	0	0	0	0	0	0	0	0	0	0	0	0	0	0	0	0	0	0	0	0	0	0	0
A1	Infrastructure	Outflow	Lead	kt	0	0	0	0	0	0	0	0	0	0	0	0	0	0	0	0	0	0	0	0	0	0	0
A1	Infrastructure	Outflow	Magnesium	kt	0	0	0	0	0	0	0	0	0	0	0	0	0	0	0	0	0	0	0	0	0	0	0
A1	Infrastructure	Outflow	Other metals / undefined	kt	0	0	0	0	0	0	0	0	0	0	0	0	0	0	0	0	0	0	0	0	0	0	0
A1	Infrastructure	Outflow	Concrete	kt	0	0	0	0	0	0	0	0	0	0	0	0	0	0	0	0	0	0	0	0	0	0	0
A1	Infrastructure	Outflow	Cement	kt	0	0	0	0	0	0	0	0	0	0	0	0	0	0	0	0	0	0	0	0	0	0	0
A1	Infrastructure	Outflow	Gravel	kt	0	0	0	0	0	0	0	0	0	0	0	0	0	0	0	0	0	0	0	0	0	0	0
A1	Infrastructure	Outflow	Sand	kt	0	0	0	0	0	0	0	0	0	0	0	0	0	0	0	0	0	0	0	0	0	0	0
A1	Infrastructure	Outflow	Glass	kt	0	0	0	0	0	0	0	0	0	0	0	0	0	0	0	0	0	0	0	0	0	0	0
A1	Infrastructure	Outflow	Gypsum	kt	0	0	0	0	0	0	0	0	0	0	0	0	0	0	0	0	0	0	0	0	0	0	0
A1	Infrastructure	Outflow	Clay	kt	0	0	0	0	0	0	0	0	0	0	0	0	0	0	0	0	0	0	0	0	0	0	0
A1	Infrastructure	Outflow	Limestone	kt	0	0	0	0	0	0	0	0	0	0	0	0	0	0	0	0	0	0	0	0	0	0	0
A1	Infrastructure	Outflow	Mortar	kt	0	0	0	0	0	0	0	0	0	0	0	0	0	0	0	0	0	0	0	0	0	0	0
A1	Infrastructure	Outflow	Bricks	kt	0	0	0	0	0	0	0	0	0	0	0	0	0	0	0	0	0	0	0	0	0	0	0
A1	Infrastructure	Outflow	Mineral wool	kt	0	0	0	0	0	0	0	0	0	0	0	0	0	0	0	0	0	0	0	0	0	0	0
A1	Infrastructure	Outflow	Other non-metallic minerals	kt	0	0	0	0	0	0	0	0	0	0	0	0	0	0	0	0	0	0	0	0	0	0	0
A1	Infrastructure	Outflow	Timber	kt	0	0	0	0	0	0	0	0	0	0	0	0	0	0	0	0	0	0	0	0	0	0	0
A1	Infrastructure	Outflow	Other biomass-based materials	kt	0	0	0	0	0	0	0	0	0	0	0	0	0	0	0	0	0	0	0	0	0	0	0
A1	Infrastructure	Outflow	Asphalt	kt	0	0	0	0	0	0	0	0	0	0	0	0	0	0	0	0	0	0	0	0	0	0	0
A1	Infrastructure	Outflow	Bitumen	kt	0	0	0	0	0	0	0	0	0	0	0	0	0	0	0	0	0	0	0	0	0	0	0
A1	Infrastructure	Outflow	Other petrochemical-based materials	kt	0	0	0	0	0	0	0	0	0	0	0	0	0	0	0	0	0	0	0	0	0	0	0
A1	Infrastructure	Outflow	Rubber	kt	0	0	0	0	0	0	0	0	0	0	0	0	0	0	0	0	0	0	0	0	0	0	0
A1	Infrastructure	Outflow	Organic/textiles	kt	0	0	0	0	0	0	0	0	0	0	0	0	0	0	0	0	0	0	0	0	0	0	0
A1	Infrastructure	Outflow	Oil/fluids/lubricants	kt	0	0	0	0	0	0	0	0	0	0	0	0	0	0	0	0	0	0	0	0	0	0	0
A1	Infrastructure	Outflow	Electric components	kt	0	0	0	0	0	0	0	0	0	0	0	0	0	0	0	0	0	0	0	0	0	0	0
A1	Infrastructure	Outflow	Paint	kt	0	0	0	0	0	0	0	0	0	0	0	0	0	0	0	0	0	0	0	0	0	0	0
A1	Infrastructure	Outflow	Other materials	kt	0	0	0	0	0	0	0	0	0	0	0	0	0	0	0	0	0	0	0	0	0	0	0
A1	Infrastructure	Maintenance	Asphalt	kt	4609.76	4711.77	4766.45	4821.12	4875.79	4930.47	5014.86	5091.29	5159.3	5223.38	5288.34	5354.2	5420.96	5488.64	5557.25	5626.81	5697.33	5768.83	5841.32	5914.82	5989.33	6064.89	6141.49
A1	Infrastructure	Recycling	Asphalt	kt	596.802	610.009	617.088	624.166	631.244	638.323	649.249	659.144	667.949	676.245	684.655	693.181	701.824	710.586	719.469	728.475	737.605	746.861	756.246	765.761	775.409	785.19	795.108
A1	Infrastructure	Backfilling/new asphalt	Asphalt	kt	4012.95	4101.76	4149.36	4196.95	4244.55	4292.15	4365.61	4432.15	4491.35	4547.14	4603.69	4661.02	4719.13	4778.05	4837.78	4898.34	4959.73	5021.97	5085.07	5149.06	5213.92	5279.7	5346.38
A1	Vehicle fuel use (passenger)	Inflow	Oil	kt	3708.93	3772.91	3576.65	3384.8	3207.76	3016.88	2838.62	2699.34	2542.16	2365.87	2185.81	2003.46	1820.01	1636.42	1453.09	1270.05	1087.34	904.986	723.034	541.519	360.481	179.96	0
A1	Vehicle fuel use (freight)	Inflow	Oil	kt	439.344	443.968	421.804	399.635	380.449	362.004	340.906	324.482	305.831	284.795	263.242	241.356	219.289	197.168	175.049	152.948	130.877	108.854	86.8918	65.0082	43.2198	21.5442	0
A1	Infrastructure expansion	Inflow	Oil	kt	214.286	273.799	219.516	203.486	187.719	173.543	238.671	225.655	197.772	181.381	183.858	186.372	188.925	191.518	194.151	196.823	199.535	202.288	205.082	207.919	210.798	213.72	216.687
A1	Infrastructure expansion	Inflow	Natural gas	kt	0	0	0	0	0	0	0	0	0	0	0	0	0	0	0	0	0	0	0	0	0	0	0
A1	Infrastructure maintenance	Inflow	Oil	kt	0	0	0	0	0	0	0	0	0	0	0	0	0	0	0	0	0	0	0	0	0	0	0
A1	Infrastructure maintenance	Inflow	Natural gas	kt	0	0	0	0	0	0	0	0	0	0	0	0	0	0	0	0	0	0	0	0	0	0	0
A1	Vehicle fuel use (passenger)	Outflow	Oil	kt	3708.93	3772.91	3576.65	3384.8	3207.76	3016.88	2838.62	2699.34	2542.16	2365.87	2185.81	2003.46	1820.01	1636.42	1453.09	1270.05	1087.34	904.986	723.034	541.519	360.481	179.96	0
A1	Vehicle fuel use (freight)	Outflow	Oil	kt	439.344	443.968	421.804	399.635	380.449	362.004	340.906	324.482	305.831	284.795	263.242	241.356	219.289	197.168	175.049	152.948	130.877	108.854	86.8918	65.0082	43.2198	21.5442	0
A1	Infrastructure expansion	Outflow	Oil	kt	214.286	273.799	219.516	203.486	187.719	173.543	238.671	225.655	197.772	181.381	183.858	186.372	188.925	191.518	194.151	196.823	199.535	202.288	205.082	207.919	210.798	213.72	216.687
A1	Infrastructure expansion	Outflow	Natural gas	kt	0	0	0	0	0	0	0	0	0	0	0	0	0	0	0	0	0	0	0	0	0	0	0
A1	Infrastructure maintenance	Outflow	Oil	kt	0	0	0	0	0	0	0	0	0	0	0	0	0	0	0	0	0	0	0	0	0	0	0
A1	Infrastructure maintenance	Outflow	Natural gas	kt	0	0	0	0	0	0	0	0	0	0	0	0	0	0	0	0	0	0	0	0	0	0	0
B1	Vehicles	Stock	Iron/steel	kt	6981.95	7097.3	7062.47	7027.33	6993.54	6957.61	6920.85	6890.94	6858.57	6822.96	6786.7	6749.95	6712.89	6675.71	6638.48	6601.22	6563.91	6526.56	6489.18	6451.75	6414.29	6376.8	6339.26
B1	Vehicles	Stock	Copper	kt	247.768	252.008	262.936	273.875	284.865	295.794	306.718	317.855	328.915	339.876	350.817	361.742	372.658	383.569	394.48	405.388	416.296	427.202	438.106	449.01	459.911	470.812	481.71
B1	Vehicles	Stock	Aluminium	kt	1230.23	1251.01	1250.1	1249.3	1249.22	1248.65	1247.61	1249.27	1249.99	1249.46	1248.69	1247.74	1246.69	1245.6	1244.51	1243.43	1242.34	1241.26	1240.18	1239.1	1238.03	1236.96	1235.9
B1	Vehicles	Stock	Zinc	kt	14.8381	15.0092	14.9216	14.8337	14.7459	14.6573	14.5687	14.4818	14.3943	14.306	14.2175	14.1288	14.0401	13.9513	13.8626	13.7737	13.6849	13.5961	13.5072	13.4183	13.3294	13.2404	13.1515
B1	Vehicles	Stock	Lead	kt	60.0797	60.8006	59.708	58.6219	57.5435	56.4694	55.3934	54.3264	53.2567	52.1829	51.1084	50.0335	48.9582	47.883	46.8078	45.7328	44.6579	43.5831	42.5084	41.4338	40.3593	39.2849	38.2106
B1	Vehicles	Stock	Magnesium	kt	0	0	0	0	0	0	0	0	0	0	0	0	0	0	0	0	0	0	0	0	0	0	0
B1	Vehicles	Stock	Other metals / undefined	kt	14.6502	14.818	16.2617	17.7052	19.1487	20.5917	22.0347	23.4788	24.9226	26.3657	27.8088	29.2518	30.6947	32.1376	33.5805	35.0234	36.4663	37.9091	39.3519	40.7948	42.2376	43.6804	45.1231
B1	Vehicles	Stock	Concrete	kt	0	0	0	0	0	0	0	0	0	0	0	0	0	0	0	0	0	0	0	0	0	0	0
B1	Vehicles	Stock	Cement	kt	0	0	0	0	0	0	0	0	0	0	0	0	0	0	0	0	0	0	0	0	0	0	0
B1	Vehicles	Stock	Gravel	kt	0	0	0	0	0	0	0	0	0	0	0	0	0	0	0	0	0	0	0	0	0	0	0
B1	Vehicles	Stock	Sand	kt	0	0	0	0	0	0	0	0	0	0	0	0	0	0	0	0	0	0	0	0	0	0	0
B1	Vehicles	Stock	Glass	kt	250.435	254.541	252.628	250.714	248.836	246.894	244.95	243.189	241.361	239.448	237.518	235.573	233.621	231.665	229.707	227.748	225.787	223.825	221.861	219.896	217.929	215.961	213.991
B1	Vehicles	Stock	Gypsum	kt	0	0	0	0	0	0	0	0	0	0	0	0	0	0	0	0	0	0	0	0	0	0	0
B1	Vehicles	Stock	Clay	kt	0	0	0	0	0	0	0	0	0	0	0	0	0	0	0	0	0	0	0	0	0	0	0
B1	Vehicles	Stock	Limestone	kt	0	0	0	0	0	0	0	0	0	0	0	0	0	0	0	0	0	0	0	0	0	0	0
B1	Vehicles	Stock	Mortar	kt	0	0	0	0	0	0	0	0	0	0	0	0	0	0	0	0	0	0	0	0	0	0	0
B1	Vehicles	Stock	Bricks	kt	0	0	0	0	0	0	0	0	0	0	0	0	0	0	0	0	0	0	0	0	0	0	0
B1	Vehicles	Stock	Mineral wool	kt	2.48901	2.5324	2.53513	2.54414	2.56061	2.5813	2.60006	2.62762	2.65251	2.67347	2.69376	2.71358	2.73313	2.75268	2.77233	2.79209	2.81196	2.83193	2.85201	2.87218	2.89246	2.91282	2.93328
B1	Vehicles	Stock	Other non-metallic minerals	kt	0	0	0	0	0	0	0	0	0	0	0	0	0	0	0	0	0	0	0	0	0	0	0
B1	Vehicles	Stock	Timber	kt	1.36869	1.39071	1.39388	1.4128	1.45034	1.49844	1.54172	1.607	1.66561	1.71439	1.76149	1.8074	1.85267	1.8979	1.94341	1.98919	2.03524	2.08155	2.12811	2.17493	2.22198	2.26927	2.31679
B1	Vehicles	Stock	Other biomass-based materials	kt	22.0291	22.5135	23.1953	23.877	24.5588	25.2405	25.9223	26.604	27.2858	27.9675	28.6493	29.331	30.0127	30.6945	31.3762	32.058	32.7397	33.4215	34.1032	34.785	35.4667	36.1485	36.8302
B1	Vehicles	Stock	Asphalt	kt	0	0	0	0	0	0	0	0	0	0	0	0	0	0	0	0	0	0	0	0	0	0	0
B1	Vehicles	Stock	Bitumen	kt	0	0	0	0	0	0	0	0	0	0	0	0	0	0	0	0	0	0	0	0	0	0	0
B1	Vehicles	Stock	Other petrochemical-based materials	kt	1442.15	1466.57	1456.8	1446.96	1437.33	1427.11	1416.91	1408.16	1398.88	1388.93	1378.83	1368.63	1358.36	1348.07	1337.76	1327.44	1317.11	1306.76	1296.41	1286.04	1275.67	1265.28	1254.88
B1	Vehicles	Stock	Rubber	kt	405.121	411.505	406.74	401.886	397.142	392.21	387.1	382.635	377.936	372.935	367.872	362.764	357.629	352.482	347.332	342.18	337.024	331.867	326.706	321.544	316.38	311.214	306.047
B1	Vehicles	Stock	Organic/textiles	kt	0	0	0	0	0	0	0	0	0	0	0	0	0	0	0	0	0	0	0	0	0	0	0
B1	Vehicles	Stock	Oil/fluids/lubricants	kt	0	0	0.32292	0.645841	0.968761	1.29168	1.6146	1.93752	2.26044	2.58336	2.90628	3.2292	3.55212	3.87504	4.19797	4.52089	4.84381	5.16673	5.48965	5.81257	6.13549	6.45841	6.78133
B1	Vehicles	Stock	Electric components	kt	0	0	0	0	0	0	0	0	0	0	0	0	0	0	0	0	0	0	0	0	0	0	0
B1	Vehicles	Stock	Paint	kt	2.27241	2.317	2.33644	2.36787	2.41395	2.4673	2.51696	2.58559	2.64834	2.70257	2.7553	2.80696	2.85803	2.90903	2.96022	3.01161	3.06318	3.11493	3.16685	3.21895	3.27122	3.32365	3.37623
B1	Vehicles	Stock	Other materials	kt	69.0373	70.0972	72.4178	74.6342	76.9524	79.1865	81.1472	83.5904	85.8568	87.8972	89.8921	91.8543	93.7967	95.7315	97.6646	99.5964	101.527	103.457	105.386	107.314	109.243	111.172	113.101
B1	Vehicles	Inflow	Iron/steel	kt	531.901	504.808	361.32	344.861	330.051	312.909	306.999	308.728	301.503	293.375	289.869	289.693	289.791	290.048	290.385	290.72	291.053	291.384	302.678	315.28	341.465	370.268	401.69
B1	Vehicles	Inflow	Copper	kt	16.8455	17.3486	24.2861	23.744	23.2442	22.6763	22.5626	22.6658	22.4921	22.2898	22.2134	22.2147	22.2242	22.2386	22.2556	22.2724	22.2892	22.3059	23.2614	24.3296	26.5619	29.0195	31.7022
B1	Vehicles	Inflow	Aluminium	kt	83.7981	87.1677	66.6059	64.0287	62.0566	59.1205	58.2561	60.5259	59.293	57.6986	57.2055	56.9931	56.8671	56.8058	56.7778	56.7499	56.7222	56.6946	58.8101	61.1812	66.206	71.7419	77.7889
B1	Vehicles	Inflow	Zinc	kt	1.90107	1.26721	1.02109	0.968325	0.915931	0.862634	0.811242	0.761517	0.709524	0.657307	0.62682	0.626616	0.62645	0.626323	0.626216	0.626107	0.625997	0.625886	0.662624	0.703969	0.791375	0.887994	0.993824
B1	Vehicles	Inflow	Lead	kt	7.54974	5.07523	3.31881	3.12326	2.92914	2.73195	2.52857	2.33618	2.13229	1.92699	1.80942	1.81302	1.81682	1.82087	1.82504	1.82922	1.8334	1.83758	1.93504	2.04416	2.26988	2.51892	2.79128
B1	Vehicles	Inflow	Magnesium	kt	0	0	0	0	0	0	0	0	0	0	0	0	0	0	0	0	0	0	0	0	0	0	0
B1	Vehicles	Inflow	Other metals / undefined	kt	1.88788	1.25357	2.54179	2.48952	2.43749	2.38487	2.33349	2.28318	2.2314	2.17949	2.14908	2.14895	2.14884	2.14876	2.14869	2.14862	2.14855	2.14848	2.27868	2.42516	2.73448	3.07636	3.45082
B1	Vehicles	Inflow	Concrete	kt	0	0	0	0	0	0	0	0	0	0	0	0	0	0	0	0	0	0	0	0	0	0	0
B1	Vehicles	Inflow	Cement	kt	0	0	0	0	0	0	0	0	0	0	0	0	0	0	0	0	0	0	0	0	0	0	0
B1	Vehicles	Inflow	Gravel	kt	0	0	0	0	0	0	0	0	0	0	0	0	0	0	0	0	0	0	0	0	0	0	0
B1	Vehicles	Inflow	Sand	kt	0	0	0	0	0	0	0	0	0	0	0	0	0	0	0	0	0	0	0	0	0	0	0
B1	Vehicles	Inflow	Glass	kt	19.0912	18.5497	12.7921	12.1546	11.554	10.8965	10.6799	10.6461	10.3749	10.0794	9.93517	9.91998	9.92398	9.93222	9.94258	9.95284	9.963	9.97307	10.3952	10.8668	11.8494	12.9309	14.1114
B1	Vehicles	Inflow	Gypsum	kt	0	0	0	0	0	0	0	0	0	0	0	0	0	0	0	0	0	0	0	0	0	0	0
B1	Vehicles	Inflow	Clay	kt	0	0	0	0	0	0	0	0	0	0	0	0	0	0	0	0	0	0	0	0	0	0	0
B1	Vehicles	Inflow	Limestone	kt	0	0	0	0	0	0	0	0	0	0	0	0	0	0	0	0	0	0	0	0	0	0	0
B1	Vehicles	Inflow	Mortar	kt	0	0	0	0	0	0	0	0	0	0	0	0	0	0	0	0	0	0	0	0	0	0	0
B1	Vehicles	Inflow	Bricks	kt	0	0	0	0	0	0	0	0	0	0	0	0	0	0	0	0	0	0	0	0	0	0	0
B1	Vehicles	Inflow	Mineral wool	kt	0.102341	0.202217	0.163986	0.164787	0.166964	0.166177	0.159392	0.163264	0.15598	0.147337	0.141817	0.136468	0.137462	0.138688	0.14004	0.141395	0.142751	0.144108	0.149115	0.154579	0.164604	0.175543	0.187393
B1	Vehicles	Inflow	Other non-metallic minerals	kt	0	0	0	0	0	0	0	0	0	0	0	0	0	0	0	0	0	0	0	0	0	0	0
B1	Vehicles	Inflow	Timber	kt	0.0294887	0.0704861	0.0524317	0.0682846	0.0875792	0.0994614	0.0963516	0.119882	0.115524	0.107767	0.107819	0.108298	0.109281	0.110845	0.112726	0.11461	0.116499	0.118392	0.120287	0.122185	0.124085	0.125986	0.127887
B1	Vehicles	Inflow	Other biomass-based materials	kt	1.3083	1.13238	1.34986	1.37037	1.39088	1.41139	1.4319	1.45241	1.47292	1.49343	1.51394	1.53445	1.55496	1.57547	1.59598	1.61649	1.637	1.65751	1.67801	1.69852	1.71903	1.73954	1.76005
B1	Vehicles	Inflow	Asphalt	kt	0	0	0	0	0	0	0	0	0	0	0	0	0	0	0	0	0	0	0	0	0	0	0
B1	Vehicles	Inflow	Bitumen	kt	0	0	0	0	0	0	0	0	0	0	0	0	0	0	0	0	0	0	0	0	0	0	0
B1	Vehicles	Inflow	Other petrochemical-based materials	kt	99.1451	103.841	71.0363	67.4503	64.1419	60.336	59.7959	60.6641	59.6514	58.4497	57.9811	57.8707	57.8081	57.7789	57.7664	57.7532	57.7393	57.7247	60.1204	62.8035	68.473	74.7181	81.5387
B1	Vehicles	Inflow	Rubber	kt	32.3909	30.2032	19.418	18.2887	17.351	16.1897	15.6566	15.9317	15.3661	14.7175	14.4282	14.3467	14.2794	14.227	14.1819	14.1369	14.0918	14.0466	14.6167	15.2605	16.667	18.2209	19.9223
B1	Vehicles	Inflow	Organic/textiles	kt	0	0	0	0	0	0	0	0	0	0	0	0	0	0	0	0	0	0	0	0	0	0	0
B1	Vehicles	Inflow	Oil/fluids/lubricants	kt	0	0	0.32292	0.32292	0.32292	0.32292	0.32292	0.32292	0.32292	0.32292	0.32292	0.32292	0.32292	0.32292	0.32292	0.32292	0.32292	0.32292	0.342183	0.363854	0.409603	0.460167	0.515548
B1	Vehicles	Inflow	Electric components	kt	0	0	0	0	0	0	0	0	0	0	0	0	0	0	0	0	0	0	0	0	0	0	0
B1	Vehicles	Inflow	Paint	kt	0.0661557	0.137445	0.114406	0.125546	0.139741	0.147192	0.144967	0.165261	0.161414	0.154688	0.154692	0.155068	0.156342	0.15811	0.160145	0.162183	0.164222	0.166262	0.169308	0.172479	0.176907	0.181585	0.186513
B1	Vehicles	Inflow	Other materials	kt	5.75214	5.10734	6.42762	6.21919	6.2084	6.02715	5.73076	6.16949	5.9811	5.73169	5.64752	5.57334	5.50967	5.45687	5.40957	5.36235	5.31525	5.26827	5.41698	5.58951	6.00506	6.46813	6.97876
B1	Vehicles	Outflow	Iron/steel	kt	389.764	395.509	385.283	369.099	352.979	337.847	332.706	327.937	323.033	317.952	315.062	315.335	315.713	316.083	316.45	316.814	317.176	328.444	340.937	366.973	395.596	426.884	460.835
B1	Vehicles	Outflow	Copper	kt	13.1349	13.3186	13.1317	12.5789	12.0281	11.5179	11.4083	11.3094	11.2066	11.0988	11.0412	11.0563	11.0743	11.0921	11.1098	11.1274	11.145	12.1011	13.1651	15.3948	17.8487	20.5314	23.443
B1	Vehicles	Outflow	Aluminium	kt	66.4229	67.466	65.8562	63.1565	60.4885	58.0204	57.5887	57.2934	56.9495	56.5421	56.2788	56.2312	56.2038	56.1743	56.1445	56.1144	56.084	58.1912	60.5384	65.5384	71.0447	77.0719	83.6198
B1	Vehicles	Outflow	Zinc	kt	1.09613	1.10871	1.05621	1.00369	0.951177	0.898727	0.847277	0.795922	0.744532	0.693096	0.662776	0.662696	0.662612	0.662525	0.662437	0.662348	0.662258	0.686175	0.713093	0.770022	0.832951	0.901882	0.976814
B1	Vehicles	Outflow	Lead	kt	4.35561	4.40347	4.20746	4.00553	3.80388	3.60237	3.4008	3.19955	2.9982	2.7967	2.67968	2.68364	2.68759	2.69154	2.69549	2.69944	2.7034	2.80065	2.90955	3.13506	3.38389	3.65605	3.95153
B1	Vehicles	Outflow	Magnesium	kt	0	0	0	0	0	0	0	0	0	0	0	0	0	0	0	0	0	0	0	0	0	0	0
B1	Vehicles	Outflow	Other metals / undefined	kt	1.08575	1.09815	1.04604	0.993931	0.941822	0.889753	0.83833	0.786969	0.735584	0.684171	0.653876	0.653824	0.65377	0.653714	0.653657	0.653599	0.653541	0.677247	0.703924	0.760306	0.822629	0.890893	0.965097
B1	Vehicles	Outflow	Concrete	kt	0	0	0	0	0	0	0	0	0	0	0	0	0	0	0	0	0	0	0	0	0	0	0
B1	Vehicles	Outflow	Cement	kt	0	0	0	0	0	0	0	0	0	0	0	0	0	0	0	0	0	0	0	0	0	0	0
B1	Vehicles	Outflow	Gravel	kt	0	0	0	0	0	0	0	0	0	0	0	0	0	0	0	0	0	0	0	0	0	0	0
B1	Vehicles	Outflow	Sand	kt	0	0	0	0	0	0	0	0	0	0	0	0	0	0	0	0	0	0	0	0	0	0	0
B1	Vehicles	Outflow	Glass	kt	14.4687	14.6646	14.2267	13.5894	12.9535	12.3561	12.1401	11.9336	11.7236	11.5091	11.3812	11.3779	11.3894	11.4007	11.4118	11.4229	11.4339	11.8652	12.3447	13.3466	14.4489	15.6542	16.9622
B1	Vehicles	Outflow	Gypsum	kt	0	0	0	0	0	0	0	0	0	0	0	0	0	0	0	0	0	0	0	0	0	0	0
B1	Vehicles	Outflow	Clay	kt	0	0	0	0	0	0	0	0	0	0	0	0	0	0	0	0	0	0	0	0	0	0	0
B1	Vehicles	Outflow	Limestone	kt	0	0	0	0	0	0	0	0	0	0	0	0	0	0	0	0	0	0	0	0	0	0	0
B1	Vehicles	Outflow	Mortar	kt	0	0	0	0	0	0	0	0	0	0	0	0	0	0	0	0	0	0	0	0	0	0	0
B1	Vehicles	Outflow	Bricks	kt	0	0	0	0	0	0	0	0	0	0	0	0	0	0	0	0	0	0	0	0	0	0	0
B1	Vehicles	Outflow	Mineral wool	kt	0.165604	0.161266	0.15577	0.150498	0.145489	0.14063	0.135703	0.131087	0.126377	0.121527	0.116654	0.111764	0.113006	0.114247	0.115492	0.116741	0.117993	0.126249	0.135383	0.15327	0.172909	0.194302	0.217448
B1	Vehicles	Outflow	Other non-metallic minerals	kt	0	0	0	0	0	0	0	0	0	0	0	0	0	0	0	0	0	0	0	0	0	0	0
B1	Vehicles	Outflow	Timber	kt	0.0484746	0.0492541	0.0493667	0.0500367	0.0513663	0.0530697	0.0546026	0.0569146	0.0589903	0.0607178	0.062386	0.0640121	0.0656153	0.0672172	0.068829	0.0704504	0.0720813	0.0737215	0.0753707	0.0770287	0.0786952	0.0803701	0.082053
B1	Vehicles	Outflow	Other biomass-based materials	kt	0.648643	0.661084	0.686996	0.707412	0.727827	0.748242	0.768657	0.789073	0.809488	0.829903	0.850318	0.870733	0.891149	0.911564	0.931979	0.952394	0.97281	0.993225	1.01364	1.03406	1.05447	1.07489	1.0953
B1	Vehicles	Outflow	Asphalt	kt	0	0	0	0	0	0	0	0	0	0	0	0	0	0	0	0	0	0	0	0	0	0	0
B1	Vehicles	Outflow	Bitumen	kt	0	0	0	0	0	0	0	0	0	0	0	0	0	0	0	0	0	0	0	0	0	0	0
B1	Vehicles	Outflow	Other petrochemical-based materials	kt	79.4837	80.7255	78.3632	74.8427	71.3313	68.0838	67.5139	67.0185	66.4959	65.938	65.6021	65.5891	65.5886	65.5865	65.5837	65.5802	65.576	67.9748	70.645	76.2986	82.5228	89.3327	96.7283
B1	Vehicles	Outflow	Rubber	kt	23.819	24.1836	23.4193	22.3711	21.3293	20.3463	19.9766	19.6448	19.2991	18.9355	18.7041	18.6645	18.6233	18.5813	18.5392	18.4968	18.4542	19.0266	19.6687	21.0748	22.6274	24.3302	26.1835
B1	Vehicles	Outflow	Organic/textiles	kt	0	0	0	0	0	0	0	0	0	0	0	0	0	0	0	0	0	0	0	0	0	0	0
B1	Vehicles	Outflow	Oil/fluids/lubricants	kt	0	0	0	0	0	0	0	0	0	0	0	0	0	0	0	0	0	0	0	0	0	0	0
B1	Vehicles	Outflow	Electric components	kt	0	0	0	0	0	0	0	0	0	0	0	0	0	0	0	0	0	0	0	0	0	0	0
B1	Vehicles	Outflow	Paint	kt	0.100589	0.0945946	0.0940829	0.0936368	0.0936968	0.094104	0.0954377	0.0974612	0.0992688	0.100765	0.102206	0.103607	0.105451	0.107291	0.109138	0.110991	0.112849	0.115971	0.119256	0.124119	0.129301	0.134803	0.140624
B1	Vehicles	Outflow	Other materials	kt	4.04748	4.10699	4.05308	3.94051	3.83457	3.73206	3.6884	3.67677	3.65327	3.61473	3.57312	3.52931	3.48416	3.43847	3.39264	3.34668	3.30062	3.42109	3.56081	3.90745	4.29396	4.72107	5.18879
B1	Infrastructure	Stock	Iron/steel	kt	10909.7	11084.9	10660.5	11001.1	11411.3	11604.1	11804	11985.2	12146.6	12298.7	12452.9	12609.2	12767.5	12928	13090.7	13255.7	13422.8	13592.3	13764	13938.1	14114.6	14293.5	14474.9
B1	Infrastructure	Stock	Copper	kt	117.196	118.808	112.154	116.863	122.66	125.224	127.601	129.804	131.792	133.669	135.565	137.48	139.414	141.37	143.346	145.344	147.363	149.405	151.467	153.552	155.658	157.787	159.937
B1	Infrastructure	Stock	Aluminium	kt	53.9406	54.6831	51.643	53.8287	56.5217	57.7266	58.8455	59.8872	60.8295	61.7195	62.618	63.5249	64.4405	65.3653	66.2997	67.2437	68.1973	69.1606	70.1335	71.1162	72.1085	73.1105	74.1223
B1	Infrastructure	Stock	Zinc	kt	0	0	0	0	0	0	0	0	0	0	0	0	0	0	0	0	0	0	0	0	0	0	0
B1	Infrastructure	Stock	Lead	kt	0	0	0	0	0	0	0	0	0	0	0	0	0	0	0	0	0	0	0	0	0	0	0
B1	Infrastructure	Stock	Magnesium	kt	0	0	0	0	0	0	0	0	0	0	0	0	0	0	0	0	0	0	0	0	0	0	0
B1	Infrastructure	Stock	Other metals / undefined	kt	15.6323	15.8468	14.9297	15.5327	16.2734	16.5823	16.8661	17.1232	17.3519	17.5674	17.7859	18.0074	18.2319	18.4595	18.6903	18.9243	19.1614	19.4019	19.6457	19.8929	20.1435	20.3976	20.6552
B1	Infrastructure	Stock	Concrete	kt	98103.4	99878.9	97725.9	100146	102980	104515	106304	107924	109365	110724	112101	113497	114912	116347	117801	119276	120770	122286	123823	125381	126960	128562	130186
B1	Infrastructure	Stock	Cement	kt	0	0	0	0	0	0	0	0	0	0	0	0	0	0	0	0	0	0	0	0	0	0	0
B1	Infrastructure	Stock	Gravel	kt	1.02142e+06	1.04246e+06	1.05116e+06	1.06373e+06	1.07587e+06	1.08679e+06	1.10286e+06	1.11818e+06	1.13141e+06	1.14339e+06	1.15547e+06	1.16768e+06	1.18003e+06	1.19256e+06	1.20528e+06	1.2182e+06	1.23131e+06	1.24462e+06	1.25813e+06	1.27185e+06	1.28579e+06	1.29994e+06	1.31431e+06
B1	Infrastructure	Stock	Sand	kt	0	0	0	0	0	0	0	0	0	0	0	0	0	0	0	0	0	0	0	0	0	0	0
B1	Infrastructure	Stock	Glass	kt	0	0	0	0	0	0	0	0	0	0	0	0	0	0	0	0	0	0	0	0	0	0	0
B1	Infrastructure	Stock	Gypsum	kt	0	0	0	0	0	0	0	0	0	0	0	0	0	0	0	0	0	0	0	0	0	0	0
B1	Infrastructure	Stock	Clay	kt	0	0	0	0	0	0	0	0	0	0	0	0	0	0	0	0	0	0	0	0	0	0	0
B1	Infrastructure	Stock	Limestone	kt	0	0	0	0	0	0	0	0	0	0	0	0	0	0	0	0	0	0	0	0	0	0	0
B1	Infrastructure	Stock	Mortar	kt	0	0	0	0	0	0	0	0	0	0	0	0	0	0	0	0	0	0	0	0	0	0	0
B1	Infrastructure	Stock	Bricks	kt	0	0	0	0	0	0	0	0	0	0	0	0	0	0	0	0	0	0	0	0	0	0	0
B1	Infrastructure	Stock	Mineral wool	kt	0	0	0	0	0	0	0	0	0	0	0	0	0	0	0	0	0	0	0	0	0	0	0
B1	Infrastructure	Stock	Other non-metallic minerals	kt	0	0	0	0	0	0	0	0	0	0	0	0	0	0	0	0	0	0	0	0	0	0	0
B1	Infrastructure	Stock	Timber	kt	1533.77	1554.81	1464.83	1524	1596.67	1626.98	1654.83	1680.05	1702.49	1723.64	1745.07	1766.8	1788.83	1811.17	1833.81	1856.76	1880.03	1903.63	1927.55	1951.8	1976.39	2001.32	2026.6
B1	Infrastructure	Stock	Other biomass-based materials	kt	0	0	0	0	0	0	0	0	0	0	0	0	0	0	0	0	0	0	0	0	0	0	0
B1	Infrastructure	Stock	Asphalt	kt	268025	273582	276578	279574	282331	285052	289165	293121	296519	299576	302653	305760	308904	312094	315332	318621	321960	325352	328796	332295	335848	339458	343124
B1	Infrastructure	Stock	Bitumen	kt	0	0	0	0	0	0	0	0	0	0	0	0	0	0	0	0	0	0	0	0	0	0	0
B1	Infrastructure	Stock	Other petrochemical-based materials	kt	0	0	0	0	0	0	0	0	0	0	0	0	0	0	0	0	0	0	0	0	0	0	0
B1	Infrastructure	Stock	Rubber	kt	0	0	0	0	0	0	0	0	0	0	0	0	0	0	0	0	0	0	0	0	0	0	0
B1	Infrastructure	Stock	Organic/textiles	kt	0	0	0	0	0	0	0	0	0	0	0	0	0	0	0	0	0	0	0	0	0	0	0
B1	Infrastructure	Stock	Oil/fluids/lubricants	kt	0	0	0	0	0	0	0	0	0	0	0	0	0	0	0	0	0	0	0	0	0	0	0
B1	Infrastructure	Stock	Electric components	kt	0	0	0	0	0	0	0	0	0	0	0	0	0	0	0	0	0	0	0	0	0	0	0
B1	Infrastructure	Stock	Paint	kt	0	0	0	0	0	0	0	0	0	0	0	0	0	0	0	0	0	0	0	0	0	0	0
B1	Infrastructure	Stock	Other materials	kt	0.3366	0.34544	0.53312	0.7208	0.965431	1.2039	1.44241	1.70586	1.96583	2.21446	2.46012	2.70262	2.94219	3.17941	3.4146	3.64754	3.87799	4.10573	4.33049	4.55201	4.77	4.98418	5.19423
B1	Infrastructure	Inflow	Iron/steel	kt	158.984	175.254	60.5272	104.538	148.865	192.841	199.834	181.255	161.412	152.115	154.168	156.25	158.365	160.515	162.7	164.916	167.165	169.446	171.761	174.109	176.491	178.908	181.361
B1	Infrastructure	Inflow	Copper	kt	1.6121	1.6121	0.200928	0.97046	1.80096	2.5639	2.37667	2.20334	1.98778	1.87698	1.89589	1.91496	1.93459	1.9552	1.97649	1.9979	2.01942	2.04105	2.06277	2.08459	2.10648	2.12846	2.15049
B1	Infrastructure	Inflow	Aluminium	kt	0.742439	0.742439	0.112608	0.466555	0.854673	1.20493	1.11881	1.04177	0.942252	0.890068	0.898448	0.906878	0.91559	0.924818	0.934393	0.943998	0.95363	0.963284	0.972956	0.982641	0.992334	1.00203	1.01172
B1	Infrastructure	Inflow	Zinc	kt	0	0	0	0	0	0	0	0	0	0	0	0	0	0	0	0	0	0	0	0	0	0	0
B1	Infrastructure	Inflow	Lead	kt	0	0	0	0	0	0	0	0	0	0	0	0	0	0	0	0	0	0	0	0	0	0	0
B1	Infrastructure	Inflow	Magnesium	kt	0	0	0	0	0	0	0	0	0	0	0	0	0	0	0	0	0	0	0	0	0	0	0
B1	Infrastructure	Inflow	Other metals / undefined	kt	0.214429	0.214429	0	0.102962	0.205923	0.308885	0.28383	0.257066	0.228722	0.21552	0.218478	0.221481	0.224528	0.227622	0.230761	0.233948	0.237183	0.240466	0.2438	0.247183	0.250617	0.254104	0.257643
B1	Infrastructure	Inflow	Concrete	kt	1502.12	1775.44	999.256	1177.84	1356.42	1535	1788.92	1620.23	1441.59	1358.38	1377.02	1395.95	1415.16	1434.65	1454.44	1474.53	1494.91	1515.61	1536.62	1557.94	1579.59	1601.56	1623.87
B1	Infrastructure	Inflow	Cement	kt	0	0	0	0	0	0	0	0	0	0	0	0	0	0	0	0	0	0	0	0	0	0	0
B1	Infrastructure	Inflow	Gravel	kt	16110.6	21033.4	18124.9	16025.2	13798.5	11698.8	17566	15909.6	14155.4	13338.4	13521.5	13707.3	13895.9	14087.3	14281.6	14478.9	14679.1	14882.3	15088.6	15298	15510.5	15726.3	15945.3
B1	Infrastructure	Inflow	Sand	kt	0	0	0	0	0	0	0	0	0	0	0	0	0	0	0	0	0	0	0	0	0	0	0
B1	Infrastructure	Inflow	Glass	kt	0	0	0	0	0	0	0	0	0	0	0	0	0	0	0	0	0	0	0	0	0	0	0
B1	Infrastructure	Inflow	Gypsum	kt	0	0	0	0	0	0	0	0	0	0	0	0	0	0	0	0	0	0	0	0	0	0	0
B1	Infrastructure	Inflow	Clay	kt	0	0	0	0	0	0	0	0	0	0	0	0	0	0	0	0	0	0	0	0	0	0	0
B1	Infrastructure	Inflow	Limestone	kt	0	0	0	0	0	0	0	0	0	0	0	0	0	0	0	0	0	0	0	0	0	0	0
B1	Infrastructure	Inflow	Mortar	kt	0	0	0	0	0	0	0	0	0	0	0	0	0	0	0	0	0	0	0	0	0	0	0
B1	Infrastructure	Inflow	Bricks	kt	0	0	0	0	0	0	0	0	0	0	0	0	0	0	0	0	0	0	0	0	0	0	0
B1	Infrastructure	Inflow	Mineral wool	kt	0	0	0	0	0	0	0	0	0	0	0	0	0	0	0	0	0	0	0	0	0	0	0
B1	Infrastructure	Inflow	Other non-metallic minerals	kt	0	0	0	0	0	0	0	0	0	0	0	0	0	0	0	0	0	0	0	0	0	0	0
B1	Infrastructure	Inflow	Timber	kt	21.0388	21.0388	0	10.1021	20.2043	30.3064	27.8481	25.2222	22.4412	21.1458	21.4361	21.7307	22.0297	22.3332	22.6412	22.9539	23.2713	23.5935	23.9205	24.2524	24.5894	24.9315	25.2787
B1	Infrastructure	Inflow	Other biomass-based materials	kt	0	0	0	0	0	0	0	0	0	0	0	0	0	0	0	0	0	0	0	0	0	0	0
B1	Infrastructure	Inflow	Asphalt	kt	4222.73	5557.06	4916.81	4276.56	3597.87	2957.62	4565.23	4134.76	3678.86	3466.51	3514.09	3562.39	3611.4	3661.16	3711.66	3762.91	3814.94	3867.76	3921.37	3975.79	4031.03	4087.11	4144.03
B1	Infrastructure	Inflow	Bitumen	kt	0	0	0	0	0	0	0	0	0	0	0	0	0	0	0	0	0	0	0	0	0	0	0
B1	Infrastructure	Inflow	Other petrochemical-based materials	kt	0	0	0	0	0	0	0	0	0	0	0	0	0	0	0	0	0	0	0	0	0	0	0
B1	Infrastructure	Inflow	Rubber	kt	0	0	0	0	0	0	0	0	0	0	0	0	0	0	0	0	0	0	0	0	0	0	0
B1	Infrastructure	Inflow	Organic/textiles	kt	0	0	0	0	0	0	0	0	0	0	0	0	0	0	0	0	0	0	0	0	0	0	0
B1	Infrastructure	Inflow	Oil/fluids/lubricants	kt	0	0	0	0	0	0	0	0	0	0	0	0	0	0	0	0	0	0	0	0	0	0	0
B1	Infrastructure	Inflow	Electric components	kt	0	0	0	0	0	0	0	0	0	0	0	0	0	0	0	0	0	0	0	0	0	0	0
B1	Infrastructure	Inflow	Paint	kt	0	0	0	0	0	0	0	0	0	0	0	0	0	0	0	0	0	0	0	0	0	0	0
B1	Infrastructure	Inflow	Other materials	kt	0.00884	0.00884	0.18768	0.18768	0.244631	0.238474	0.238507	0.263444	0.25997	0.248637	0.245655	0.242503	0.239563	0.23722	0.23519	0.23294	0.230459	0.227736	0.22476	0.221517	0.217994	0.214177	0.210052
B1	Infrastructure	Outflow	Iron/steel	kt	0	0	0	0	0	0	0	0	0	0	0	0	0	0	0	0	0	0	0	0	0	0	0
B1	Infrastructure	Outflow	Copper	kt	0	0	0	0	0	0	0	0	0	0	0	0	0	0	0	0	0	0	0	0	0	0	0
B1	Infrastructure	Outflow	Aluminium	kt	0	0	0	0	0	0	0	0	0	0	0	0	0	0	0	0	0	0	0	0	0	0	0
B1	Infrastructure	Outflow	Zinc	kt	0	0	0	0	0	0	0	0	0	0	0	0	0	0	0	0	0	0	0	0	0	0	0
B1	Infrastructure	Outflow	Lead	kt	0	0	0	0	0	0	0	0	0	0	0	0	0	0	0	0	0	0	0	0	0	0	0
B1	Infrastructure	Outflow	Magnesium	kt	0	0	0	0	0	0	0	0	0	0	0	0	0	0	0	0	0	0	0	0	0	0	0
B1	Infrastructure	Outflow	Other metals / undefined	kt	0	0	0	0	0	0	0	0	0	0	0	0	0	0	0	0	0	0	0	0	0	0	0
B1	Infrastructure	Outflow	Concrete	kt	0	0	0	0	0	0	0	0	0	0	0	0	0	0	0	0	0	0	0	0	0	0	0
B1	Infrastructure	Outflow	Cement	kt	0	0	0	0	0	0	0	0	0	0	0	0	0	0	0	0	0	0	0	0	0	0	0
B1	Infrastructure	Outflow	Gravel	kt	0	0	0	0	0	0	0	0	0	0	0	0	0	0	0	0	0	0	0	0	0	0	0
B1	Infrastructure	Outflow	Sand	kt	0	0	0	0	0	0	0	0	0	0	0	0	0	0	0	0	0	0	0	0	0	0	0
B1	Infrastructure	Outflow	Glass	kt	0	0	0	0	0	0	0	0	0	0	0	0	0	0	0	0	0	0	0	0	0	0	0
B1	Infrastructure	Outflow	Gypsum	kt	0	0	0	0	0	0	0	0	0	0	0	0	0	0	0	0	0	0	0	0	0	0	0
B1	Infrastructure	Outflow	Clay	kt	0	0	0	0	0	0	0	0	0	0	0	0	0	0	0	0	0	0	0	0	0	0	0
B1	Infrastructure	Outflow	Limestone	kt	0	0	0	0	0	0	0	0	0	0	0	0	0	0	0	0	0	0	0	0	0	0	0
B1	Infrastructure	Outflow	Mortar	kt	0	0	0	0	0	0	0	0	0	0	0	0	0	0	0	0	0	0	0	0	0	0	0
B1	Infrastructure	Outflow	Bricks	kt	0	0	0	0	0	0	0	0	0	0	0	0	0	0	0	0	0	0	0	0	0	0	0
B1	Infrastructure	Outflow	Mineral wool	kt	0	0	0	0	0	0	0	0	0	0	0	0	0	0	0	0	0	0	0	0	0	0	0
B1	Infrastructure	Outflow	Other non-metallic minerals	kt	0	0	0	0	0	0	0	0	0	0	0	0	0	0	0	0	0	0	0	0	0	0	0
B1	Infrastructure	Outflow	Timber	kt	0	0	0	0	0	0	0	0	0	0	0	0	0	0	0	0	0	0	0	0	0	0	0
B1	Infrastructure	Outflow	Other biomass-based materials	kt	0	0	0	0	0	0	0	0	0	0	0	0	0	0	0	0	0	0	0	0	0	0	0
B1	Infrastructure	Outflow	Asphalt	kt	0	0	0	0	0	0	0	0	0	0	0	0	0	0	0	0	0	0	0	0	0	0	0
B1	Infrastructure	Outflow	Bitumen	kt	0	0	0	0	0	0	0	0	0	0	0	0	0	0	0	0	0	0	0	0	0	0	0
B1	Infrastructure	Outflow	Other petrochemical-based materials	kt	0	0	0	0	0	0	0	0	0	0	0	0	0	0	0	0	0	0	0	0	0	0	0
B1	Infrastructure	Outflow	Rubber	kt	0	0	0	0	0	0	0	0	0	0	0	0	0	0	0	0	0	0	0	0	0	0	0
B1	Infrastructure	Outflow	Organic/textiles	kt	0	0	0	0	0	0	0	0	0	0	0	0	0	0	0	0	0	0	0	0	0	0	0
B1	Infrastructure	Outflow	Oil/fluids/lubricants	kt	0	0	0	0	0	0	0	0	0	0	0	0	0	0	0	0	0	0	0	0	0	0	0
B1	Infrastructure	Outflow	Electric components	kt	0	0	0	0	0	0	0	0	0	0	0	0	0	0	0	0	0	0	0	0	0	0	0
B1	Infrastructure	Outflow	Paint	kt	0	0	0	0	0	0	0	0	0	0	0	0	0	0	0	0	0	0	0	0	0	0	0
B1	Infrastructure	Outflow	Other materials	kt	0	0	0	0	0	0	0	0	0	0	0	0	0	0	0	0	0	0	0	0	0	0	0
B1	Infrastructure	Maintenance	Asphalt	kt	4609.76	4711.77	4766.45	4821.12	4875.79	4930.47	5014.86	5091.29	5159.3	5223.38	5288.34	5354.2	5420.96	5488.64	5557.25	5626.81	5697.33	5768.83	5841.32	5914.82	5989.33	6064.89	6141.49
B1	Infrastructure	Recycling	Asphalt	kt	596.802	610.009	617.088	624.166	631.244	638.323	649.249	659.144	667.949	676.245	684.655	693.181	701.824	710.586	719.469	728.475	737.605	746.861	756.246	765.761	775.409	785.19	795.108
B1	Infrastructure	Backfilling/new asphalt	Asphalt	kt	4012.95	4101.76	4149.36	4196.95	4244.55	4292.15	4365.61	4432.15	4491.35	4547.14	4603.69	4661.02	4719.13	4778.05	4837.78	4898.34	4959.73	5021.97	5085.07	5149.06	5213.92	5279.7	5346.38
B1	Vehicle fuel use (passenger)	Inflow	Oil	kt	3708.93	3772.91	3615.99	3450.42	3287.54	3099.28	2914.46	2771.12	2609.02	2426.68	2240.31	2051.5	1861.59	1671.63	1482.16	1293.28	1105.14	917.88	731.632	546.556	362.811	180.566	0
B1	Vehicle fuel use (freight)	Inflow	Oil	kt	439.344	443.968	427.848	409.602	392.405	374.258	351.655	334.255	314.592	292.454	269.842	246.949	223.938	200.943	178.029	155.213	132.515	109.954	87.5514	65.3291	43.3119	21.5261	0
B1	Infrastructure expansion	Inflow	Oil	kt	214.286	273.799	219.516	203.486	186.012	169.97	238.623	216.218	192.429	181.329	183.805	186.318	188.869	191.46	194.09	196.759	199.468	202.218	205.009	207.841	210.715	213.633	216.594
B1	Infrastructure expansion	Inflow	Natural gas	kt	0	0	0	0	0	0	0	0	0	0	0	0	0	0	0	0	0	0	0	0	0	0	0
B1	Infrastructure maintenance	Inflow	Oil	kt	0	0	0	0	0	0	0	0	0	0	0	0	0	0	0	0	0	0	0	0	0	0	0
B1	Infrastructure maintenance	Inflow	Natural gas	kt	0	0	0	0	0	0	0	0	0	0	0	0	0	0	0	0	0	0	0	0	0	0	0
B1	Vehicle fuel use (passenger)	Outflow	Oil	kt	3708.93	3772.91	3615.99	3450.42	3287.54	3099.28	2914.46	2771.12	2609.02	2426.68	2240.31	2051.5	1861.59	1671.63	1482.16	1293.28	1105.14	917.88	731.632	546.556	362.811	180.566	0
B1	Vehicle fuel use (freight)	Outflow	Oil	kt	439.344	443.968	427.848	409.602	392.405	374.258	351.655	334.255	314.592	292.454	269.842	246.949	223.938	200.943	178.029	155.213	132.515	109.954	87.5514	65.3291	43.3119	21.5261	0
B1	Infrastructure expansion	Outflow	Oil	kt	214.286	273.799	219.516	203.486	186.012	169.97	238.623	216.218	192.429	181.329	183.805	186.318	188.869	191.46	194.09	196.759	199.468	202.218	205.009	207.841	210.715	213.633	216.594
B1	Infrastructure expansion	Outflow	Natural gas	kt	0	0	0	0	0	0	0	0	0	0	0	0	0	0	0	0	0	0	0	0	0	0	0
B1	Infrastructure maintenance	Outflow	Oil	kt	0	0	0	0	0	0	0	0	0	0	0	0	0	0	0	0	0	0	0	0	0	0	0
B1	Infrastructure maintenance	Outflow	Natural gas	kt	0	0	0	0	0	0	0	0	0	0	0	0	0	0	0	0	0	0	0	0	0	0	0
C1	Vehicles	Stock	Iron/steel	kt	6981.95	7097.3	6876.63	6653.79	6430.33	6202.84	5972.64	5749.23	5523.39	5294.52	5065.12	4835.39	4605.5	4375.62	4145.84	3916.18	3686.63	3457.21	3227.93	2998.81	2769.84	2541.04	2312.43
C1	Vehicles	Stock	Copper	kt	247.768	252.008	246.047	240.053	234.064	227.967	221.82	215.882	209.867	203.754	197.62	191.473	185.317	179.157	172.997	166.835	160.673	154.51	148.346	142.182	136.018	129.853	123.688
C1	Vehicles	Stock	Aluminium	kt	1230.23	1251.01	1212.05	1172.72	1133.61	1093.51	1052.46	1014.1	974.819	934.353	893.687	852.896	812.049	771.217	730.434	689.704	649.029	608.413	567.86	527.373	486.955	446.61	406.342
C1	Vehicles	Stock	Zinc	kt	14.8381	15.0092	14.479	13.9479	13.4163	12.883	12.3491	11.8169	11.2841	10.7506	10.2168	9.68305	9.14921	8.61537	8.08155	7.54776	7.014	6.48027	5.94657	5.41291	4.87928	4.3457	3.81217
C1	Vehicles	Stock	Lead	kt	60.0797	60.8006	58.5881	56.3858	54.1951	52.0125	49.8314	47.6592	45.4839	43.3038	41.1223	38.9398	36.7562	34.572	32.3872	30.2018	28.0158	25.829	23.6416	21.4534	19.2645	17.0747	14.884
C1	Vehicles	Stock	Magnesium	kt	0	0	0	0	0	0	0	0	0	0	0	0	0	0	0	0	0	0	0	0	0	0	0
C1	Vehicles	Stock	Other metals / undefined	kt	14.6502	14.818	15.0759	15.3332	15.5901	15.8459	16.1014	16.3579	16.6141	16.8697	17.1253	17.3808	17.6363	17.8918	18.1473	18.4028	18.6584	18.9139	19.1695	19.4251	19.6807	19.9364	20.1921
C1	Vehicles	Stock	Concrete	kt	0	0	0	0	0	0	0	0	0	0	0	0	0	0	0	0	0	0	0	0	0	0	0
C1	Vehicles	Stock	Cement	kt	0	0	0	0	0	0	0	0	0	0	0	0	0	0	0	0	0	0	0	0	0	0	0
C1	Vehicles	Stock	Gravel	kt	0	0	0	0	0	0	0	0	0	0	0	0	0	0	0	0	0	0	0	0	0	0	0
C1	Vehicles	Stock	Sand	kt	0	0	0	0	0	0	0	0	0	0	0	0	0	0	0	0	0	0	0	0	0	0	0
C1	Vehicles	Stock	Glass	kt	250.435	254.541	245.823	237.057	228.278	219.386	210.446	201.683	192.855	183.944	175.016	166.077	157.132	148.184	139.237	130.289	121.342	112.395	103.449	94.504	85.5596	76.6163	67.6743
C1	Vehicles	Stock	Gypsum	kt	0	0	0	0	0	0	0	0	0	0	0	0	0	0	0	0	0	0	0	0	0	0	0
C1	Vehicles	Stock	Clay	kt	0	0	0	0	0	0	0	0	0	0	0	0	0	0	0	0	0	0	0	0	0	0	0
C1	Vehicles	Stock	Limestone	kt	0	0	0	0	0	0	0	0	0	0	0	0	0	0	0	0	0	0	0	0	0	0	0
C1	Vehicles	Stock	Mortar	kt	0	0	0	0	0	0	0	0	0	0	0	0	0	0	0	0	0	0	0	0	0	0	0
C1	Vehicles	Stock	Bricks	kt	0	0	0	0	0	0	0	0	0	0	0	0	0	0	0	0	0	0	0	0	0	0	0
C1	Vehicles	Stock	Mineral wool	kt	2.48901	2.5324	2.55218	2.58187	2.62281	2.67153	2.72179	2.7807	2.83653	2.88771	2.93762	2.98641	3.0343	3.0815	3.12815	3.17422	3.21966	3.26445	3.30855	3.35192	3.39453	3.43635	3.47732
C1	Vehicles	Stock	Other non-metallic minerals	kt	0	0	0	0	0	0	0	0	0	0	0	0	0	0	0	0	0	0	0	0	0	0	0
C1	Vehicles	Stock	Timber	kt	1.36869	1.39071	1.40265	1.43939	1.50426	1.58857	1.67674	1.78652	1.88862	1.97907	2.06635	2.15085	2.23307	2.3136	2.39274	2.47041	2.54653	2.62101	2.69378	2.76472	2.83376	2.9008	2.96574
C1	Vehicles	Stock	Other biomass-based materials	kt	22.0291	22.5135	23.1185	23.7235	24.3284	24.9334	25.5384	26.1433	26.7483	27.3533	27.9582	28.5632	29.1682	29.7731	30.3781	30.9831	31.588	32.193	32.798	33.4029	34.0079	34.6129	35.2178
C1	Vehicles	Stock	Asphalt	kt	0	0	0	0	0	0	0	0	0	0	0	0	0	0	0	0	0	0	0	0	0	0	0
C1	Vehicles	Stock	Bitumen	kt	0	0	0	0	0	0	0	0	0	0	0	0	0	0	0	0	0	0	0	0	0	0	0
C1	Vehicles	Stock	Other petrochemical-based materials	kt	1442.15	1466.57	1414.4	1361.72	1308.8	1254.85	1200.5	1147.56	1094.1	1040	985.778	931.478	877.136	822.788	768.45	714.126	659.816	605.521	551.245	496.988	442.753	388.542	334.356
C1	Vehicles	Stock	Rubber	kt	405.121	411.505	396.276	380.751	365.116	349.084	332.67	316.9	300.91	284.649	268.35	252.033	235.714	219.41	203.13	186.875	170.646	154.446	138.275	122.135	106.028	89.9564	73.9214
C1	Vehicles	Stock	Organic/textiles	kt	0	0	0	0	0	0	0	0	0	0	0	0	0	0	0	0	0	0	0	0	0	0	0
C1	Vehicles	Stock	Oil/fluids/lubricants	kt	0	0	0.0928031	0.185606	0.278409	0.371213	0.464016	0.556819	0.649622	0.742425	0.835228	0.928031	1.02083	1.11364	1.20644	1.29924	1.39205	1.48485	1.57765	1.67046	1.76326	1.85606	1.94887
C1	Vehicles	Stock	Electric components	kt	0	0	0	0	0	0	0	0	0	0	0	0	0	0	0	0	0	0	0	0	0	0	0
C1	Vehicles	Stock	Paint	kt	2.27241	2.317	2.33113	2.3636	2.41737	2.48462	2.55422	2.64244	2.72402	2.79572	2.86481	2.93163	2.99664	3.06033	3.12296	3.18447	3.24481	3.3039	3.36169	3.4181	3.47306	3.52652	3.57838
C1	Vehicles	Stock	Other materials	kt	69.0373	70.0972	68.8544	67.3408	65.7537	63.9183	61.6494	59.869	57.9294	55.7964	53.6442	51.4878	49.3407	47.2152	45.1177	43.0497	41.013	39.0092	37.0399	35.107	33.2124	31.3578	29.5453
C1	Vehicles	Inflow	Iron/steel	kt	531.901	504.808	175.481	156.986	139.9	120.451	112.127	113.122	105.279	96.6942	92.6763	92.0134	91.8547	92.5162	93.1943	93.8685	94.5387	95.2047	98.322	101.681	107.984	114.774	122.052
C1	Vehicles	Inflow	Copper	kt	16.8455	17.3486	7.39697	6.80642	6.25204	5.62824	5.45556	5.53823	5.34657	5.12995	5.0376	5.0234	5.02217	5.04583	5.07002	5.09392	5.11754	5.14085	5.35033	5.57808	6.02915	6.51704	7.04174
C1	Vehicles	Inflow	Aluminium	kt	83.7981	87.1677	28.559	25.4626	22.9066	19.3772	17.8906	19.9746	18.5873	16.8822	16.2654	15.9371	15.7769	15.8631	15.9644	16.0644	16.1631	16.2605	16.8116	17.4057	18.5421	19.7657	21.0762
C1	Vehicles	Inflow	Zinc	kt	1.90107	1.26721	0.578545	0.525081	0.4719	0.417809	0.36559	0.315645	0.263471	0.211132	0.1805	0.180159	0.179909	0.179909	0.179909	0.179909	0.179909	0.179909	0.190553	0.202527	0.227807	0.255747	0.286348
C1	Vehicles	Inflow	Lead	kt	7.54974	5.07523	2.19889	2.00693	1.81672	1.62332	1.42377	1.23161	1.02768	0.821995	0.704141	0.707393	0.710809	0.71444	0.718169	0.721844	0.725465	0.729027	0.759338	0.792936	0.85998	0.933658	1.01397
C1	Vehicles	Inflow	Magnesium	kt	0	0	0	0	0	0	0	0	0	0	0	0	0	0	0	0	0	0	0	0	0	0	0
C1	Vehicles	Inflow	Other metals / undefined	kt	1.88788	1.25357	1.35601	1.30329	1.25075	1.19762	1.1457	1.09525	1.04335	0.991357	0.960861	0.960641	0.960479	0.960479	0.960479	0.960479	0.960479	0.960479	1.02082	1.0887	1.23201	1.3904	1.56388
C1	Vehicles	Inflow	Concrete	kt	0	0	0	0	0	0	0	0	0	0	0	0	0	0	0	0	0	0	0	0	0	0	0
C1	Vehicles	Inflow	Cement	kt	0	0	0	0	0	0	0	0	0	0	0	0	0	0	0	0	0	0	0	0	0	0	0
C1	Vehicles	Inflow	Gravel	kt	0	0	0	0	0	0	0	0	0	0	0	0	0	0	0	0	0	0	0	0	0	0	0
C1	Vehicles	Inflow	Sand	kt	0	0	0	0	0	0	0	0	0	0	0	0	0	0	0	0	0	0	0	0	0	0	0
C1	Vehicles	Inflow	Glass	kt	19.0912	18.5497	5.98698	5.29898	4.64165	3.92642	3.64916	3.59626	3.30853	3.00053	2.84218	2.8133	2.80818	2.82574	2.84362	2.86133	2.87886	2.8962	3.01172	3.13732	3.38165	3.64632	3.93132
C1	Vehicles	Inflow	Gypsum	kt	0	0	0	0	0	0	0	0	0	0	0	0	0	0	0	0	0	0	0	0	0	0	0
C1	Vehicles	Inflow	Clay	kt	0	0	0	0	0	0	0	0	0	0	0	0	0	0	0	0	0	0	0	0	0	0	0
C1	Vehicles	Inflow	Limestone	kt	0	0	0	0	0	0	0	0	0	0	0	0	0	0	0	0	0	0	0	0	0	0	0
C1	Vehicles	Inflow	Mortar	kt	0	0	0	0	0	0	0	0	0	0	0	0	0	0	0	0	0	0	0	0	0	0	0
C1	Vehicles	Inflow	Bricks	kt	0	0	0	0	0	0	0	0	0	0	0	0	0	0	0	0	0	0	0	0	0	0	0
C1	Vehicles	Inflow	Mineral wool	kt	0.102341	0.202217	0.181039	0.185531	0.191713	0.194815	0.191958	0.196259	0.18915	0.180345	0.174765	0.169295	0.170126	0.171164	0.172297	0.173379	0.174406	0.175378	0.180962	0.18707	0.198953	0.211939	0.226025
C1	Vehicles	Inflow	Other non-metallic minerals	kt	0	0	0	0	0	0	0	0	0	0	0	0	0	0	0	0	0	0	0	0	0	0	0
C1	Vehicles	Inflow	Timber	kt	0.0294887	0.0704861	0.0612005	0.086413	0.115849	0.137587	0.144428	0.169164	0.165372	0.157342	0.157376	0.157684	0.15839	0.159617	0.161081	0.162415	0.163614	0.164674	0.165589	0.166352	0.166959	0.167402	0.167677
C1	Vehicles	Inflow	Other biomass-based materials	kt	1.3083	1.13238	1.27308	1.29134	1.30959	1.32784	1.34609	1.36434	1.38259	1.40084	1.41909	1.43735	1.4556	1.47385	1.4921	1.51035	1.5286	1.54685	1.5651	1.58335	1.60161	1.61986	1.63811
C1	Vehicles	Inflow	Asphalt	kt	0	0	0	0	0	0	0	0	0	0	0	0	0	0	0	0	0	0	0	0	0	0	0
C1	Vehicles	Inflow	Bitumen	kt	0	0	0	0	0	0	0	0	0	0	0	0	0	0	0	0	0	0	0	0	0	0	0
C1	Vehicles	Inflow	Other petrochemical-based materials	kt	99.1451	103.841	28.6298	24.5902	20.7738	16.454	15.3764	16.0917	14.9519	13.6593	13.0857	12.8747	12.7482	12.8016	12.8579	12.9138	12.9692	13.0241	13.5906	14.2073	15.4369	16.7674	18.1988
C1	Vehicles	Inflow	Rubber	kt	32.3909	30.2032	8.95458	7.60442	6.42018	5.01055	4.21874	4.42637	3.80729	3.12424	2.79502	2.67726	2.60413	2.60775	2.61302	2.61836	2.62378	2.62928	2.76875	2.92183	3.23594	3.57719	3.94559
C1	Vehicles	Inflow	Organic/textiles	kt	0	0	0	0	0	0	0	0	0	0	0	0	0	0	0	0	0	0	0	0	0	0	0
C1	Vehicles	Inflow	Oil/fluids/lubricants	kt	0	0	0.0928031	0.0928031	0.0928031	0.0928031	0.0928031	0.0928031	0.0928031	0.0928031	0.0928031	0.0928031	0.0928031	0.0928031	0.0928031	0.0928031	0.0928031	0.0928031	0.098339	0.104567	0.117715	0.132246	0.148162
C1	Vehicles	Inflow	Electric components	kt	0	0	0	0	0	0	0	0	0	0	0	0	0	0	0	0	0	0	0	0	0	0	0
C1	Vehicles	Inflow	Paint	kt	0.0661557	0.137445	0.109098	0.126716	0.147905	0.162112	0.166672	0.187573	0.183876	0.17671	0.176449	0.176451	0.177326	0.178872	0.180604	0.182236	0.183765	0.185186	0.187114	0.189004	0.191547	0.194119	0.196716
C1	Vehicles	Inflow	Other materials	kt	5.75214	5.10734	2.86427	2.47748	2.26769	1.88611	1.38146	1.76679	1.537	1.26224	1.14921	1.04995	0.994377	0.997072	1.0007	1.00437	1.00809	1.01184	1.05559	1.10358	1.19994	1.30473	1.41795
C1	Vehicles	Outflow	Iron/steel	kt	389.764	395.509	385.104	368.624	352.082	336.411	330.612	325.182	319.621	313.898	310.375	310.026	310.008	310.65	311.227	311.791	312.343	315.406	318.635	324.914	331.672	338.986	346.853
C1	Vehicles	Outflow	Copper	kt	13.1349	13.3186	13.127	12.5667	12.0053	11.4817	11.3557	11.2403	11.121	10.9967	10.9229	10.9218	10.9285	10.9551	10.9797	11.004	11.0279	11.2407	11.4674	11.9226	12.4143	12.9472	13.5211
C1	Vehicles	Outflow	Aluminium	kt	66.4229	67.466	65.819	63.0482	60.2729	57.6636	57.0572	56.5868	56.0699	55.4944	55.0668	54.8588	54.7514	54.8247	54.8797	54.9305	54.9771	55.4841	56.0178	57.1085	58.2825	59.5541	60.923
C1	Vehicles	Outflow	Zinc	kt	1.09613	1.10871	1.05617	1.00358	0.950958	0.898359	0.846722	0.795179	0.7436	0.69198	0.661477	0.661218	0.661006	0.661005	0.660984	0.660961	0.660935	0.667859	0.67565	0.69213	0.710344	0.730294	0.751979
C1	Vehicles	Outflow	Lead	kt	4.35561	4.40347	4.20733	4.00539	3.80387	3.60263	3.40145	3.20058	2.99959	2.79844	2.68175	2.686	2.69022	2.69442	2.6986	2.70275	2.70689	2.7378	2.77204	2.83977	2.91417	2.99524	3.08298
C1	Vehicles	Outflow	Magnesium	kt	0	0	0	0	0	0	0	0	0	0	0	0	0	0	0	0	0	0	0	0	0	0	0
C1	Vehicles	Outflow	Other metals / undefined	kt	1.08575	1.09815	1.04602	0.993861	0.941681	0.889515	0.837971	0.786488	0.734982	0.683449	0.653037	0.652869	0.652732	0.652731	0.652718	0.652703	0.652686	0.659532	0.667234	0.683514	0.701509	0.721217	0.74264
C1	Vehicles	Outflow	Concrete	kt	0	0	0	0	0	0	0	0	0	0	0	0	0	0	0	0	0	0	0	0	0	0	0
C1	Vehicles	Outflow	Cement	kt	0	0	0	0	0	0	0	0	0	0	0	0	0	0	0	0	0	0	0	0	0	0	0
C1	Vehicles	Outflow	Gravel	kt	0	0	0	0	0	0	0	0	0	0	0	0	0	0	0	0	0	0	0	0	0	0	0
C1	Vehicles	Outflow	Sand	kt	0	0	0	0	0	0	0	0	0	0	0	0	0	0	0	0	0	0	0	0	0	0	0
C1	Vehicles	Outflow	Glass	kt	14.4687	14.6646	14.2227	13.5786	12.9329	12.3228	12.0912	11.8688	11.643	11.413	11.2696	11.2511	11.2518	11.2709	11.2883	11.3053	11.3221	11.4475	11.5819	11.849	12.1385	12.4528	12.7916
C1	Vehicles	Outflow	Gypsum	kt	0	0	0	0	0	0	0	0	0	0	0	0	0	0	0	0	0	0	0	0	0	0	0
C1	Vehicles	Outflow	Clay	kt	0	0	0	0	0	0	0	0	0	0	0	0	0	0	0	0	0	0	0	0	0	0	0
C1	Vehicles	Outflow	Limestone	kt	0	0	0	0	0	0	0	0	0	0	0	0	0	0	0	0	0	0	0	0	0	0	0
C1	Vehicles	Outflow	Mortar	kt	0	0	0	0	0	0	0	0	0	0	0	0	0	0	0	0	0	0	0	0	0	0	0
C1	Vehicles	Outflow	Bricks	kt	0	0	0	0	0	0	0	0	0	0	0	0	0	0	0	0	0	0	0	0	0	0	0
C1	Vehicles	Outflow	Mineral wool	kt	0.165604	0.161266	0.155842	0.150769	0.146095	0.141697	0.137353	0.133315	0.129168	0.124857	0.1205	0.116104	0.117816	0.119505	0.121174	0.122822	0.124448	0.135011	0.14667	0.169503	0.194549	0.221807	0.251275
C1	Vehicles	Outflow	Other non-metallic minerals	kt	0	0	0	0	0	0	0	0	0	0	0	0	0	0	0	0	0	0	0	0	0	0	0
C1	Vehicles	Outflow	Timber	kt	0.0484746	0.0492541	0.0496772	0.0509783	0.0532758	0.0562619	0.0593844	0.0632724	0.0668885	0.070092	0.0731833	0.076176	0.0790878	0.0819399	0.0847428	0.0874937	0.0901896	0.0928276	0.0954046	0.0979173	0.100363	0.102737	0.105037
C1	Vehicles	Outflow	Other biomass-based materials	kt	0.648643	0.661084	0.684745	0.702908	0.721071	0.739235	0.757398	0.775561	0.793725	0.811888	0.830052	0.848215	0.866378	0.884542	0.902705	0.920869	0.939032	0.957195	0.975359	0.993522	1.01169	1.02985	1.04801
C1	Vehicles	Outflow	Asphalt	kt	0	0	0	0	0	0	0	0	0	0	0	0	0	0	0	0	0	0	0	0	0	0	0
C1	Vehicles	Outflow	Bitumen	kt	0	0	0	0	0	0	0	0	0	0	0	0	0	0	0	0	0	0	0	0	0	0	0
C1	Vehicles	Outflow	Other petrochemical-based materials	kt	79.4837	80.7255	78.3359	74.7637	71.1746	67.8245	67.1273	66.5031	65.852	65.1678	64.7068	64.5703	64.4825	64.5411	64.5861	64.6291	64.67	65.2275	65.8194	67.0368	68.3519	69.7797	71.3202
C1	Vehicles	Outflow	Rubber	kt	23.819	24.1836	23.4064	22.3319	21.2495	20.2127	19.776	19.3772	18.9655	18.5381	18.2446	18.1446	18.0727	18.0623	18.0458	18.028	18.0088	18.1221	18.2436	18.5262	18.8335	19.1693	19.5336
C1	Vehicles	Outflow	Organic/textiles	kt	0	0	0	0	0	0	0	0	0	0	0	0	0	0	0	0	0	0	0	0	0	0	0
C1	Vehicles	Outflow	Oil/fluids/lubricants	kt	0	0	0	0	0	0	0	0	0	0	0	0	0	0	0	0	0	0	0	0	0	0	0
C1	Vehicles	Outflow	Electric components	kt	0	0	0	0	0	0	0	0	0	0	0	0	0	0	0	0	0	0	0	0	0	0	0
C1	Vehicles	Outflow	Paint	kt	0.100589	0.0945946	0.0942169	0.0941082	0.0947186	0.0958746	0.0981496	0.101102	0.103812	0.106166	0.108427	0.110609	0.113244	0.116056	0.118811	0.121524	0.124192	0.127757	0.131391	0.136153	0.141096	0.146219	0.151517
C1	Vehicles	Outflow	Other materials	kt	4.04748	4.10699	4.0414	3.90517	3.76297	3.61243	3.50925	3.43858	3.35735	3.26345	3.16842	3.07329	3.00918	2.99191	2.96958	2.94582	2.9206	2.92552	2.93134	2.97378	3.02075	3.07288	3.13012
C1	Infrastructure	Stock	Iron/steel	kt	11048.9	11084.9	10652.5	10985.1	11386.4	11570.4	11750.9	11908.8	12044.5	12167.6	12287.7	12404.5	12518.2	12633.4	12750.2	12868.7	12988.9	13110.9	13234.8	13360.5	13488.4	13618.7	13751.9
C1	Infrastructure	Stock	Copper	kt	117.196	118.808	112.154	116.863	122.503	124.908	127.123	129.159	130.982	132.702	134.447	136.217	138.015	139.842	141.703	143.599	145.536	147.52	149.56	151.672	153.882	156.241	158.854
C1	Infrastructure	Stock	Aluminium	kt	53.9406	54.6831	51.643	53.8287	56.4335	57.5496	58.5777	59.5257	60.3758	61.1777	61.9912	62.817	63.6559	64.5093	65.3787	66.2659	67.1732	68.1043	69.0646	70.0625	71.113	72.2439	73.5151
C1	Infrastructure	Stock	Zinc	kt	0	0	0	0	0	0	0	0	0	0	0	0	0	0	0	0	0	0	0	0	0	0	0
C1	Infrastructure	Stock	Lead	kt	0	0	0	0	0	0	0	0	0	0	0	0	0	0	0	0	0	0	0	0	0	0	0
C1	Infrastructure	Stock	Magnesium	kt	0	0	0	0	0	0	0	0	0	0	0	0	0	0	0	0	0	0	0	0	0	0	0
C1	Infrastructure	Stock	Other metals / undefined	kt	15.6323	15.8468	14.9297	15.5327	16.2734	16.5823	16.8661	17.1232	17.3519	17.5674	17.7859	18.0074	18.2319	18.4595	18.6903	18.9243	19.1614	19.4019	19.6457	19.8929	20.1435	20.3976	20.6552
C1	Infrastructure	Stock	Concrete	kt	100442	99878.9	97591.2	99876.6	102576	103976	105453	106697	107720	108605	109422	110170	110845	111530	112224	112928	113641	114365	115098	115842	116595	117360	118135
C1	Infrastructure	Stock	Cement	kt	0	0	0	0	0	0	0	0	0	0	0	0	0	0	0	0	0	0	0	0	0	0	0
C1	Infrastructure	Stock	Gravel	kt	1.06355e+06	1.04246e+06	1.04873e+06	1.05888e+06	1.06746e+06	1.07445e+06	1.08304e+06	1.08975e+06	1.09364e+06	1.09537e+06	1.09571e+06	1.09463e+06	1.09214e+06	1.08972e+06	1.08736e+06	1.08509e+06	1.08291e+06	1.08081e+06	1.0788e+06	1.0769e+06	1.07509e+06	1.07339e+06	1.0718e+06
C1	Infrastructure	Stock	Sand	kt	0	0	0	0	0	0	0	0	0	0	0	0	0	0	0	0	0	0	0	0	0	0	0
C1	Infrastructure	Stock	Glass	kt	0	0	0	0	0	0	0	0	0	0	0	0	0	0	0	0	0	0	0	0	0	0	0
C1	Infrastructure	Stock	Gypsum	kt	0	0	0	0	0	0	0	0	0	0	0	0	0	0	0	0	0	0	0	0	0	0	0
C1	Infrastructure	Stock	Clay	kt	0	0	0	0	0	0	0	0	0	0	0	0	0	0	0	0	0	0	0	0	0	0	0
C1	Infrastructure	Stock	Limestone	kt	0	0	0	0	0	0	0	0	0	0	0	0	0	0	0	0	0	0	0	0	0	0	0
C1	Infrastructure	Stock	Mortar	kt	0	0	0	0	0	0	0	0	0	0	0	0	0	0	0	0	0	0	0	0	0	0	0
C1	Infrastructure	Stock	Bricks	kt	0	0	0	0	0	0	0	0	0	0	0	0	0	0	0	0	0	0	0	0	0	0	0
C1	Infrastructure	Stock	Mineral wool	kt	0	0	0	0	0	0	0	0	0	0	0	0	0	0	0	0	0	0	0	0	0	0	0
C1	Infrastructure	Stock	Other non-metallic minerals	kt	0	0	0	0	0	0	0	0	0	0	0	0	0	0	0	0	0	0	0	0	0	0	0
C1	Infrastructure	Stock	Timber	kt	1533.77	1554.81	1464.83	1524	1596.67	1626.98	1654.83	1680.05	1702.49	1723.64	1745.07	1766.8	1788.83	1811.17	1833.81	1856.76	1880.03	1903.63	1927.55	1951.8	1976.39	2001.32	2026.6
C1	Infrastructure	Stock	Other biomass-based materials	kt	0	0	0	0	0	0	0	0	0	0	0	0	0	0	0	0	0	0	0	0	0	0	0
C1	Infrastructure	Stock	Asphalt	kt	279442	273582	275921	278259	280015	281624	283648	285211	286021	286244	286085	285543	284614	283703	282813	281944	281099	280278	279482	278713	277973	277262	276582
C1	Infrastructure	Stock	Bitumen	kt	0	0	0	0	0	0	0	0	0	0	0	0	0	0	0	0	0	0	0	0	0	0	0
C1	Infrastructure	Stock	Other petrochemical-based materials	kt	0	0	0	0	0	0	0	0	0	0	0	0	0	0	0	0	0	0	0	0	0	0	0
C1	Infrastructure	Stock	Rubber	kt	0	0	0	0	0	0	0	0	0	0	0	0	0	0	0	0	0	0	0	0	0	0	0
C1	Infrastructure	Stock	Organic/textiles	kt	0	0	0	0	0	0	0	0	0	0	0	0	0	0	0	0	0	0	0	0	0	0	0
C1	Infrastructure	Stock	Oil/fluids/lubricants	kt	0	0	0	0	0	0	0	0	0	0	0	0	0	0	0	0	0	0	0	0	0	0	0
C1	Infrastructure	Stock	Electric components	kt	0	0	0	0	0	0	0	0	0	0	0	0	0	0	0	0	0	0	0	0	0	0	0
C1	Infrastructure	Stock	Paint	kt	0	0	0	0	0	0	0	0	0	0	0	0	0	0	0	0	0	0	0	0	0	0	0
C1	Infrastructure	Stock	Other materials	kt	0.3366	0.34544	0.53312	0.7208	0.818442	0.908781	0.996097	1.10327	1.20962	1.31146	1.41553	1.52277	1.63454	1.75275	1.87963	2.01784	2.17119	2.34531	2.54886	2.79591	3.11083	3.53981	4.18228
C1	Infrastructure	Inflow	Iron/steel	kt	157.41	175.254	58.5237	100.531	142.037	184.003	180.437	157.978	135.636	123.12	120.054	116.887	113.62	115.212	116.84	118.507	120.219	121.988	123.829	125.773	127.88	130.269	133.238
C1	Infrastructure	Inflow	Copper	kt	1.6121	1.6121	0.200928	0.97046	1.6436	2.40531	2.21481	2.03604	1.82332	1.71982	1.74431	1.77015	1.79778	1.82779	1.86053	1.89648	1.93687	1.98364	2.04007	2.11192	2.21025	2.35842	2.61343
C1	Infrastructure	Inflow	Aluminium	kt	0.742439	0.742439	0.112608	0.466555	0.76648	1.11605	1.0281	0.948008	0.850082	0.801988	0.813497	0.825722	0.838916	0.853411	0.869406	0.88716	0.907364	0.931112	0.960232	0.99796	1.05049	1.13091	1.27117
C1	Infrastructure	Inflow	Zinc	kt	0	0	0	0	0	0	0	0	0	0	0	0	0	0	0	0	0	0	0	0	0	0	0
C1	Infrastructure	Inflow	Lead	kt	0	0	0	0	0	0	0	0	0	0	0	0	0	0	0	0	0	0	0	0	0	0	0
C1	Infrastructure	Inflow	Magnesium	kt	0	0	0	0	0	0	0	0	0	0	0	0	0	0	0	0	0	0	0	0	0	0	0
C1	Infrastructure	Inflow	Other metals / undefined	kt	0.214429	0.214429	0	0.102962	0.205923	0.308885	0.28383	0.257066	0.228722	0.21552	0.218478	0.221481	0.224528	0.227622	0.230761	0.233948	0.237183	0.240466	0.2438	0.247183	0.250617	0.254104	0.257643
C1	Infrastructure	Inflow	Concrete	kt	1475.68	1775.44	965.599	1110.52	1255.45	1400.37	1477.21	1243.82	1022.95	885.005	817.174	747.327	675.417	684.722	694.166	703.753	713.484	723.361	733.387	743.565	753.896	764.384	775.03
C1	Infrastructure	Inflow	Cement	kt	0	0	0	0	0	0	0	0	0	0	0	0	0	0	0	0	0	0	0	0	0	0	0
C1	Infrastructure	Inflow	Gravel	kt	15634.3	21033.4	17518.7	14812.8	11979.9	9273.99	11951.8	9129.83	6615.11	4812.26	3437.79	2024.71	572.159	580.041	588.042	596.163	604.406	612.773	621.267	629.888	638.64	647.525	656.544
C1	Infrastructure	Inflow	Sand	kt	0	0	0	0	0	0	0	0	0	0	0	0	0	0	0	0	0	0	0	0	0	0	0
C1	Infrastructure	Inflow	Glass	kt	0	0	0	0	0	0	0	0	0	0	0	0	0	0	0	0	0	0	0	0	0	0	0
C1	Infrastructure	Inflow	Gypsum	kt	0	0	0	0	0	0	0	0	0	0	0	0	0	0	0	0	0	0	0	0	0	0	0
C1	Infrastructure	Inflow	Clay	kt	0	0	0	0	0	0	0	0	0	0	0	0	0	0	0	0	0	0	0	0	0	0	0
C1	Infrastructure	Inflow	Limestone	kt	0	0	0	0	0	0	0	0	0	0	0	0	0	0	0	0	0	0	0	0	0	0	0
C1	Infrastructure	Inflow	Mortar	kt	0	0	0	0	0	0	0	0	0	0	0	0	0	0	0	0	0	0	0	0	0	0	0
C1	Infrastructure	Inflow	Bricks	kt	0	0	0	0	0	0	0	0	0	0	0	0	0	0	0	0	0	0	0	0	0	0	0
C1	Infrastructure	Inflow	Mineral wool	kt	0	0	0	0	0	0	0	0	0	0	0	0	0	0	0	0	0	0	0	0	0	0	0
C1	Infrastructure	Inflow	Other non-metallic minerals	kt	0	0	0	0	0	0	0	0	0	0	0	0	0	0	0	0	0	0	0	0	0	0	0
C1	Infrastructure	Inflow	Timber	kt	21.0388	21.0388	0	10.1021	20.2043	30.3064	27.8481	25.2222	22.4412	21.1458	21.4361	21.7307	22.0297	22.3332	22.6412	22.9539	23.2713	23.5935	23.9205	24.2524	24.5894	24.9315	25.2787
C1	Infrastructure	Inflow	Other biomass-based materials	kt	0	0	0	0	0	0	0	0	0	0	0	0	0	0	0	0	0	0	0	0	0	0	0
C1	Infrastructure	Inflow	Asphalt	kt	4093.63	5557.06	4752.5	3947.94	3104.93	2300.37	3043.49	2297.09	1635.05	1155.5	780.91	395.821	0	0	0	0	0	0	0	0	0	0	0
C1	Infrastructure	Inflow	Bitumen	kt	0	0	0	0	0	0	0	0	0	0	0	0	0	0	0	0	0	0	0	0	0	0	0
C1	Infrastructure	Inflow	Other petrochemical-based materials	kt	0	0	0	0	0	0	0	0	0	0	0	0	0	0	0	0	0	0	0	0	0	0	0
C1	Infrastructure	Inflow	Rubber	kt	0	0	0	0	0	0	0	0	0	0	0	0	0	0	0	0	0	0	0	0	0	0	0
C1	Infrastructure	Inflow	Organic/textiles	kt	0	0	0	0	0	0	0	0	0	0	0	0	0	0	0	0	0	0	0	0	0	0	0
C1	Infrastructure	Inflow	Oil/fluids/lubricants	kt	0	0	0	0	0	0	0	0	0	0	0	0	0	0	0	0	0	0	0	0	0	0	0
C1	Infrastructure	Inflow	Electric components	kt	0	0	0	0	0	0	0	0	0	0	0	0	0	0	0	0	0	0	0	0	0	0	0
C1	Infrastructure	Inflow	Paint	kt	0	0	0	0	0	0	0	0	0	0	0	0	0	0	0	0	0	0	0	0	0	0	0
C1	Infrastructure	Inflow	Other materials	kt	0.00884	0.00884	0.18768	0.18768	0.097642	0.0903392	0.0873162	0.107169	0.106355	0.101838	0.10407	0.107243	0.111772	0.118209	0.126878	0.13821	0.153349	0.174117	0.203554	0.24705	0.314915	0.428979	0.642471
C1	Infrastructure	Outflow	Iron/steel	kt	0	0	0	0	0	0	0	0	0	0	0	0	0	0	0	0	0	0	0	0	0	0	0
C1	Infrastructure	Outflow	Copper	kt	0	0	0	0	0	0	0	0	0	0	0	0	0	0	0	0	0	0	0	0	0	0	0
C1	Infrastructure	Outflow	Aluminium	kt	0	0	0	0	0	0	0	0	0	0	0	0	0	0	0	0	0	0	0	0	0	0	0
C1	Infrastructure	Outflow	Zinc	kt	0	0	0	0	0	0	0	0	0	0	0	0	0	0	0	0	0	0	0	0	0	0	0
C1	Infrastructure	Outflow	Lead	kt	0	0	0	0	0	0	0	0	0	0	0	0	0	0	0	0	0	0	0	0	0	0	0
C1	Infrastructure	Outflow	Magnesium	kt	0	0	0	0	0	0	0	0	0	0	0	0	0	0	0	0	0	0	0	0	0	0	0
C1	Infrastructure	Outflow	Other metals / undefined	kt	0	0	0	0	0	0	0	0	0	0	0	0	0	0	0	0	0	0	0	0	0	0	0
C1	Infrastructure	Outflow	Concrete	kt	0	0	0	0	0	0	0	0	0	0	0	0	0	0	0	0	0	0	0	0	0	0	0
C1	Infrastructure	Outflow	Cement	kt	0	0	0	0	0	0	0	0	0	0	0	0	0	0	0	0	0	0	0	0	0	0	0
C1	Infrastructure	Outflow	Gravel	kt	0	0	0	0	0	0	0	0	0	0	0	0	0	0	0	0	0	0	0	0	0	0	0
C1	Infrastructure	Outflow	Sand	kt	0	0	0	0	0	0	0	0	0	0	0	0	0	0	0	0	0	0	0	0	0	0	0
C1	Infrastructure	Outflow	Glass	kt	0	0	0	0	0	0	0	0	0	0	0	0	0	0	0	0	0	0	0	0	0	0	0
C1	Infrastructure	Outflow	Gypsum	kt	0	0	0	0	0	0	0	0	0	0	0	0	0	0	0	0	0	0	0	0	0	0	0
C1	Infrastructure	Outflow	Clay	kt	0	0	0	0	0	0	0	0	0	0	0	0	0	0	0	0	0	0	0	0	0	0	0
C1	Infrastructure	Outflow	Limestone	kt	0	0	0	0	0	0	0	0	0	0	0	0	0	0	0	0	0	0	0	0	0	0	0
C1	Infrastructure	Outflow	Mortar	kt	0	0	0	0	0	0	0	0	0	0	0	0	0	0	0	0	0	0	0	0	0	0	0
C1	Infrastructure	Outflow	Bricks	kt	0	0	0	0	0	0	0	0	0	0	0	0	0	0	0	0	0	0	0	0	0	0	0
C1	Infrastructure	Outflow	Mineral wool	kt	0	0	0	0	0	0	0	0	0	0	0	0	0	0	0	0	0	0	0	0	0	0	0
C1	Infrastructure	Outflow	Other non-metallic minerals	kt	0	0	0	0	0	0	0	0	0	0	0	0	0	0	0	0	0	0	0	0	0	0	0
C1	Infrastructure	Outflow	Timber	kt	0	0	0	0	0	0	0	0	0	0	0	0	0	0	0	0	0	0	0	0	0	0	0
C1	Infrastructure	Outflow	Other biomass-based materials	kt	0	0	0	0	0	0	0	0	0	0	0	0	0	0	0	0	0	0	0	0	0	0	0
C1	Infrastructure	Outflow	Asphalt	kt	0	0	0	0	0	0	0	0	0	0	0	0	0	0	0	0	0	0	0	0	0	0	0
C1	Infrastructure	Outflow	Bitumen	kt	0	0	0	0	0	0	0	0	0	0	0	0	0	0	0	0	0	0	0	0	0	0	0
C1	Infrastructure	Outflow	Other petrochemical-based materials	kt	0	0	0	0	0	0	0	0	0	0	0	0	0	0	0	0	0	0	0	0	0	0	0
C1	Infrastructure	Outflow	Rubber	kt	0	0	0	0	0	0	0	0	0	0	0	0	0	0	0	0	0	0	0	0	0	0	0
C1	Infrastructure	Outflow	Organic/textiles	kt	0	0	0	0	0	0	0	0	0	0	0	0	0	0	0	0	0	0	0	0	0	0	0
C1	Infrastructure	Outflow	Oil/fluids/lubricants	kt	0	0	0	0	0	0	0	0	0	0	0	0	0	0	0	0	0	0	0	0	0	0	0
C1	Infrastructure	Outflow	Electric components	kt	0	0	0	0	0	0	0	0	0	0	0	0	0	0	0	0	0	0	0	0	0	0	0
C1	Infrastructure	Outflow	Paint	kt	0	0	0	0	0	0	0	0	0	0	0	0	0	0	0	0	0	0	0	0	0	0	0
C1	Infrastructure	Outflow	Other materials	kt	0	0	0	0	0	0	0	0	0	0	0	0	0	0	0	0	0	0	0	0	0	0	0
C1	Infrastructure	Maintenance	Asphalt	kt	4820.82	4711.77	4754.3	4796.82	4839.35	4881.87	4938.13	4980.59	5010.82	5032.18	5046.62	5053.93	5053.93	5053.93	5053.93	5053.93	5053.93	5053.93	5053.93	5053.93	5053.93	5053.93	5053.93
C1	Infrastructure	Recycling	Asphalt	kt	624.127	610.009	615.515	621.02	626.526	632.031	639.315	644.812	648.725	651.491	653.36	654.307	654.307	654.307	654.307	654.307	654.307	654.307	654.307	654.307	654.307	654.307	654.307
C1	Infrastructure	Backfilling/new asphalt	Asphalt	kt	4196.69	4101.76	4138.78	4175.8	4212.82	4249.84	4298.82	4335.78	4362.09	4380.69	4393.26	4399.63	4399.63	4399.63	4399.63	4399.63	4399.63	4399.63	4399.63	4399.63	4399.63	4399.63	4399.63
C1	Vehicle fuel use (passenger)	Inflow	Oil	kt	3708.93	3772.91	3706.11	3610.94	3497.87	3336.67	3158.42	3029.4	2880.04	2707.16	2529.18	2347.51	2163.32	1977.48	1790.08	1600.55	1408.03	1211.19	1007.95	794.838	565.8	309.224	0
C1	Vehicle fuel use (freight)	Inflow	Oil	kt	439.344	443.968	433.847	419.164	403.112	383.844	357.531	337.338	315.134	290.66	266.082	241.606	217.411	193.642	170.371	147.612	125.373	103.652	82.4241	61.6363	41.1727	20.7965	0
C1	Infrastructure expansion	Inflow	Oil	kt	208.528	273.799	212.188	188.829	163.731	140.358	170.447	133.941	100.964	77.9603	61.6173	44.8135	27.5392	27.9285	28.3278	28.7383	29.1623	29.6034	30.0681	30.5671	31.1213	31.7746	32.6342
C1	Infrastructure expansion	Inflow	Natural gas	kt	0	0	0	0	0	0	0	0	0	0	0	0	0	0	0	0	0	0	0	0	0	0	0
C1	Infrastructure maintenance	Inflow	Oil	kt	0	0	0	0	0	0	0	0	0	0	0	0	0	0	0	0	0	0	0	0	0	0	0
C1	Infrastructure maintenance	Inflow	Natural gas	kt	0	0	0	0	0	0	0	0	0	0	0	0	0	0	0	0	0	0	0	0	0	0	0
C1	Vehicle fuel use (passenger)	Outflow	Oil	kt	3708.93	3772.91	3706.11	3610.94	3497.87	3336.67	3158.42	3029.4	2880.04	2707.16	2529.18	2347.51	2163.32	1977.48	1790.08	1600.55	1408.03	1211.19	1007.95	794.838	565.8	309.224	0
C1	Vehicle fuel use (freight)	Outflow	Oil	kt	439.344	443.968	433.847	419.164	403.112	383.844	357.531	337.338	315.134	290.66	266.082	241.606	217.411	193.642	170.371	147.612	125.373	103.652	82.4241	61.6363	41.1727	20.7965	0
C1	Infrastructure expansion	Outflow	Oil	kt	208.528	273.799	212.188	188.829	163.731	140.358	170.447	133.941	100.964	77.9603	61.6173	44.8135	27.5392	27.9285	28.3278	28.7383	29.1623	29.6034	30.0681	30.5671	31.1213	31.7746	32.6342
C1	Infrastructure expansion	Outflow	Natural gas	kt	0	0	0	0	0	0	0	0	0	0	0	0	0	0	0	0	0	0	0	0	0	0	0
C1	Infrastructure maintenance	Outflow	Oil	kt	0	0	0	0	0	0	0	0	0	0	0	0	0	0	0	0	0	0	0	0	0	0	0
C1	Infrastructure maintenance	Outflow	Natural gas	kt	0	0	0	0	0	0	0	0	0	0	0	0	0	0	0	0	0	0	0	0	0	0	0
R1	Vehicles	Stock	Iron/steel	kt	6981.95	7097.3	7101.6	7122	7188.63	7252.62	7330.38	7515.5	7665.68	7767.3	7860.22	7947.02	8030.44	8113.32	8197.16	8281.96	8367.73	8454.49	8542.24	8631	8720.79	8811.61	8903.48
R1	Vehicles	Stock	Copper	kt	247.768	252.008	252.228	253.038	255.457	257.557	260.39	267.037	272.447	276.134	279.513	282.678	285.724	288.753	291.818	294.919	298.057	301.232	304.445	307.696	310.985	314.314	317.682
R1	Vehicles	Stock	Aluminium	kt	1230.23	1251.01	1251.74	1255.37	1266.74	1276.11	1289.57	1321.93	1348.12	1365.77	1381.88	1396.9	1411.33	1425.65	1440.14	1454.79	1469.61	1484.59	1499.74	1515.06	1530.55	1546.22	1562.07
R1	Vehicles	Stock	Zinc	kt	14.8381	15.0092	14.9622	14.9375	15.0545	15.2342	15.3458	15.6822	15.9432	16.1006	16.2384	16.3619	16.4771	16.5897	16.7028	16.8164	16.9306	17.0452	17.1603	17.2759	17.392	17.5086	17.6256
R1	Vehicles	Stock	Lead	kt	60.0797	60.8006	60.6466	60.5943	61.1226	61.9176	62.4135	63.8237	64.9289	65.6146	66.2215	66.7718	67.2888	67.7968	68.3081	68.8227	69.3405	69.8617	70.3862	70.9141	71.4452	71.9796	72.5174
R1	Vehicles	Stock	Magnesium	kt	0	0	0	0	0	0	0	0	0	0	0	0	0	0	0	0	0	0	0	0	0	0	0
R1	Vehicles	Stock	Other metals / undefined	kt	14.6502	14.818	14.7709	14.7457	14.8612	15.0398	15.1493	15.4809	15.7379	15.8926	16.028	16.1493	16.2622	16.3727	16.4836	16.5951	16.707	16.8193	16.9322	17.0455	17.1593	17.2735	17.3881
R1	Vehicles	Stock	Concrete	kt	0	0	0	0	0	0	0	0	0	0	0	0	0	0	0	0	0	0	0	0	0	0	0
R1	Vehicles	Stock	Cement	kt	0	0	0	0	0	0	0	0	0	0	0	0	0	0	0	0	0	0	0	0	0	0	0
R1	Vehicles	Stock	Gravel	kt	0	0	0	0	0	0	0	0	0	0	0	0	0	0	0	0	0	0	0	0	0	0	0
R1	Vehicles	Stock	Sand	kt	0	0	0	0	0	0	0	0	0	0	0	0	0	0	0	0	0	0	0	0	0	0	0
R1	Vehicles	Stock	Glass	kt	250.435	254.541	254.603	255.218	257.562	259.653	262.35	268.89	274.176	277.721	280.952	283.962	286.848	289.714	292.61	295.539	298.5	301.493	304.519	307.579	310.673	313.801	316.964
R1	Vehicles	Stock	Gypsum	kt	0	0	0	0	0	0	0	0	0	0	0	0	0	0	0	0	0	0	0	0	0	0	0
R1	Vehicles	Stock	Clay	kt	0	0	0	0	0	0	0	0	0	0	0	0	0	0	0	0	0	0	0	0	0	0	0
R1	Vehicles	Stock	Limestone	kt	0	0	0	0	0	0	0	0	0	0	0	0	0	0	0	0	0	0	0	0	0	0	0
R1	Vehicles	Stock	Mortar	kt	0	0	0	0	0	0	0	0	0	0	0	0	0	0	0	0	0	0	0	0	0	0	0
R1	Vehicles	Stock	Bricks	kt	0	0	0	0	0	0	0	0	0	0	0	0	0	0	0	0	0	0	0	0	0	0	0
R1	Vehicles	Stock	Mineral wool	kt	2.48901	2.5324	2.53576	2.54616	2.57163	2.58282	2.60994	2.67529	2.72817	2.76374	2.79619	2.82646	2.8555	2.88434	2.9135	2.94298	2.9728	3.00294	3.03343	3.06426	3.09543	3.12695	3.15883
R1	Vehicles	Stock	Other non-metallic minerals	kt	0	0	0	0	0	0	0	0	0	0	0	0	0	0	0	0	0	0	0	0	0	0	0
R1	Vehicles	Stock	Timber	kt	1.36869	1.39071	1.3886	1.39663	1.41721	1.44249	1.45703	1.49291	1.52181	1.54102	1.55848	1.5747	1.59021	1.6056	1.62115	1.63687	1.65275	1.6688	1.68502	1.70141	1.71798	1.73472	1.75163
R1	Vehicles	Stock	Other biomass-based materials	kt	22.0291	22.5135	22.735	23.0554	23.4565	24.0248	24.4949	25.3235	26.045	26.6118	27.1556	27.6845	28.2078	28.735	29.2716	29.8175	30.3729	30.9381	31.5132	32.0983	32.6937	33.2995	33.916
R1	Vehicles	Stock	Asphalt	kt	0	0	0	0	0	0	0	0	0	0	0	0	0	0	0	0	0	0	0	0	0	0	0
R1	Vehicles	Stock	Bitumen	kt	0	0	0	0	0	0	0	0	0	0	0	0	0	0	0	0	0	0	0	0	0	0	0
R1	Vehicles	Stock	Other petrochemical-based materials	kt	1442.15	1466.57	1467.21	1471.07	1483.98	1494.09	1509.74	1547.49	1578.04	1598.56	1617.29	1634.74	1651.49	1668.12	1684.94	1701.94	1719.13	1736.51	1754.09	1771.86	1789.83	1808	1826.38
R1	Vehicles	Stock	Rubber	kt	405.121	411.505	411.324	411.971	415.391	418.435	422.461	432.675	440.854	446.219	451.069	455.554	459.832	464.067	468.344	472.662	477.024	481.427	485.875	490.366	494.901	499.48	504.105
R1	Vehicles	Stock	Organic/textiles	kt	0	0	0	0	0	0	0	0	0	0	0	0	0	0	0	0	0	0	0	0	0	0	0
R1	Vehicles	Stock	Oil/fluids/lubricants	kt	0	0	0	0	0	0	0	0	0	0	0	0	0	0	0	0	0	0	0	0	0	0	0
R1	Vehicles	Stock	Electric components	kt	0	0	0	0	0	0	0	0	0	0	0	0	0	0	0	0	0	0	0	0	0	0	0
R1	Vehicles	Stock	Paint	kt	2.27241	2.317	2.32472	2.34484	2.38422	2.4254	2.46017	2.53096	2.59042	2.6339	2.6747	2.71369	2.75176	2.78991	2.82861	2.8679	2.90777	2.94824	2.98932	3.031	3.07332	3.11627	3.15986
R1	Vehicles	Stock	Other materials	kt	69.0373	70.0972	70.0646	70.1768	70.78	71.3769	72.0592	73.7971	75.1878	76.0981	76.9205	77.6806	78.4052	79.1224	79.8465	80.5777	81.316	82.0615	82.8142	83.5742	84.3417	85.1165	85.8989
R1	Vehicles	Inflow	Iron/steel	kt	531.901	504.808	399.91	415.956	462.947	463.774	480.908	592.293	567.347	526.812	523.433	522.148	523.245	527.006	532.205	537.461	542.773	548.142	554.142	560.212	566.937	573.746	580.639
R1	Vehicles	Inflow	Copper	kt	16.8455	17.3486	13.5453	14.1383	15.7785	15.5801	16.4172	20.3715	19.4755	18.0288	17.9066	17.8596	17.8981	18.0317	18.2167	18.4037	18.593	18.7843	19.0225	19.2638	19.5537	19.8478	20.1461
R1	Vehicles	Inflow	Aluminium	kt	83.7981	87.1677	68.197	71.1224	79.0103	77.5975	82.1785	101.764	97.3232	90.1533	89.5367	89.2919	89.4683	90.1146	91.0142	91.9237	92.8431	93.7726	94.8306	95.9013	97.1056	98.3253	99.5607
R1	Vehicles	Inflow	Zinc	kt	1.90107	1.26721	1.0617	1.08048	1.22037	1.29163	1.23691	1.46995	1.41929	1.33501	1.32694	1.32289	1.32353	1.32948	1.33827	1.3471	1.35595	1.36484	1.37375	1.3827	1.39167	1.40067	1.4097
R1	Vehicles	Inflow	Lead	kt	7.54974	5.07523	4.25072	4.33932	4.91376	5.21635	4.97258	5.92069	5.71545	5.37363	5.34211	5.32708	5.3312	5.35705	5.39457	5.43227	5.47014	5.5082	5.54643	5.58483	5.62341	5.66215	5.70107
R1	Vehicles	Inflow	Magnesium	kt	0	0	0	0	0	0	0	0	0	0	0	0	0	0	0	0	0	0	0	0	0	0	0
R1	Vehicles	Inflow	Other metals / undefined	kt	1.88788	1.25357	1.05105	1.0694	1.20818	1.27991	1.22414	1.45419	1.4042	1.321	1.31302	1.309	1.30961	1.31545	1.3241	1.33278	1.34149	1.35023	1.359	1.36779	1.37661	1.38546	1.39433
R1	Vehicles	Inflow	Concrete	kt	0	0	0	0	0	0	0	0	0	0	0	0	0	0	0	0	0	0	0	0	0	0	0
R1	Vehicles	Inflow	Cement	kt	0	0	0	0	0	0	0	0	0	0	0	0	0	0	0	0	0	0	0	0	0	0	0
R1	Vehicles	Inflow	Gravel	kt	0	0	0	0	0	0	0	0	0	0	0	0	0	0	0	0	0	0	0	0	0	0	0
R1	Vehicles	Inflow	Sand	kt	0	0	0	0	0	0	0	0	0	0	0	0	0	0	0	0	0	0	0	0	0	0	0
R1	Vehicles	Inflow	Glass	kt	19.0912	18.5497	14.7336	15.2798	17.0338	16.9057	17.6287	21.6167	20.7288	19.2812	19.1606	19.1144	19.1529	19.2863	19.471	19.6575	19.846	20.0365	20.248	20.4618	20.6975	20.936	21.1774
R1	Vehicles	Inflow	Gypsum	kt	0	0	0	0	0	0	0	0	0	0	0	0	0	0	0	0	0	0	0	0	0	0	0
R1	Vehicles	Inflow	Clay	kt	0	0	0	0	0	0	0	0	0	0	0	0	0	0	0	0	0	0	0	0	0	0	0
R1	Vehicles	Inflow	Limestone	kt	0	0	0	0	0	0	0	0	0	0	0	0	0	0	0	0	0	0	0	0	0	0	0
R1	Vehicles	Inflow	Mortar	kt	0	0	0	0	0	0	0	0	0	0	0	0	0	0	0	0	0	0	0	0	0	0	0
R1	Vehicles	Inflow	Bricks	kt	0	0	0	0	0	0	0	0	0	0	0	0	0	0	0	0	0	0	0	0	0	0	0
R1	Vehicles	Inflow	Mineral wool	kt	0.102341	0.202217	0.164618	0.171527	0.186707	0.17324	0.188698	0.228112	0.219219	0.204677	0.203234	0.202505	0.202597	0.203618	0.205136	0.206664	0.208202	0.209749	0.211305	0.21287	0.214445	0.216029	0.217623
R1	Vehicles	Inflow	Other non-metallic minerals	kt	0	0	0	0	0	0	0	0	0	0	0	0	0	0	0	0	0	0	0	0	0	0	0
R1	Vehicles	Inflow	Timber	kt	0.0294887	0.0704861	0.0471486	0.057206	0.0700497	0.0754666	0.0656302	0.0874868	0.0817725	0.0731096	0.0720345	0.0714124	0.0712892	0.0717089	0.0724164	0.0731314	0.073854	0.0745844	0.0753226	0.0760687	0.0768228	0.077585	0.0783554
R1	Vehicles	Inflow	Other biomass-based materials	kt	1.3083	1.13238	0.883645	0.989006	1.0792	1.2582	1.17674	1.54903	1.46634	1.33286	1.32641	1.32764	1.3375	1.35693	1.38166	1.40683	1.43244	1.4585	1.48501	1.512	1.53946	1.5674	1.59583
R1	Vehicles	Inflow	Asphalt	kt	0	0	0	0	0	0	0	0	0	0	0	0	0	0	0	0	0	0	0	0	0	0	0
R1	Vehicles	Inflow	Bitumen	kt	0	0	0	0	0	0	0	0	0	0	0	0	0	0	0	0	0	0	0	0	0	0	0
R1	Vehicles	Inflow	Other petrochemical-based materials	kt	99.1451	103.841	81.376	84.6064	93.8458	91.7257	97.8078	120.755	115.594	107.231	106.529	106.261	106.484	107.256	108.325	109.406	110.498	111.602	112.844	114.1	115.5	116.917	118.352
R1	Vehicles	Inflow	Rubber	kt	32.3909	30.2032	24.0022	24.8125	27.615	27.4373	28.6085	35.027	33.5867	31.2453	31.0393	30.9526	31.0017	31.2029	31.4859	31.7716	32.06	32.3512	32.6754	33.003	33.3649	33.7309	34.1011
R1	Vehicles	Inflow	Organic/textiles	kt	0	0	0	0	0	0	0	0	0	0	0	0	0	0	0	0	0	0	0	0	0	0	0
R1	Vehicles	Inflow	Oil/fluids/lubricants	kt	0	0	0	0	0	0	0	0	0	0	0	0	0	0	0	0	0	0	0	0	0	0	0
R1	Vehicles	Inflow	Electric components	kt	0	0	0	0	0	0	0	0	0	0	0	0	0	0	0	0	0	0	0	0	0	0	0
R1	Vehicles	Inflow	Paint	kt	0.0661557	0.137445	0.102315	0.114924	0.134828	0.137999	0.132904	0.170186	0.161579	0.147846	0.146774	0.146445	0.146953	0.148389	0.150328	0.152296	0.154291	0.156316	0.15837	0.160453	0.162567	0.164711	0.166887
R1	Vehicles	Inflow	Other materials	kt	5.75214	5.10734	4.07438	4.21508	4.70994	4.73792	4.85973	5.95338	5.7061	5.30521	5.26866	5.25246	5.25941	5.29228	5.33907	5.38629	5.43394	5.48202	5.53811	5.59479	5.6598	5.72557	5.7921
R1	Vehicles	Outflow	Iron/steel	kt	389.764	395.509	395.447	396.21	399.675	403.04	407.058	417.038	425.065	430.384	435.212	439.691	443.975	448.221	452.511	456.846	461.226	466.224	471.28	476.978	482.747	488.588	494.501
R1	Vehicles	Outflow	Copper	kt	13.1349	13.3186	13.3217	13.3538	13.4729	13.5769	13.7172	14.0585	14.3341	14.5187	14.6869	14.8435	14.9936	15.1425	15.2931	15.4454	15.5993	15.7996	16.0024	16.2535	16.5081	16.7665	17.0285
R1	Vehicles	Outflow	Aluminium	kt	66.4229	67.466	67.4759	67.6334	68.2191	68.705	69.4023	71.1161	72.4974	73.4175	74.2541	75.0318	75.7763	76.5148	77.2612	78.0155	78.7779	79.6667	80.5662	81.5972	82.6416	83.6995	84.771
R1	Vehicles	Outflow	Zinc	kt	1.09613	1.10871	1.1052	1.10333	1.11197	1.12531	1.13352	1.15834	1.17758	1.18917	1.19931	1.2084	1.21687	1.22515	1.23346	1.24181	1.2502	1.25863	1.26709	1.27558	1.28411	1.29267	1.30127
R1	Vehicles	Outflow	Lead	kt	4.35561	4.40347	4.39037	4.38409	4.41995	4.47526	4.50895	4.60871	4.68633	4.73356	4.77504	4.81238	4.84726	4.88142	4.91576	4.95028	4.98497	5.01984	5.05488	5.09008	5.12546	5.16101	5.19673
R1	Vehicles	Outflow	Magnesium	kt	0	0	0	0	0	0	0	0	0	0	0	0	0	0	0	0	0	0	0	0	0	0	0
R1	Vehicles	Outflow	Other metals / undefined	kt	1.08575	1.09815	1.09463	1.09273	1.10129	1.11457	1.12267	1.14721	1.16623	1.17768	1.18769	1.19665	1.205	1.21316	1.22135	1.22958	1.23785	1.24615	1.25448	1.26285	1.27125	1.27968	1.28815
R1	Vehicles	Outflow	Concrete	kt	0	0	0	0	0	0	0	0	0	0	0	0	0	0	0	0	0	0	0	0	0	0	0
R1	Vehicles	Outflow	Cement	kt	0	0	0	0	0	0	0	0	0	0	0	0	0	0	0	0	0	0	0	0	0	0	0
R1	Vehicles	Outflow	Gravel	kt	0	0	0	0	0	0	0	0	0	0	0	0	0	0	0	0	0	0	0	0	0	0	0
R1	Vehicles	Outflow	Sand	kt	0	0	0	0	0	0	0	0	0	0	0	0	0	0	0	0	0	0	0	0	0	0	0
R1	Vehicles	Outflow	Glass	kt	14.4687	14.6646	14.6589	14.6827	14.8083	14.9239	15.069	15.4349	15.7283	15.9213	16.096	16.2577	16.4121	16.565	16.7194	16.8754	17.0329	17.2111	17.3912	17.5928	17.7968	18.0032	18.2122
R1	Vehicles	Outflow	Gypsum	kt	0	0	0	0	0	0	0	0	0	0	0	0	0	0	0	0	0	0	0	0	0	0	0
R1	Vehicles	Outflow	Clay	kt	0	0	0	0	0	0	0	0	0	0	0	0	0	0	0	0	0	0	0	0	0	0	0
R1	Vehicles	Outflow	Limestone	kt	0	0	0	0	0	0	0	0	0	0	0	0	0	0	0	0	0	0	0	0	0	0	0
R1	Vehicles	Outflow	Mortar	kt	0	0	0	0	0	0	0	0	0	0	0	0	0	0	0	0	0	0	0	0	0	0	0
R1	Vehicles	Outflow	Bricks	kt	0	0	0	0	0	0	0	0	0	0	0	0	0	0	0	0	0	0	0	0	0	0	0
R1	Vehicles	Outflow	Mineral wool	kt	0.165604	0.161266	0.161128	0.161232	0.162047	0.16158	0.162766	0.166337	0.169107	0.170779	0.172243	0.173556	0.174779	0.175976	0.177179	0.178387	0.1796	0.180819	0.182043	0.183272	0.184506	0.185746	0.18699
R1	Vehicles	Outflow	Other non-metallic minerals	kt	0	0	0	0	0	0	0	0	0	0	0	0	0	0	0	0	0	0	0	0	0	0	0
R1	Vehicles	Outflow	Timber	kt	0.0484746	0.0492541	0.0491796	0.0494638	0.0501929	0.051088	0.0516031	0.0528739	0.0538974	0.0545779	0.0551961	0.0557705	0.0563201	0.0568651	0.0574159	0.0579725	0.0585349	0.0591034	0.0596778	0.0602583	0.060845	0.0614378	0.062037
R1	Vehicles	Outflow	Other biomass-based materials	kt	0.648643	0.661084	0.667577	0.67697	0.688725	0.705397	0.719187	0.743502	0.764673	0.781301	0.797251	0.812766	0.828113	0.84358	0.859316	0.875328	0.89162	0.908196	0.925063	0.942225	0.959688	0.977456	0.995536
R1	Vehicles	Outflow	Asphalt	kt	0	0	0	0	0	0	0	0	0	0	0	0	0	0	0	0	0	0	0	0	0	0	0
R1	Vehicles	Outflow	Bitumen	kt	0	0	0	0	0	0	0	0	0	0	0	0	0	0	0	0	0	0	0	0	0	0	0
R1	Vehicles	Outflow	Other petrochemical-based materials	kt	79.4837	80.7255	80.7349	80.9151	81.6035	82.1506	82.9847	85.0343	86.6863	87.7869	88.7876	89.7179	90.6086	91.4921	92.3849	93.2873	94.1994	95.2468	96.3065	97.507	98.7228	99.954	101.201
R1	Vehicles	Outflow	Rubber	kt	23.819	24.1836	24.1656	24.1946	24.3935	24.5828	24.8131	25.4068	25.8808	26.1893	26.4673	26.7238	26.9679	27.2093	27.453	27.699	27.9472	28.2282	28.512	28.8299	29.1513	29.4765	29.8053
R1	Vehicles	Outflow	Organic/textiles	kt	0	0	0	0	0	0	0	0	0	0	0	0	0	0	0	0	0	0	0	0	0	0	0
R1	Vehicles	Outflow	Oil/fluids/lubricants	kt	0	0	0	0	0	0	0	0	0	0	0	0	0	0	0	0	0	0	0	0	0	0	0
R1	Vehicles	Outflow	Electric components	kt	0	0	0	0	0	0	0	0	0	0	0	0	0	0	0	0	0	0	0	0	0	0	0
R1	Vehicles	Outflow	Paint	kt	0.100589	0.0945946	0.094803	0.0954482	0.0968106	0.0981355	0.0993977	0.102115	0.104369	0.105972	0.107462	0.108875	0.110248	0.111619	0.113009	0.114419	0.115847	0.117296	0.118764	0.120253	0.121763	0.123293	0.124844
R1	Vehicles	Outflow	Other materials	kt	4.04748	4.10699	4.10289	4.10671	4.141	4.17741	4.21554	4.31542	4.39491	4.44623	4.49236	4.53479	4.5751	4.61493	4.65511	4.69565	4.73655	4.7854	4.83476	4.89238	4.95069	5.00969	5.0694
R1	Infrastructure	Stock	Iron/steel	kt	10909.7	11084.9	10660.5	11001.1	11410	11601.5	11800	11979.9	12140	12290.8	12443.6	12598.6	12755.6	12914.9	13076.3	13240	13405.9	13574.1	13744.7	13917.6	14093	14270.7	14451
R1	Infrastructure	Stock	Copper	kt	117.196	118.808	112.154	116.863	122.405	124.718	126.847	128.788	130.514	132.135	133.778	135.442	137.129	138.839	140.573	142.33	144.112	145.918	147.749	149.606	151.488	153.397	155.332
R1	Infrastructure	Stock	Aluminium	kt	53.9406	54.6831	51.643	53.8287	56.3785	57.4427	58.423	59.3178	60.113	60.8599	61.6164	62.3829	63.1597	63.947	64.7452	65.5544	66.3748	67.2065	68.0498	68.9047	69.7715	70.6503	71.5414
R1	Infrastructure	Stock	Zinc	kt	0	0	0	0	0	0	0	0	0	0	0	0	0	0	0	0	0	0	0	0	0	0	0
R1	Infrastructure	Stock	Lead	kt	0	0	0	0	0	0	0	0	0	0	0	0	0	0	0	0	0	0	0	0	0	0	0
R1	Infrastructure	Stock	Magnesium	kt	0	0	0	0	0	0	0	0	0	0	0	0	0	0	0	0	0	0	0	0	0	0	0
R1	Infrastructure	Stock	Other metals / undefined	kt	15.6323	15.8468	14.9297	15.5327	16.2734	16.5823	16.8661	17.1232	17.3519	17.5674	17.7859	18.0074	18.2319	18.4595	18.6903	18.9243	19.1614	19.4019	19.6457	19.8929	20.1435	20.3976	20.6552
R1	Infrastructure	Stock	Concrete	kt	98103.4	99878.9	97725.9	100146	102980	104515	106304	107924	109365	110724	112101	113497	114912	116347	117801	119276	120770	122286	123823	125381	126960	128562	130186
R1	Infrastructure	Stock	Cement	kt	0	0	0	0	0	0	0	0	0	0	0	0	0	0	0	0	0	0	0	0	0	0	0
R1	Infrastructure	Stock	Gravel	kt	1.02142e+06	1.04246e+06	1.05116e+06	1.06373e+06	1.07702e+06	1.08948e+06	1.1075e+06	1.1248e+06	1.14003e+06	1.15401e+06	1.16809e+06	1.18231e+06	1.19667e+06	1.21122e+06	1.22596e+06	1.2409e+06	1.25604e+06	1.27139e+06	1.28695e+06	1.30272e+06	1.3187e+06	1.3349e+06	1.35132e+06
R1	Infrastructure	Stock	Sand	kt	0	0	0	0	0	0	0	0	0	0	0	0	0	0	0	0	0	0	0	0	0	0	0
R1	Infrastructure	Stock	Glass	kt	0	0	0	0	0	0	0	0	0	0	0	0	0	0	0	0	0	0	0	0	0	0	0
R1	Infrastructure	Stock	Gypsum	kt	0	0	0	0	0	0	0	0	0	0	0	0	0	0	0	0	0	0	0	0	0	0	0
R1	Infrastructure	Stock	Clay	kt	0	0	0	0	0	0	0	0	0	0	0	0	0	0	0	0	0	0	0	0	0	0	0
R1	Infrastructure	Stock	Limestone	kt	0	0	0	0	0	0	0	0	0	0	0	0	0	0	0	0	0	0	0	0	0	0	0
R1	Infrastructure	Stock	Mortar	kt	0	0	0	0	0	0	0	0	0	0	0	0	0	0	0	0	0	0	0	0	0	0	0
R1	Infrastructure	Stock	Bricks	kt	0	0	0	0	0	0	0	0	0	0	0	0	0	0	0	0	0	0	0	0	0	0	0
R1	Infrastructure	Stock	Mineral wool	kt	0	0	0	0	0	0	0	0	0	0	0	0	0	0	0	0	0	0	0	0	0	0	0
R1	Infrastructure	Stock	Other non-metallic minerals	kt	0	0	0	0	0	0	0	0	0	0	0	0	0	0	0	0	0	0	0	0	0	0	0
R1	Infrastructure	Stock	Timber	kt	1533.77	1554.81	1464.83	1524	1596.67	1626.98	1654.83	1680.05	1702.49	1723.64	1745.07	1766.8	1788.83	1811.17	1833.81	1856.76	1880.03	1903.63	1927.55	1951.8	1976.39	2001.32	2026.6
R1	Infrastructure	Stock	Other biomass-based materials	kt	0	0	0	0	0	0	0	0	0	0	0	0	0	0	0	0	0	0	0	0	0	0	0
R1	Infrastructure	Stock	Asphalt	kt	268025	273582	276578	279574	282678	285866	290570	295125	299130	302792	306476	310192	313945	317745	321596	325499	329455	333464	337527	341645	345819	350049	354337
R1	Infrastructure	Stock	Bitumen	kt	0	0	0	0	0	0	0	0	0	0	0	0	0	0	0	0	0	0	0	0	0	0	0
R1	Infrastructure	Stock	Other petrochemical-based materials	kt	0	0	0	0	0	0	0	0	0	0	0	0	0	0	0	0	0	0	0	0	0	0	0
R1	Infrastructure	Stock	Rubber	kt	0	0	0	0	0	0	0	0	0	0	0	0	0	0	0	0	0	0	0	0	0	0	0
R1	Infrastructure	Stock	Organic/textiles	kt	0	0	0	0	0	0	0	0	0	0	0	0	0	0	0	0	0	0	0	0	0	0	0
R1	Infrastructure	Stock	Oil/fluids/lubricants	kt	0	0	0	0	0	0	0	0	0	0	0	0	0	0	0	0	0	0	0	0	0	0	0
R1	Infrastructure	Stock	Electric components	kt	0	0	0	0	0	0	0	0	0	0	0	0	0	0	0	0	0	0	0	0	0	0	0
R1	Infrastructure	Stock	Paint	kt	0	0	0	0	0	0	0	0	0	0	0	0	0	0	0	0	0	0	0	0	0	0	0
R1	Infrastructure	Stock	Other materials	kt	0.3366	0.34544	0.53312	0.7208	0.72681	0.730729	0.738357	0.756799	0.771713	0.781728	0.79086	0.799371	0.807536	0.815641	0.823837	0.832123	0.840501	0.848972	0.857537	0.866198	0.874955	0.883809	0.892762
R1	Infrastructure	Inflow	Iron/steel	kt	158.984	175.254	60.5272	104.538	147.537	191.536	198.549	179.891	160.048	150.788	152.852	154.948	157.077	159.24	161.437	163.666	165.929	168.226	170.558	172.924	175.327	177.766	180.242
R1	Infrastructure	Inflow	Copper	kt	1.6121	1.6121	0.200928	0.97046	1.5455	2.31279	2.1295	1.94105	1.72543	1.62151	1.64268	1.66445	1.68686	1.70991	1.73347	1.75739	1.78166	1.80631	1.83132	1.85671	1.88248	1.90864	1.9352
R1	Infrastructure	Inflow	Aluminium	kt	0.742439	0.742439	0.112608	0.466555	0.711501	1.06419	0.980286	0.894772	0.795218	0.746894	0.756534	0.766483	0.776751	0.787349	0.798196	0.809206	0.820381	0.831725	0.843239	0.854927	0.866791	0.878835	0.891061
R1	Infrastructure	Inflow	Zinc	kt	0	0	0	0	0	0	0	0	0	0	0	0	0	0	0	0	0	0	0	0	0	0	0
R1	Infrastructure	Inflow	Lead	kt	0	0	0	0	0	0	0	0	0	0	0	0	0	0	0	0	0	0	0	0	0	0	0
R1	Infrastructure	Inflow	Magnesium	kt	0	0	0	0	0	0	0	0	0	0	0	0	0	0	0	0	0	0	0	0	0	0	0
R1	Infrastructure	Inflow	Other metals / undefined	kt	0.214429	0.214429	0	0.102962	0.205923	0.308885	0.28383	0.257066	0.228722	0.21552	0.218478	0.221481	0.224528	0.227622	0.230761	0.233948	0.237183	0.240466	0.2438	0.247183	0.250617	0.254104	0.257643
R1	Infrastructure	Inflow	Concrete	kt	1502.12	1775.44	999.256	1177.84	1356.42	1535	1788.92	1620.23	1441.59	1358.38	1377.02	1395.95	1415.16	1434.65	1454.44	1474.53	1494.91	1515.61	1536.62	1557.94	1579.59	1601.56	1623.87
R1	Infrastructure	Inflow	Cement	kt	0	0	0	0	0	0	0	0	0	0	0	0	0	0	0	0	0	0	0	0	0	0	0
R1	Infrastructure	Inflow	Gravel	kt	16110.6	21033.4	18124.9	16025.2	14282.9	12459.5	18021.7	17298.1	15230.4	13983.6	14084.9	14211.7	14365	14545.8	14742.1	14941.2	15143.3	15348.3	15556.4	15767.6	15981.9	16199.4	16420.1
R1	Infrastructure	Inflow	Sand	kt	0	0	0	0	0	0	0	0	0	0	0	0	0	0	0	0	0	0	0	0	0	0	0
R1	Infrastructure	Inflow	Glass	kt	0	0	0	0	0	0	0	0	0	0	0	0	0	0	0	0	0	0	0	0	0	0	0
R1	Infrastructure	Inflow	Gypsum	kt	0	0	0	0	0	0	0	0	0	0	0	0	0	0	0	0	0	0	0	0	0	0	0
R1	Infrastructure	Inflow	Clay	kt	0	0	0	0	0	0	0	0	0	0	0	0	0	0	0	0	0	0	0	0	0	0	0
R1	Infrastructure	Inflow	Limestone	kt	0	0	0	0	0	0	0	0	0	0	0	0	0	0	0	0	0	0	0	0	0	0	0
R1	Infrastructure	Inflow	Mortar	kt	0	0	0	0	0	0	0	0	0	0	0	0	0	0	0	0	0	0	0	0	0	0	0
R1	Infrastructure	Inflow	Bricks	kt	0	0	0	0	0	0	0	0	0	0	0	0	0	0	0	0	0	0	0	0	0	0	0
R1	Infrastructure	Inflow	Mineral wool	kt	0	0	0	0	0	0	0	0	0	0	0	0	0	0	0	0	0	0	0	0	0	0	0
R1	Infrastructure	Inflow	Other non-metallic minerals	kt	0	0	0	0	0	0	0	0	0	0	0	0	0	0	0	0	0	0	0	0	0	0	0
R1	Infrastructure	Inflow	Timber	kt	21.0388	21.0388	0	10.1021	20.2043	30.3064	27.8481	25.2222	22.4412	21.1458	21.4361	21.7307	22.0297	22.3332	22.6412	22.9539	23.2713	23.5935	23.9205	24.2524	24.5894	24.9315	25.2787
R1	Infrastructure	Inflow	Other biomass-based materials	kt	0	0	0	0	0	0	0	0	0	0	0	0	0	0	0	0	0	0	0	0	0	0	0
R1	Infrastructure	Inflow	Asphalt	kt	4222.73	5557.06	4916.81	4276.56	3744.61	3188.07	4703.28	4555.41	4004.54	3662	3684.79	3715.2	3753.53	3800.06	3851.14	3902.97	3955.57	4008.94	4063.1	4118.06	4173.83	4230.43	4287.86
R1	Infrastructure	Inflow	Bitumen	kt	0	0	0	0	0	0	0	0	0	0	0	0	0	0	0	0	0	0	0	0	0	0	0
R1	Infrastructure	Inflow	Other petrochemical-based materials	kt	0	0	0	0	0	0	0	0	0	0	0	0	0	0	0	0	0	0	0	0	0	0	0
R1	Infrastructure	Inflow	Rubber	kt	0	0	0	0	0	0	0	0	0	0	0	0	0	0	0	0	0	0	0	0	0	0	0
R1	Infrastructure	Inflow	Organic/textiles	kt	0	0	0	0	0	0	0	0	0	0	0	0	0	0	0	0	0	0	0	0	0	0	0
R1	Infrastructure	Inflow	Oil/fluids/lubricants	kt	0	0	0	0	0	0	0	0	0	0	0	0	0	0	0	0	0	0	0	0	0	0	0
R1	Infrastructure	Inflow	Electric components	kt	0	0	0	0	0	0	0	0	0	0	0	0	0	0	0	0	0	0	0	0	0	0	0
R1	Infrastructure	Inflow	Paint	kt	0	0	0	0	0	0	0	0	0	0	0	0	0	0	0	0	0	0	0	0	0	0	0
R1	Infrastructure	Inflow	Other materials	kt	0.00884	0.00884	0.18768	0.18768	0.00600994	0.0039191	0.00762749	0.0184421	0.0149142	0.0100149	0.00913255	0.00851099	0.0081644	0.0081057	0.00819543	0.00828623	0.00837812	0.0084711	0.00856519	0.00866041	0.00875677	0.00885427	0.00895295
R1	Infrastructure	Outflow	Iron/steel	kt	0	0	0	0	0	0	0	0	0	0	0	0	0	0	0	0	0	0	0	0	0	0	0
R1	Infrastructure	Outflow	Copper	kt	0	0	0	0	0	0	0	0	0	0	0	0	0	0	0	0	0	0	0	0	0	0	0
R1	Infrastructure	Outflow	Aluminium	kt	0	0	0	0	0	0	0	0	0	0	0	0	0	0	0	0	0	0	0	0	0	0	0
R1	Infrastructure	Outflow	Zinc	kt	0	0	0	0	0	0	0	0	0	0	0	0	0	0	0	0	0	0	0	0	0	0	0
R1	Infrastructure	Outflow	Lead	kt	0	0	0	0	0	0	0	0	0	0	0	0	0	0	0	0	0	0	0	0	0	0	0
R1	Infrastructure	Outflow	Magnesium	kt	0	0	0	0	0	0	0	0	0	0	0	0	0	0	0	0	0	0	0	0	0	0	0
R1	Infrastructure	Outflow	Other metals / undefined	kt	0	0	0	0	0	0	0	0	0	0	0	0	0	0	0	0	0	0	0	0	0	0	0
R1	Infrastructure	Outflow	Concrete	kt	0	0	0	0	0	0	0	0	0	0	0	0	0	0	0	0	0	0	0	0	0	0	0
R1	Infrastructure	Outflow	Cement	kt	0	0	0	0	0	0	0	0	0	0	0	0	0	0	0	0	0	0	0	0	0	0	0
R1	Infrastructure	Outflow	Gravel	kt	0	0	0	0	0	0	0	0	0	0	0	0	0	0	0	0	0	0	0	0	0	0	0
R1	Infrastructure	Outflow	Sand	kt	0	0	0	0	0	0	0	0	0	0	0	0	0	0	0	0	0	0	0	0	0	0	0
R1	Infrastructure	Outflow	Glass	kt	0	0	0	0	0	0	0	0	0	0	0	0	0	0	0	0	0	0	0	0	0	0	0
R1	Infrastructure	Outflow	Gypsum	kt	0	0	0	0	0	0	0	0	0	0	0	0	0	0	0	0	0	0	0	0	0	0	0
R1	Infrastructure	Outflow	Clay	kt	0	0	0	0	0	0	0	0	0	0	0	0	0	0	0	0	0	0	0	0	0	0	0
R1	Infrastructure	Outflow	Limestone	kt	0	0	0	0	0	0	0	0	0	0	0	0	0	0	0	0	0	0	0	0	0	0	0
R1	Infrastructure	Outflow	Mortar	kt	0	0	0	0	0	0	0	0	0	0	0	0	0	0	0	0	0	0	0	0	0	0	0
R1	Infrastructure	Outflow	Bricks	kt	0	0	0	0	0	0	0	0	0	0	0	0	0	0	0	0	0	0	0	0	0	0	0
R1	Infrastructure	Outflow	Mineral wool	kt	0	0	0	0	0	0	0	0	0	0	0	0	0	0	0	0	0	0	0	0	0	0	0
R1	Infrastructure	Outflow	Other non-metallic minerals	kt	0	0	0	0	0	0	0	0	0	0	0	0	0	0	0	0	0	0	0	0	0	0	0
R1	Infrastructure	Outflow	Timber	kt	0	0	0	0	0	0	0	0	0	0	0	0	0	0	0	0	0	0	0	0	0	0	0
R1	Infrastructure	Outflow	Other biomass-based materials	kt	0	0	0	0	0	0	0	0	0	0	0	0	0	0	0	0	0	0	0	0	0	0	0
R1	Infrastructure	Outflow	Asphalt	kt	0	0	0	0	0	0	0	0	0	0	0	0	0	0	0	0	0	0	0	0	0	0	0
R1	Infrastructure	Outflow	Bitumen	kt	0	0	0	0	0	0	0	0	0	0	0	0	0	0	0	0	0	0	0	0	0	0	0
R1	Infrastructure	Outflow	Other petrochemical-based materials	kt	0	0	0	0	0	0	0	0	0	0	0	0	0	0	0	0	0	0	0	0	0	0	0
R1	Infrastructure	Outflow	Rubber	kt	0	0	0	0	0	0	0	0	0	0	0	0	0	0	0	0	0	0	0	0	0	0	0
R1	Infrastructure	Outflow	Organic/textiles	kt	0	0	0	0	0	0	0	0	0	0	0	0	0	0	0	0	0	0	0	0	0	0	0
R1	Infrastructure	Outflow	Oil/fluids/lubricants	kt	0	0	0	0	0	0	0	0	0	0	0	0	0	0	0	0	0	0	0	0	0	0	0
R1	Infrastructure	Outflow	Electric components	kt	0	0	0	0	0	0	0	0	0	0	0	0	0	0	0	0	0	0	0	0	0	0	0
R1	Infrastructure	Outflow	Paint	kt	0	0	0	0	0	0	0	0	0	0	0	0	0	0	0	0	0	0	0	0	0	0	0
R1	Infrastructure	Outflow	Other materials	kt	0	0	0	0	0	0	0	0	0	0	0	0	0	0	0	0	0	0	0	0	0	0	0
R1	Infrastructure	Maintenance	Asphalt	kt	4609.76	4711.77	4766.45	4821.12	4875.79	4930.47	5014.86	5091.29	5159.3	5223.38	5288.34	5354.2	5420.96	5488.64	5557.25	5626.81	5697.33	5768.83	5841.32	5914.82	5989.33	6064.89	6141.49
R1	Infrastructure	Recycling	Asphalt	kt	596.802	610.009	617.088	624.166	631.244	638.323	649.249	659.144	667.949	676.245	684.655	693.181	701.824	710.586	719.469	728.475	737.605	746.861	756.246	765.761	775.409	785.19	795.108
R1	Infrastructure	Backfilling/new asphalt	Asphalt	kt	4012.95	4101.76	4149.36	4196.95	4244.55	4292.15	4365.61	4432.15	4491.35	4547.14	4603.69	4661.02	4719.13	4778.05	4837.78	4898.34	4959.73	5021.97	5085.07	5149.06	5213.92	5279.7	5346.38
R1	Vehicle fuel use (passenger)	Inflow	Oil	kt	3708.93	3772.91	3774.38	3783.81	3814.51	3833.45	3872.83	3968.94	4046.51	4098.37	4145.58	4189.51	4231.61	4273.38	4315.61	4358.29	4401.44	4445.06	4489.15	4533.71	4578.77	4624.31	4670.36
R1	Vehicle fuel use (freight)	Inflow	Oil	kt	439.344	444.41	443.081	442.427	445.969	451.516	454.892	464.933	472.739	477.479	481.639	485.379	488.871	492.29	495.726	499.18	502.65	506.137	509.641	513.161	516.698	520.251	523.82
R1	Infrastructure expansion	Inflow	Oil	kt	214.286	273.799	219.516	203.486	191.479	178.837	243.754	232.772	205.134	188.772	190.248	192.041	194.164	196.628	199.286	201.984	204.721	207.499	210.318	213.179	216.082	219.028	222.019
R1	Infrastructure expansion	Inflow	Natural gas	kt	0	0	0	0	0	0	0	0	0	0	0	0	0	0	0	0	0	0	0	0	0	0	0
R1	Infrastructure maintenance	Inflow	Oil	kt	0	0	0	0	0	0	0	0	0	0	0	0	0	0	0	0	0	0	0	0	0	0	0
R1	Infrastructure maintenance	Inflow	Natural gas	kt	0	0	0	0	0	0	0	0	0	0	0	0	0	0	0	0	0	0	0	0	0	0	0
R1	Vehicle fuel use (passenger)	Outflow	Oil	kt	3708.93	3772.91	3774.38	3783.81	3814.51	3833.45	3872.83	3968.94	4046.51	4098.37	4145.58	4189.51	4231.61	4273.38	4315.61	4358.29	4401.44	4445.06	4489.15	4533.71	4578.77	4624.31	4670.36
R1	Vehicle fuel use (freight)	Outflow	Oil	kt	439.344	444.41	443.081	442.427	445.969	451.516	454.892	464.933	472.739	477.479	481.639	485.379	488.871	492.29	495.726	499.18	502.65	506.137	509.641	513.161	516.698	520.251	523.82
R1	Infrastructure expansion	Outflow	Oil	kt	214.286	273.799	219.516	203.486	191.479	178.837	243.754	232.772	205.134	188.772	190.248	192.041	194.164	196.628	199.286	201.984	204.721	207.499	210.318	213.179	216.082	219.028	222.019
R1	Infrastructure expansion	Outflow	Natural gas	kt	0	0	0	0	0	0	0	0	0	0	0	0	0	0	0	0	0	0	0	0	0	0	0
R1	Infrastructure maintenance	Outflow	Oil	kt	0	0	0	0	0	0	0	0	0	0	0	0	0	0	0	0	0	0	0	0	0	0	0
R1	Infrastructure maintenance	Outflow	Natural gas	kt	0	0	0	0	0	0	0	0	0	0	0	0	0	0	0	0	0	0	0	0	0	0	0
A1	Cars (fossil)	Fleet size	NA	n	4.56733e+06	4.6466e+06	4.42534e+06	4.20407e+06	3.9828e+06	3.76154e+06	3.54027e+06	3.319e+06	3.09774e+06	2.87647e+06	2.6552e+06	2.43394e+06	2.21267e+06	1.9914e+06	1.77013e+06	1.54887e+06	1.3276e+06	1.10633e+06	885067	663801	442534	221267	0
A1	Cars (electric/hybrid)	Fleet size	NA	n	170742	173706	411407	649108	886809	1.12451e+06	1.36221e+06	1.59991e+06	1.83761e+06	2.07531e+06	2.31301e+06	2.55072e+06	2.78842e+06	3.02612e+06	3.26382e+06	3.50152e+06	3.73922e+06	3.97692e+06	4.21462e+06	4.45232e+06	4.69003e+06	4.92773e+06	5.16543e+06
A1	Motorcycles (fossil)	Fleet size	NA	n	1.0496e+06	1.06782e+06	1.01697e+06	966121	915272	864424	813575	762727	711878	661030	610181	559333	508484	457636	406788	355939	305091	254242	203394	152545	101697	50848.4	0
A1	Motorcycles (electric)	Fleet size	NA	n	0	0	54489	108978	163467	217956	272445	326934	381423	435912	490401	544890	599379	653868	708357	762846	817335	871824	926313	980802	1.03529e+06	1.08978e+06	1.14427e+06
A1	Other vehicles	Fleet size	NA	n	657127	668264	667505	667178	669764	669668	671474	683125	691334	694906	697533	699460	700938	702224	703448	704608	705701	706725	707680	708561	709369	710099	710750
A1	Trucks (fossil)	Fleet size	NA	n	475520	480900	458000	435100	412200	389300	366400	343500	320600	297700	274800	251900	229000	206100	183200	160300	137400	114500	91599.9	68700	45800	22900	0
A1	Trucks (electric)	Fleet size	NA	n	0	0	21805.4	43610.8	65416.2	87221.6	109027	130832	152638	174443	196249	218054	239859	261665	283470	305276	327081	348887	370692	392497	414303	436108	457914
A1	Buses (fossil)	Fleet size	NA	n	3208.4	3251.98	3097.12	2942.27	2787.41	2632.56	2477.7	2322.84	2167.99	2013.13	1858.27	1703.42	1548.56	1393.71	1238.85	1083.99	929.137	774.281	619.425	464.569	309.712	154.856	0
A1	Buses (electric)	Fleet size	NA	n	0	0	211.085	422.169	633.254	844.338	1055.42	1266.51	1477.59	1688.68	1899.76	2110.85	2321.93	2533.02	2744.1	2955.18	3166.27	3377.35	3588.44	3799.52	4010.61	4221.69	4432.78
A1	Railway vehicles	Fleet size	NA	n	24469.3	25025.8	25998.9	26972	27945.1	28918.2	29891.3	30864.3	31837.4	32810.5	33783.6	34756.7	35729.8	36702.9	37676	38649.1	39622.2	40595.3	41568.4	42541.5	43514.6	44487.7	45460.7
A1	Tram vehicles	Fleet size	NA	n	927.142	942.053	943.094	953.662	975.67	1003.74	1027.51	1066.3	1100.78	1128.91	1156.18	1182.92	1209.53	1236.41	1263.78	1291.65	1320.03	1348.94	1378.37	1408.35	1438.87	1469.96	1501.61
A1	Subway vehicles	Fleet size	NA	n	887.005	901.269	902.265	912.376	933.431	960.287	983.027	1020.14	1053.13	1080.04	1106.12	1131.71	1157.17	1182.88	1209.06	1235.73	1262.89	1290.54	1318.7	1347.38	1376.58	1406.32	1436.6
A1	Bicycles (conventional)	Fleet size	NA	n	6.37922e+06	6500000	6.53201e+06	6.59126e+06	6.68225e+06	6.76341e+06	6.8505e+06	7.0379e+06	7.19332e+06	7.30388e+06	7.40671e+06	7.50421e+06	7.59894e+06	7.69357e+06	7.7895e+06	7.88675e+06	7.98535e+06	8.0853e+06	8.18664e+06	8.28938e+06	8.39355e+06	8.49916e+06	8.60624e+06
A1	Bicycles (electric)	Fleet size	NA	n	736063	750000	753693	760530	771029	780394	790442	812066	829999	842755	854620	865871	876800	887719	898788	910010	921386	932920	944613	956467	968487	980672	993028
B1	Cars (fossil)	Fleet size	NA	n	4.56733e+06	4.6466e+06	4.42534e+06	4.20407e+06	3.9828e+06	3.76154e+06	3.54027e+06	3.319e+06	3.09774e+06	2.87647e+06	2.6552e+06	2.43394e+06	2.21267e+06	1.9914e+06	1.77013e+06	1.54887e+06	1.3276e+06	1.10633e+06	885067	663801	442534	221267	0
B1	Cars (electric/hybrid)	Fleet size	NA	n	170742	173706	344163	514620	685078	855535	1.02599e+06	1.19645e+06	1.36691e+06	1.53736e+06	1.70782e+06	1.87828e+06	2.04874e+06	2.21919e+06	2.38965e+06	2.56011e+06	2.73057e+06	2.90102e+06	3.07148e+06	3.24194e+06	3.4124e+06	3.58285e+06	3.75331e+06
B1	Motorcycles (fossil)	Fleet size	NA	n	1.0496e+06	1.06782e+06	1.01697e+06	966121	915272	864424	813575	762727	711878	661030	610181	559333	508484	457636	406788	355939	305091	254242	203394	152545	101697	50848.4	0
B1	Motorcycles (electric)	Fleet size	NA	n	0	0	39592.9	79185.8	118779	158372	197964	237557	277150	316743	356336	395929	435522	475115	514708	554301	593893	633486	673079	712672	752265	791858	831451
B1	Other vehicles	Fleet size	NA	n	657127	668264	665649	661494	658119	649998	641693	642996	640740	633890	626060	617504	608471	599207	589831	580344	570746	561037	551218	541291	531254	521110	510859
B1	Trucks (fossil)	Fleet size	NA	n	475520	480900	458000	435100	412200	389300	366400	343500	320600	297700	274800	251900	229000	206100	183200	160300	137400	114500	91599.9	68700	45800	22900	0
B1	Trucks (electric)	Fleet size	NA	n	0	0	12993.7	25987.4	38981.1	51974.9	64968.6	77962.3	90956	103950	116943	129937	142931	155925	168918	181912	194906	207899	220893	233887	246881	259874	272868
B1	Buses (fossil)	Fleet size	NA	n	3208.4	3251.98	3097.12	2942.27	2787.41	2632.56	2477.7	2322.84	2167.99	2013.13	1858.27	1703.42	1548.56	1393.71	1238.85	1083.99	929.137	774.281	619.425	464.569	309.712	154.856	0
B1	Buses (electric)	Fleet size	NA	n	0	0	220.627	441.254	661.881	882.509	1103.14	1323.76	1544.39	1765.02	1985.64	2206.27	2426.9	2647.53	2868.15	3088.78	3309.41	3530.03	3750.66	3971.29	4191.92	4412.54	4633.17
B1	Railway vehicles	Fleet size	NA	n	24469.3	25025.8	25808	26590.2	27372.4	28154.5	28936.7	29718.9	30501.1	31283.3	32065.5	32847.7	33629.9	34412	35194.2	35976.4	36758.6	37540.8	38323	39105.2	39887.4	40669.5	41451.7
B1	Tram vehicles	Fleet size	NA	n	927.142	942.053	944.205	957.02	982.451	1015.03	1044.35	1088.57	1128.27	1161.31	1193.22	1224.32	1254.98	1285.62	1316.45	1347.46	1378.65	1410.02	1441.57	1473.28	1505.15	1537.19	1569.38
B1	Subway vehicles	Fleet size	NA	n	887.005	901.269	903.329	915.589	939.919	971.088	999.137	1041.44	1079.43	1111.04	1141.56	1171.31	1200.65	1229.96	1259.46	1289.13	1318.97	1348.98	1379.16	1409.5	1439.99	1470.64	1501.43
B1	Bicycles (conventional)	Fleet size	NA	n	6.37922e+06	6500000	6.53201e+06	6.59126e+06	6.68225e+06	6.76341e+06	6.8505e+06	7.0379e+06	7.19332e+06	7.30388e+06	7.40671e+06	7.50421e+06	7.59894e+06	7.69357e+06	7.7895e+06	7.88675e+06	7.98535e+06	8.0853e+06	8.18664e+06	8.28938e+06	8.39355e+06	8.49916e+06	8.60624e+06
B1	Bicycles (electric)	Fleet size	NA	n	736063	750000	753693	760530	771029	780394	790442	812066	829999	842755	854620	865871	876800	887719	898788	910010	921386	932920	944613	956467	968487	980672	993028
C1	Cars (fossil)	Fleet size	NA	n	4.56733e+06	4.6466e+06	4.42534e+06	4.20407e+06	3.9828e+06	3.76154e+06	3.54027e+06	3.319e+06	3.09774e+06	2.87647e+06	2.6552e+06	2.43394e+06	2.21267e+06	1.9914e+06	1.77013e+06	1.54887e+06	1.3276e+06	1.10633e+06	885067	663801	442534	221267	0
C1	Cars (electric/hybrid)	Fleet size	NA	n	170742	173706	198037	222367	246698	271029	295360	319691	344022	368353	392684	417015	441346	465677	490007	514338	538669	563000	587331	611662	635993	660324	684655
C1	Motorcycles (fossil)	Fleet size	NA	n	1.0496e+06	1.06782e+06	1.01697e+06	966121	915272	864424	813575	762727	711878	661030	610181	559333	508484	457636	406788	355939	305091	254242	203394	152545	101697	50848.4	0
C1	Motorcycles (electric)	Fleet size	NA	n	0	0	14444.6	28889.1	43333.7	57778.3	72222.8	86667.4	101112	115557	130001	144446	158890	173335	187779	202224	216668	231113	245558	260002	274447	288891	303336
C1	Other vehicles	Fleet size	NA	n	657127	668264	662088	650639	635987	612795	585647	567942	546755	521368	495254	468696	441952	415255	388718	362360	336197	310249	284534	259071	233881	208984	184403
C1	Trucks (fossil)	Fleet size	NA	n	475520	480900	458000	435100	412200	389300	366400	343500	320600	297700	274800	251900	229000	206100	183200	160300	137400	114500	91599.9	68700	45800	22900	0
C1	Trucks (electric)	Fleet size	NA	n	0	0	3734.23	7468.45	11202.7	14936.9	18671.1	22405.4	26139.6	29873.8	33608	37342.3	41076.5	44810.7	48544.9	52279.2	56013.4	59747.6	63481.8	67216.1	70950.3	74684.5	78418.7
C1	Buses (fossil)	Fleet size	NA	n	3208.4	3251.98	3097.12	2942.27	2787.41	2632.56	2477.7	2322.84	2167.99	2013.13	1858.27	1703.42	1548.56	1393.71	1238.85	1083.99	929.137	774.281	619.425	464.569	309.712	154.856	0
C1	Buses (electric)	Fleet size	NA	n	0	0	282.438	564.877	847.315	1129.75	1412.19	1694.63	1977.07	2259.51	2541.95	2824.38	3106.82	3389.26	3671.7	3954.14	4236.58	4519.01	4801.45	5083.89	5366.33	5648.77	5931.21
C1	Railway vehicles	Fleet size	NA	n	24469.3	25025.8	25721.6	26417.3	27113.1	27808.9	28504.7	29200.4	29896.2	30592	31287.8	31983.5	32679.3	33375.1	34070.8	34766.6	35462.4	36158.2	36853.9	37549.7	38245.5	38941.3	39637
C1	Tram vehicles	Fleet size	NA	n	927.142	942.053	950.145	975.03	1018.97	1076.08	1135.81	1210.17	1279.33	1340.61	1399.73	1456.97	1512.66	1567.21	1620.82	1673.44	1725	1775.46	1824.74	1872.8	1919.57	1964.98	2008.97
C1	Subway vehicles	Fleet size	NA	n	887.005	901.269	909.012	932.819	974.86	1029.5	1086.64	1157.78	1223.95	1282.57	1339.13	1393.9	1447.18	1499.36	1550.65	1600.99	1650.32	1698.59	1745.75	1791.72	1836.47	1879.91	1922
C1	Bicycles (conventional)	Fleet size	NA	n	6.37922e+06	6500000	6.53201e+06	6.59126e+06	6.68225e+06	6.76341e+06	6.8505e+06	7.0379e+06	7.19332e+06	7.30388e+06	7.40671e+06	7.50421e+06	7.59894e+06	7.69357e+06	7.7895e+06	7.88675e+06	7.98535e+06	8.0853e+06	8.18664e+06	8.28938e+06	8.39355e+06	8.49916e+06	8.60624e+06
C1	Bicycles (electric)	Fleet size	NA	n	736063	750000	753693	760530	771029	780394	790442	812066	829999	842755	854620	865871	876800	887719	898788	910010	921386	932920	944613	956467	968487	980672	993028
R1	Cars (fossil)	Fleet size	NA	n	4.56733e+06	4.6466e+06	4.64883e+06	4.66112e+06	4.69998e+06	4.72533e+06	4.77465e+06	4.89391e+06	4.99035e+06	5.05512e+06	5.11417e+06	5.16921e+06	5.22201e+06	5.27442e+06	5.32742e+06	5.381e+06	5.43518e+06	5.48996e+06	5.54535e+06	5.60135e+06	5.65798e+06	5.71523e+06	5.77313e+06
R1	Cars (electric/hybrid)	Fleet size	NA	n	170742	173706	173789	174248	175701	176649	178492	182951	186556	188977	191185	193242	195216	197176	199157	201160	203185	205233	207304	209397	211514	213655	215819
R1	Motorcycles (fossil)	Fleet size	NA	n	1.0496e+06	1.06782e+06	1.06833e+06	1.07115e+06	1.08008e+06	1.08591e+06	1.09724e+06	1.12465e+06	1.14681e+06	1.1617e+06	1.17527e+06	1.18792e+06	1.20005e+06	1.21209e+06	1.22427e+06	1.23659e+06	1.24904e+06	1.26163e+06	1.27435e+06	1.28722e+06	1.30024e+06	1.31339e+06	1.3267e+06
R1	Motorcycles (electric)	Fleet size	NA	n	0	0	0	0	0	0	0	0	0	0	0	0	0	0	0	0	0	0	0	0	0	0	0
R1	Other vehicles	Fleet size	NA	n	657127	668264	668416	669983	675546	679495	686440	703440	717154	726307	734636	742383	749804	757167	764608	772130	779733	787418	795186	803038	810974	818997	827106
R1	Trucks (fossil)	Fleet size	NA	n	475520	480900	479329	478459	482199	488073	491592	502313	510613	515595	519946	523841	527463	531003	534558	538128	541712	545310	548922	552548	556188	559841	563506
R1	Trucks (electric)	Fleet size	NA	n	0	0	0	0	0	0	0	0	0	0	0	0	0	0	0	0	0	0	0	0	0	0	0
R1	Buses (fossil)	Fleet size	NA	n	3208.4	3251.98	3242.96	3234.36	3234.96	3201.6	3215.37	3276.26	3320.9	3343.5	3361.7	3376.67	3389.62	3401.77	3413.75	3425.56	3437.19	3448.62	3459.86	3470.9	3481.72	3492.32	3502.7
R1	Buses (electric)	Fleet size	NA	n	0	0	0	0	0	0	0	0	0	0	0	0	0	0	0	0	0	0	0	0	0	0	0
R1	Railway vehicles	Fleet size	NA	n	24469.3	25025.8	25288.6	25664.7	26146.8	26802.3	27347.4	28292.7	29119.4	29774.1	30403.5	31017.1	31624.7	32237.5	32861.1	33495.9	34141.9	34799.3	35468.5	36149.5	36842.6	37548	38266
R1	Tram vehicles	Fleet size	NA	n	927.142	942.053	940.627	946.064	960.008	977.129	986.979	1011.29	1030.86	1043.88	1055.7	1066.69	1077.2	1087.62	1098.16	1108.8	1119.56	1130.43	1141.42	1152.52	1163.74	1175.08	1186.54
R1	Subway vehicles	Fleet size	NA	n	887.005	901.269	899.905	905.107	918.448	934.827	944.251	967.506	986.234	998.685	1010	1020.51	1030.56	1040.54	1050.62	1060.8	1071.09	1081.49	1092	1102.63	1113.36	1124.21	1135.17
R1	Bicycles (conventional)	Fleet size	NA	n	6.37922e+06	6500000	6.53201e+06	6.59126e+06	6.68225e+06	6.76341e+06	6.8505e+06	7.0379e+06	7.19332e+06	7.30388e+06	7.40671e+06	7.50421e+06	7.59894e+06	7.69357e+06	7.7895e+06	7.88675e+06	7.98535e+06	8.0853e+06	8.18664e+06	8.28938e+06	8.39355e+06	8.49916e+06	8.60624e+06
R1	Bicycles (electric)	Fleet size	NA	n	736063	750000	753693	760530	771029	780394	790442	812066	829999	842755	854620	865871	876800	887719	898788	910010	921386	932920	944613	956467	968487	980672	993028
A1	Cars	Traffic volume	NA	pkm/a	74.7466	76.0439	75.9787	75.9681	76.2717	76.2349	76.4682	77.8226	78.7863	79.2229	79.5528	79.8036	80.004	80.1834	80.3565	80.523	80.6828	80.8357	80.9815	81.1198	81.2506	81.3735	81.4884
A1	Tram/subway	Traffic volume	NA	pkm/a	7.15168	7.26669	7.27472	7.35624	7.526	7.74253	7.92588	8.22512	8.49109	8.70807	8.91838	9.12469	9.32991	9.53723	9.74836	9.96337	10.1823	10.4053	10.6323	10.8635	11.099	11.3388	11.5829
A1	Rail	Traffic volume	NA	pkm/a	12.5264	12.9448	13.2509	13.6948	14.3693	15.1021	15.8278	16.7845	17.6912	18.513	19.3317	20.152	20.9797	21.8215	22.6811	23.5591	24.4556	25.3711	26.3059	27.2604	28.235	29.2301	30.2461
A1	Bus/coach	Traffic volume	NA	pkm/a	9.49914	9.62817	9.62302	9.64243	9.71467	9.7116	9.87403	10.1809	10.4433	10.6423	10.8312	11.0133	11.1923	11.372	11.5547	11.7402	11.9287	12.1201	12.3147	12.5123	12.713	12.917	13.1242
A1	Walking	Traffic volume	NA	pkm/a	2.17755	2.31071	2.25911	2.28223	2.32985	2.37459	2.43878	2.53861	2.62857	2.70373	2.77706	2.84936	2.92154	2.99458	3.06901	3.14486	3.22216	3.30093	3.38119	3.46299	3.54634	3.63127	3.71782
A1	Cycling	Traffic volume	NA	pkm/a	1.90201	2.01831	1.97325	1.99343	2.03503	2.07411	2.13017	2.21738	2.29595	2.3616	2.42565	2.4888	2.55185	2.61564	2.68066	2.74691	2.81443	2.88323	2.95334	3.02478	3.09759	3.17177	3.24737
A1	Road	Traffic volume	NA	tkm/a	25.7192	26.0102	25.8806	25.7407	25.7971	25.9166	25.855	26.1726	26.3517	26.3474	26.3031	26.2282	26.1325	26.0257	25.9128	25.7935	25.6677	25.5352	25.3959	25.2496	25.0961	24.9353	24.767
A1	Rail	Traffic volume	NA	tkm/a	21.4346	21.8925	22.1403	22.5298	23.039	23.7722	24.4647	25.5148	26.4681	27.2749	28.0648	28.8459	29.6271	30.4184	31.2252	32.0478	32.8866	33.7417	34.6135	35.5024	36.4086	37.3325	38.2743
B1	Cars	Traffic volume	NA	pkm/a	74.7466	76.0439	75.774	75.3411	74.9866	74.0634	73.1793	73.3891	73.194	72.4753	71.6446	70.7307	69.7621	68.7665	67.7577	66.7356	65.7003	64.6517	63.5899	62.515	61.4268	60.3256	59.2112
B1	Tram/subway	Traffic volume	NA	pkm/a	7.15168	7.26669	7.28329	7.38214	7.57831	7.82962	8.05577	8.39687	8.70311	8.95798	9.2041	9.444	9.68053	9.91687	10.1547	10.3939	10.6345	10.8765	11.1198	11.3644	11.6103	11.8574	12.1057
B1	Rail	Traffic volume	NA	pkm/a	12.5264	12.9448	13.2806	13.7842	14.5488	15.3995	16.2692	17.3642	18.4014	19.343	20.2716	21.1917	22.1085	23.0286	23.9556	24.8893	25.8297	26.7767	27.73	28.6898	29.6557	30.6277	31.6056
B1	Bus/coach	Traffic volume	NA	pkm/a	9.49914	9.62817	9.6314	9.66779	9.76606	9.79743	10.0025	10.3514	10.6549	10.893	11.1193	11.3373	11.5504	11.7626	11.9758	12.1902	12.4055	12.6219	12.8392	13.0575	13.2766	13.4966	13.7175
B1	Walking	Traffic volume	NA	pkm/a	2.17755	2.31071	2.27438	2.31358	2.37832	2.44047	2.53913	2.67483	2.80168	2.91427	3.02582	3.13715	3.24917	3.36295	3.47906	3.59757	3.71851	3.84192	3.96787	4.09639	4.22753	4.36134	4.49788
B1	Cycling	Traffic volume	NA	pkm/a	1.90201	2.01831	1.98659	2.02082	2.07737	2.13166	2.21783	2.33635	2.44716	2.5455	2.64294	2.74018	2.83802	2.9374	3.03882	3.14233	3.24797	3.35577	3.46578	3.57803	3.69258	3.80946	3.92872
B1	Road	Traffic volume	NA	tkm/a	25.7192	26.0102	25.7774	25.4258	25.1539	24.8336	24.2207	23.9795	23.5989	23.0435	22.4521	21.8352	21.2026	20.5636	19.9228	19.2803	18.6365	17.9915	17.3456	16.6991	16.0522	15.4053	14.7585
B1	Rail	Traffic volume	NA	tkm/a	21.4346	21.8925	22.1318	22.501	22.9738	23.6513	24.2653	25.2187	26.057	26.7306	27.3683	27.9775	28.5665	29.1446	29.7162	30.2811	30.8387	31.3886	31.9303	32.4632	32.987	33.5011	34.0049
[truncated: 884 more rows]

## Sheet: Electricity
Electricity sector material stocks, flows and inventories
All scenarios
Unit: kt or as defined in 'Unit'
[truncated: 361 more rows]

## Sheet: Fig1
Shares of sectors in total domestic material consumption (DMC) and GHG emissions in Austria in 2018
[truncated: 10 more rows]

[truncated: 12 more sheets: Fig3a, Fig3b, Fig3c, Fig3d, Fig4, Fig5, Fig6, Fig_SI1, Fig_SI2, Fig_SI3, Fig_SI8, Fig_SI9]
